# Supplementary material for: Molecular repertoire of Deinococcus radiodurans after 1 year of exposure outside the International Space Station within the Tanpopo mission
Source: Microbiome. 2020 Oct 29;8:150. doi: 10.1186/s40168-020-00927-5 (PMC7597052; doi:10.1186/s40168-020-00927-5)
Supplement: Supplementary file 2 — Additional file 1: Figure S1. SEM images of LEO exposed and control cells. Scanning electron microscopy (SEM) images showing upper surface of multilayers of dehydrated cells of D. radiodurans deposited on aluminum plates. (a, c) SEM images of D. radiodurans cells exposed to LEO in Tanpopo mission. (b, d) SEM images of ground control cells of D. radiodurans. Figure S2. High magnification SEM images of LEO exposed cells. Higher magnification SEM images displaying upper surface of multilayers of dehydrated D. radiodurans cells after LEO exposure. Figure S3. SEM and TEM images after recovery. Scanning and transmission electron microscopy (SEM and TEM) images of D. radiodurans cells recovered after LEO exposure in complex medium. (a) SEM image of recovered D. radiodurans cells after LEO exposure. (b) TEM image of recovered D. radiodurans cells after LEO exposure. (c) SEM image of ground control D. radiodurans cells. (d) TEM image of ground control D. radiodurans cells. Figure S4. Statistical comparison of proteomics data between LEO exposed and control cells. (a) Protein hits present in all replicates, with a p-value below 0.05 identified in the extracellular compartment of LEO exposed and ground control cells. (b) Protein hits present in all replicates, with a p-value below 0.05 identified in the intracellular compartment. (c) PCA of all measured intracellular proteins. (d) Negative decadic logarithm of corrected p-values (q-values, y-axis) versus log2 fold change (x-axis) of all measured mRNAs. Transcripts with a q-value below 0.05 and a fold change >|1.5| are emphasized. (e) Abundance of proteases identified in the intracellular compartment. Significant differences are indicated with an asterisk (*). Figure S5. Gene Ontology annotation of higher abundant transcripts. Includes Gene Ontology annotation of molecular functions, biological processes, cellular components and protein classes of higher abundant transcripts with a q-value<0.05. Figure S6. Comparison of targete [file 40168_2020_927_MOESM1_ESM.zip]

Archive with 8 entries (8 files):
- 40168_2020_927_MOESM1_ESM/Supplementary Information.docx
- 40168_2020_927_MOESM1_ESM/Supplementary Table 1_extracellular prot.xlsx
- 40168_2020_927_MOESM1_ESM/Supplementary Table 2_intracellular prot.xlsx
- 40168_2020_927_MOESM1_ESM/Supplementary Table 3_transcripts.xlsx
- 40168_2020_927_MOESM1_ESM/Supplementary Table 4_targeted metab.xlsx
- 40168_2020_927_MOESM1_ESM/Supplementary Table 5_untargeted metab.xlsx
- 40168_2020_927_MOESM1_ESM/Supplementary Table 6_simulation experiment proeomics.xlsx
- 40168_2020_927_MOESM1_ESM/Supplementary Table 7_simulation experiment tar metabolites.xlsx
