# Supplementary material for: Molecular repertoire of Deinococcus radiodurans after 1 year of exposure outside the International Space Station within the Tanpopo mission
Source: Microbiome. 2020 Oct 29;8:150. doi: 10.1186/s40168-020-00927-5 (PMC7597052; doi:10.1186/s40168-020-00927-5)
Supplement: Supplementary file 2 — Additional file 1: Figure S1. SEM images of LEO exposed and control cells. Scanning electron microscopy (SEM) images showing upper surface of multilayers of dehydrated cells of D. radiodurans deposited on aluminum plates. (a, c) SEM images of D. radiodurans cells exposed to LEO in Tanpopo mission. (b, d) SEM images of ground control cells of D. radiodurans. Figure S2. High magnification SEM images of LEO exposed cells. Higher magnification SEM images displaying upper surface of multilayers of dehydrated D. radiodurans cells after LEO exposure. Figure S3. SEM and TEM images after recovery. Scanning and transmission electron microscopy (SEM and TEM) images of D. radiodurans cells recovered after LEO exposure in complex medium. (a) SEM image of recovered D. radiodurans cells after LEO exposure. (b) TEM image of recovered D. radiodurans cells after LEO exposure. (c) SEM image of ground control D. radiodurans cells. (d) TEM image of ground control D. radiodurans cells. Figure S4. Statistical comparison of proteomics data between LEO exposed and control cells. (a) Protein hits present in all replicates, with a p-value below 0.05 identified in the extracellular compartment of LEO exposed and ground control cells. (b) Protein hits present in all replicates, with a p-value below 0.05 identified in the intracellular compartment. (c) PCA of all measured intracellular proteins. (d) Negative decadic logarithm of corrected p-values (q-values, y-axis) versus log2 fold change (x-axis) of all measured mRNAs. Transcripts with a q-value below 0.05 and a fold change >|1.5| are emphasized. (e) Abundance of proteases identified in the intracellular compartment. Significant differences are indicated with an asterisk (*). Figure S5. Gene Ontology annotation of higher abundant transcripts. Includes Gene Ontology annotation of molecular functions, biological processes, cellular components and protein classes of higher abundant transcripts with a q-value<0.05. Figure S6. Comparison of targete [file 40168_2020_927_MOESM1_ESM.zip › 40168_2020_927_MOESM1_ESM/Supplementary Table 1_extracellular prot.xlsx]

## Sheet: Sheet1
Protein ID	Protein Annotation	Gene/Locus ID	t-test (p-value)	Ground Ctrl1	Ground Ctrl2	Ground Ctrl3	LEO1	LEO2	LEO3	Unique peptides	Maxquant Score
Q9RY03	NifS-related protein OS=Deinococcus radiodurans (strain ATCC 13939 / DSM 20539 / JCM 16871 / LMG 4051 / NBRC 15346 / NCIMB 9279 / R1 / VKM B-1422) GN=DR_0151 PE=4 SV=1	DR_0151	0.00451719	438540	496480	469540	680290		715390	4	31.433
Q9RRJ5	1-(5-phosphoribosyl)-5-[(5-phosphoribosylamino)methylideneamino] imidazole-4-carboxamide isomerase OS=Deinococcus radiodurans (strain ATCC 13939 / DSM 20539 / JCM 16871 / LMG 4051 / NBRC 15346 / NCIMB 9279 / R1 / VKM B-1422) GN=hisA PE=3 SV=1	hisA	0.010868	4186600	3766100	3034200	5699100	5482100	6116200	12	117.46
Q9RTK5	Uncharacterized protein OS=Deinococcus radiodurans (strain ATCC 13939 / DSM 20539 / JCM 16871 / LMG 4051 / NBRC 15346 / NCIMB 9279 / R1 / VKM B-1422) GN=DR_1755 PE=4 SV=1	DR_1755	0.0109505	15001000	14783000	13002000	19325000	23167000	20938000	6	222.51
Q9RTY2	Xanthine phosphoribosyltransferase OS=Deinococcus radiodurans (strain ATCC 13939 / DSM 20539 / JCM 16871 / LMG 4051 / NBRC 15346 / NCIMB 9279 / R1 / VKM B-1422) GN=xpt PE=3 SV=1	xpt	0.0130124		914910	797540	1773800	1706300		3	97.918
Q9RVZ5	Zinc metalloprotease, putative OS=Deinococcus radiodurans (strain ATCC 13939 / DSM 20539 / JCM 16871 / LMG 4051 / NBRC 15346 / NCIMB 9279 / R1 / VKM B-1422) GN=DR_0875 PE=4 SV=1	DR_0875	0.0223228	2215900	1374400	1542100	2737100	3653700	2904800	9	164.89
Q9RSY6	Ribosomal protein S1, putative OS=Deinococcus radiodurans (strain ATCC 13939 / DSM 20539 / JCM 16871 / LMG 4051 / NBRC 15346 / NCIMB 9279 / R1 / VKM B-1422) GN=DR_1983 PE=4 SV=1	DR_1983	0.028933	49816000	49524000	57188000	39036000	31631000	42879000	17	323.31
Q9RZU7	Hemin ABC transporter, periplasmic hemin-binding protein, putative OS=Deinococcus radiodurans (strain ATCC 13939 / DSM 20539 / JCM 16871 / LMG 4051 / NBRC 15346 / NCIMB 9279 / R1 / VKM B-1422) GN=DR_B0014 PE=4 SV=1	DR_B0014	0.0332232	7461000	8083600	5314400	12002000	11600000	9105100	12	280.33
Q9RRM4	Peptidyl-prolyl cis-trans isomerase OS=Deinococcus radiodurans (strain ATCC 13939 / DSM 20539 / JCM 16871 / LMG 4051 / NBRC 15346 / NCIMB 9279 / R1 / VKM B-1422) GN=DR_2464 PE=3 SV=1	DR_2464	0.035344		1013300	886400	1504500		1564200	2	205.14
Q9RWG8	V-type ATP synthase alpha chain OS=Deinococcus radiodurans (strain ATCC 13939 / DSM 20539 / JCM 16871 / LMG 4051 / NBRC 15346 / NCIMB 9279 / R1 / VKM B-1422) GN=atpA PE=3 SV=1	atpA	0.0367172	27278000	28113000	33039000	17835000	20229000	24852000	23	323.31
Q9RWV5	Uncharacterized protein OS=Deinococcus radiodurans (strain ATCC 13939 / DSM 20539 / JCM 16871 / LMG 4051 / NBRC 15346 / NCIMB 9279 / R1 / VKM B-1422) GN=DR_0560 PE=4 SV=1	DR_0560	0.0400782	2214200	2091000	2064500	3049000	4012400	3319500	9	102.29
Q9RWU2	Uncharacterized protein OS=Deinococcus radiodurans (strain ATCC 13939 / DSM 20539 / JCM 16871 / LMG 4051 / NBRC 15346 / NCIMB 9279 / R1 / VKM B-1422) GN=DR_0573 PE=4 SV=1	DR_0573	0.0408631	3697200	3560700	2813600	5061600	4124500	4384200	26	323.31
Q9RR60	Enolase OS=Deinococcus radiodurans (strain ATCC 13939 / DSM 20539 / JCM 16871 / LMG 4051 / NBRC 15346 / NCIMB 9279 / R1 / VKM B-1422) GN=eno PE=3 SV=1	eno	0.0455727	27839000	28961000	26761000	16502000	23444000	18789000	13	304.03
Q9RUS6	Uncharacterized protein OS=Deinococcus radiodurans (strain ATCC 13939 / DSM 20539 / JCM 16871 / LMG 4051 / NBRC 15346 / NCIMB 9279 / R1 / VKM B-1422) GN=DR_1306 PE=4 SV=1	DR_1306	0.0461884	12102000	12243000	8819100	18632000	13982000	15801000	6	73.856
Q9RV45	S-layer-like array-related protein OS=Deinococcus radiodurans (strain ATCC 13939 / DSM 20539 / JCM 16871 / LMG 4051 / NBRC 15346 / NCIMB 9279 / R1 / VKM B-1422) GN=DR_1185 PE=4 SV=1	DR_1185	0.0486794	58265000	45741000	43916000	65554000	79463000	62089000	15	323.31
Q9RUP6	Probable transaldolase OS=Deinococcus radiodurans (strain ATCC 13939 / DSM 20539 / JCM 16871 / LMG 4051 / NBRC 15346 / NCIMB 9279 / R1 / VKM B-1422) GN=tal PE=3 SV=2	tal	0.0505542	6148100	6278400	4559900	3573600	3269500	4126600	6	114.88
Q9RY51	Single-stranded DNA-binding protein OS=Deinococcus radiodurans (strain ATCC 13939 / DSM 20539 / JCM 16871 / LMG 4051 / NBRC 15346 / NCIMB 9279 / R1 / VKM B-1422) GN=ssb PE=1 SV=2	ssb	0.0510336	2542500	2830200	3254000	1980100	2100100	2284000	7	214.62
Q9RZD6	Ferredoxin-nitrite reductase OS=Deinococcus radiodurans (strain ATCC 13939 / DSM 20539 / JCM 16871 / LMG 4051 / NBRC 15346 / NCIMB 9279 / R1 / VKM B-1422) GN=DR_A0013 PE=3 SV=1	DR_A0013	0.0522507	10996000	11398000	12470000	10019000	7486800	9392900	14	268.49
Q9RXQ2	Pyruvate dehydrogenase E1 component OS=Deinococcus radiodurans (strain ATCC 13939 / DSM 20539 / JCM 16871 / LMG 4051 / NBRC 15346 / NCIMB 9279 / R1 / VKM B-1422) GN=DR_0257 PE=4 SV=1	DR_0257	0.0578076	30604000	23317000	32423000	11288000	20108000	21371000	21	323.31
Q9RWN9	UDP-N-acetylmuramate--L-alanine ligase OS=Deinococcus radiodurans (strain ATCC 13939 / DSM 20539 / JCM 16871 / LMG 4051 / NBRC 15346 / NCIMB 9279 / R1 / VKM B-1422) GN=murC PE=3 SV=1	murC	0.058442		1750500	1810800	1558200	1240600	1142700	6	97.364
Q9RSH0	Amino acid ABC transporter, periplasmic amino acid-binding protein OS=Deinococcus radiodurans (strain ATCC 13939 / DSM 20539 / JCM 16871 / LMG 4051 / NBRC 15346 / NCIMB 9279 / R1 / VKM B-1422) GN=DR_2154 PE=3 SV=1	DR_2154	0.0600149	5116300	3474400	3472900	6494400	5625700	5355100	5	75.678
Q9RTX0	N-acetylmuramoyl-L-alanine amidase, putative OS=Deinococcus radiodurans (strain ATCC 13939 / DSM 20539 / JCM 16871 / LMG 4051 / NBRC 15346 / NCIMB 9279 / R1 / VKM B-1422) GN=DR_1632 PE=4 SV=1	DR_1632	0.0611214	2025700	1559100	1434200	3304300	2804000	2163300	7	60.496
Q9RU54	Isocitrate dehydrogenase [NADP] OS=Deinococcus radiodurans (strain ATCC 13939 / DSM 20539 / JCM 16871 / LMG 4051 / NBRC 15346 / NCIMB 9279 / R1 / VKM B-1422) GN=DR_1540 PE=3 SV=1	DR_1540	0.0612011	30838000	29731000	31156000	20913000	24470000	27039000	17	304.51
Q9RW82	Uncharacterized protein OS=Deinococcus radiodurans (strain ATCC 13939 / DSM 20539 / JCM 16871 / LMG 4051 / NBRC 15346 / NCIMB 9279 / R1 / VKM B-1422) GN=DR_0787 PE=4 SV=1	DR_0787	0.0667431	1053100	1077500	1415900	3385500	1912400	2615700	6	106.46
Q9RZA7	Phospho-sugar mutase, putative OS=Deinococcus radiodurans (strain ATCC 13939 / DSM 20539 / JCM 16871 / LMG 4051 / NBRC 15346 / NCIMB 9279 / R1 / VKM B-1422) GN=DR_A0047 PE=4 SV=1	DR_A0047	0.0679195	6350900	6584100	7929000	5541100	4996000	5453000	12	323.31
Q9RTX7	Uncharacterized protein OS=Deinococcus radiodurans (strain ATCC 13939 / DSM 20539 / JCM 16871 / LMG 4051 / NBRC 15346 / NCIMB 9279 / R1 / VKM B-1422) GN=DR_1623 PE=4 SV=1	DR_1623	0.0711497	7636500	9319600	5472200	11107000	12282000	9466900	17	323.31
Q9RWJ6	Uncharacterized protein OS=Deinococcus radiodurans (strain ATCC 13939 / DSM 20539 / JCM 16871 / LMG 4051 / NBRC 15346 / NCIMB 9279 / R1 / VKM B-1422) GN=DR_0672 PE=4 SV=1	DR_0672	0.0735144	9371800	7155600	18923000	26079000	17871000	24664000	3	68.074
Q9RUJ8	Uncharacterized protein OS=Deinococcus radiodurans (strain ATCC 13939 / DSM 20539 / JCM 16871 / LMG 4051 / NBRC 15346 / NCIMB 9279 / R1 / VKM B-1422) GN=DR_1388 PE=4 SV=1	DR_1388	0.0746512	2715900	2040100	1350100	3341600	4208900		3	80.992
Q9RV50	Uncharacterized protein OS=Deinococcus radiodurans (strain ATCC 13939 / DSM 20539 / JCM 16871 / LMG 4051 / NBRC 15346 / NCIMB 9279 / R1 / VKM B-1422) GN=DR_1180 PE=4 SV=1	DR_1180	0.0836112	6551100	7850800	6019000	7654700	10007000	8834300	4	36.242
Q9RUG0	Indole-3-glycerol phosphate synthase OS=Deinococcus radiodurans (strain ATCC 13939 / DSM 20539 / JCM 16871 / LMG 4051 / NBRC 15346 / NCIMB 9279 / R1 / VKM B-1422) GN=trpC PE=3 SV=1	trpC	0.0841807	1048100	468690	707900	1077800	1808000	1269800	6	112.31
Q9RTG7	Transcription termination/antitermination protein NusA OS=Deinococcus radiodurans (strain ATCC 13939 / DSM 20539 / JCM 16871 / LMG 4051 / NBRC 15346 / NCIMB 9279 / R1 / VKM B-1422) GN=nusA PE=3 SV=1	nusA	0.0858524	3576500	3177400	3011700	2104200	2609000	2947300	8	134.25
Q9RWP8	Uncharacterized protein OS=Deinococcus radiodurans (strain ATCC 13939 / DSM 20539 / JCM 16871 / LMG 4051 / NBRC 15346 / NCIMB 9279 / R1 / VKM B-1422) GN=DR_0618 PE=4 SV=1	DR_0618	0.0862516	774960	502200	523710	1005000	780100	796190	5	43.59
Q9RRI3	Medium-chain fatty acid--CoA ligase OS=Deinococcus radiodurans (strain ATCC 13939 / DSM 20539 / JCM 16871 / LMG 4051 / NBRC 15346 / NCIMB 9279 / R1 / VKM B-1422) GN=DR_2507 PE=4 SV=1	DR_2507	0.0863686	1369200	1174500	1464400	923920	1131700	1171000	6	51.143
Q9RWA1	UDP-N-acetylmuramoyl-tripeptide--D-alanyl-D-alanine ligase OS=Deinococcus radiodurans (strain ATCC 13939 / DSM 20539 / JCM 16871 / LMG 4051 / NBRC 15346 / NCIMB 9279 / R1 / VKM B-1422) GN=DR_0768 PE=4 SV=1	DR_0768	0.0869851	2205000	1611700	2306700	2432700	2927800	2610200	10	163.98
Q9RSR9	Oligoendopeptidase F, putative OS=Deinococcus radiodurans (strain ATCC 13939 / DSM 20539 / JCM 16871 / LMG 4051 / NBRC 15346 / NCIMB 9279 / R1 / VKM B-1422) GN=DR_2055 PE=4 SV=1	DR_2055	0.0894673	2126000	1476300	1768900	940490	1230700	1514800	11	149.76
Q9RVG6	Peptidylprolyl isomerase OS=Deinococcus radiodurans (strain ATCC 13939 / DSM 20539 / JCM 16871 / LMG 4051 / NBRC 15346 / NCIMB 9279 / R1 / VKM B-1422) GN=DR_1063 PE=4 SV=1	DR_1063	0.0895669	4470900	2123200	3546800	4907100	4727700	6563400	6	167.2
Q9RRC5	N-acetylmuramoyl-L-alanine amidase-related protein OS=Deinococcus radiodurans (strain ATCC 13939 / DSM 20539 / JCM 16871 / LMG 4051 / NBRC 15346 / NCIMB 9279 / R1 / VKM B-1422) GN=DR_2567 PE=4 SV=1	DR_2567	0.0897554	1068900	1202200	1203300	2109000	1885700	1390200	4	74.92
Q9RR85	Amino acid ABC transporter, periplasmic amino acid-binding protein OS=Deinococcus radiodurans (strain ATCC 13939 / DSM 20539 / JCM 16871 / LMG 4051 / NBRC 15346 / NCIMB 9279 / R1 / VKM B-1422) GN=DR_2610 PE=4 SV=1	DR_2610	0.0918377	1155100	1142700	1271900	2380200		2035500	5	97.236
Q9RUJ9	N-acetylmuramoyl-L-alanine amidase, putative OS=Deinococcus radiodurans (strain ATCC 13939 / DSM 20539 / JCM 16871 / LMG 4051 / NBRC 15346 / NCIMB 9279 / R1 / VKM B-1422) GN=DR_1387 PE=4 SV=1	DR_1387	0.0937608	1413800	1664800	1292700	1807800	1724100		6	112.95
Q9RXF0	Peptide ABC transporter, periplasmic peptide-binding protein, putative OS=Deinococcus radiodurans (strain ATCC 13939 / DSM 20539 / JCM 16871 / LMG 4051 / NBRC 15346 / NCIMB 9279 / R1 / VKM B-1422) GN=DR_0363 PE=4 SV=1	DR_0363	0.094544	42843000	47473000	33369000	73355000	76075000	47894000	24	278.35
Q9RX29	Uncharacterized protein OS=Deinococcus radiodurans (strain ATCC 13939 / DSM 20539 / JCM 16871 / LMG 4051 / NBRC 15346 / NCIMB 9279 / R1 / VKM B-1422) GN=DR_0486 PE=4 SV=1	DR_0486	0.0947259	714800	1473200	1355900	2832200	2782400	1494800	4	60.383
Q9RXS9	Uncharacterized protein OS=Deinococcus radiodurans (strain ATCC 13939 / DSM 20539 / JCM 16871 / LMG 4051 / NBRC 15346 / NCIMB 9279 / R1 / VKM B-1422) GN=DR_0227 PE=4 SV=1	DR_0227	0.0953141	220700	306550	177340	480650	391770	288510	4	27.164
Q9RTJ3	Desiccation/radiation resistance protein DR_1769 OS=Deinococcus radiodurans (strain ATCC 13939 / DSM 20539 / JCM 16871 / LMG 4051 / NBRC 15346 / NCIMB 9279 / R1 / VKM B-1422) GN=DR_1769 PE=1 SV=1	DR_1769	0.0981205	2270700	2527900	1219700	3159500	3515000	2586900	9	112.69
Q9RUU1	Extracellular solute-binding protein, family 5 OS=Deinococcus radiodurans (strain ATCC 13939 / DSM 20539 / JCM 16871 / LMG 4051 / NBRC 15346 / NCIMB 9279 / R1 / VKM B-1422) GN=DR_1290 PE=4 SV=1	DR_1290	0.0985502	3816500	2546000	4071600	6653600	5316200	4197100	9	128.53
Q9RTF5	Glycine dehydrogenase (decarboxylating) OS=Deinococcus radiodurans (strain ATCC 13939 / DSM 20539 / JCM 16871 / LMG 4051 / NBRC 15346 / NCIMB 9279 / R1 / VKM B-1422) GN=gcvP PE=3 SV=1	gcvP	0.100092	2479100	3569100	4178900	1794000	2391900	1990000	11	197.07
Q9RTQ1	Hydrolase family protein OS=Deinococcus radiodurans (strain ATCC 13939 / DSM 20539 / JCM 16871 / LMG 4051 / NBRC 15346 / NCIMB 9279 / R1 / VKM B-1422) GN=DR_1705 PE=1 SV=1	DR_1705	0.101864	1328300	910380	1136000	1924400	1757600	3066800	4	77.653
Q9RS71	Transketolase OS=Deinococcus radiodurans (strain ATCC 13939 / DSM 20539 / JCM 16871 / LMG 4051 / NBRC 15346 / NCIMB 9279 / R1 / VKM B-1422) GN=DR_2256 PE=4 SV=1	DR_2256	0.103876	12312000	15184000	16351000	9573200	10917000	13219000	19	277.59
Q9RZS3	Uncharacterized protein OS=Deinococcus radiodurans (strain ATCC 13939 / DSM 20539 / JCM 16871 / LMG 4051 / NBRC 15346 / NCIMB 9279 / R1 / VKM B-1422) GN=DR_B0041 PE=4 SV=1	DR_B0041	0.10509	17202000	16924000	14898000	26959000	21109000	19367000	32	323.31
Q9RY20	Uncharacterized protein OS=Deinococcus radiodurans (strain ATCC 13939 / DSM 20539 / JCM 16871 / LMG 4051 / NBRC 15346 / NCIMB 9279 / R1 / VKM B-1422) GN=DR_0132 PE=4 SV=1	DR_0132	0.106349	2618500	2232200	3670200	1053300	1530000	2351300	8	112.25
Q9RXM3	2-oxoglutarate dehydrogenase, E1 component OS=Deinococcus radiodurans (strain ATCC 13939 / DSM 20539 / JCM 16871 / LMG 4051 / NBRC 15346 / NCIMB 9279 / R1 / VKM B-1422) GN=DR_0287 PE=4 SV=1	DR_0287	0.106618	4489600	3283900	4467000	2815400	2885600	3468500	10	114.71
Q9RV24	Maf-like protein DR_1206 OS=Deinococcus radiodurans (strain ATCC 13939 / DSM 20539 / JCM 16871 / LMG 4051 / NBRC 15346 / NCIMB 9279 / R1 / VKM B-1422) GN=DR_1206 PE=3 SV=1	DR_1206	0.107553	1879300	1605000	1938400	2551100	1922500	2514100	6	86.901
Q9RUR2	Uncharacterized protein OS=Deinococcus radiodurans (strain ATCC 13939 / DSM 20539 / JCM 16871 / LMG 4051 / NBRC 15346 / NCIMB 9279 / R1 / VKM B-1422) GN=DR_1320 PE=4 SV=1	DR_1320	0.107673	5523400	3664900	4387800	8882700	7625200	5249300	4	107.91
Q9RUP8	Isoleucine--tRNA ligase OS=Deinococcus radiodurans (strain ATCC 13939 / DSM 20539 / JCM 16871 / LMG 4051 / NBRC 15346 / NCIMB 9279 / R1 / VKM B-1422) GN=ileS PE=3 SV=1	ileS	0.108878	12450000	12971000	15825000	7504700	9854800	12530000	21	314.96
Q9RUP1	Glyceraldehyde-3-phosphate dehydrogenase OS=Deinococcus radiodurans (strain ATCC 13939 / DSM 20539 / JCM 16871 / LMG 4051 / NBRC 15346 / NCIMB 9279 / R1 / VKM B-1422) GN=DR_1343 PE=3 SV=1	DR_1343	0.108976	31692000	44389000	48503000	32638000	22823000	30441000	13	323.31
Q9RXR9	Peptidyl-prolyl cis-trans isomerase, cyclophilin-type OS=Deinococcus radiodurans (strain ATCC 13939 / DSM 20539 / JCM 16871 / LMG 4051 / NBRC 15346 / NCIMB 9279 / R1 / VKM B-1422) GN=DR_0237 PE=4 SV=1	DR_0237	0.112065	25628000	29722000	26203000	35332000	35870000	28418000	5	107.52
Q9RXB0	Alpha-dextran endo-1,6-alpha-glucosidase OS=Deinococcus radiodurans (strain ATCC 13939 / DSM 20539 / JCM 16871 / LMG 4051 / NBRC 15346 / NCIMB 9279 / R1 / VKM B-1422) GN=DR_0405 PE=3 SV=1	DR_0405	0.113889	1563700	2014200	1886800	2614100	4293400	2754900	7	92.999
Q9RUF3	Methionine--tRNA ligase OS=Deinococcus radiodurans (strain ATCC 13939 / DSM 20539 / JCM 16871 / LMG 4051 / NBRC 15346 / NCIMB 9279 / R1 / VKM B-1422) GN=metG PE=3 SV=1	metG	0.114414	4798100	4962600	6673600	3198800	4453000	4264700	15	197.16
Q9RZK2	Iron ABC transporter, periplasmic substrate-binding protein OS=Deinococcus radiodurans (strain ATCC 13939 / DSM 20539 / JCM 16871 / LMG 4051 / NBRC 15346 / NCIMB 9279 / R1 / VKM B-1422) GN=DR_B0125 PE=4 SV=1	DR_B0125	0.115579	5297800	5521200	3934900	6104200	9258000	6630200	10	139.66
Q9RUQ3	Uncharacterized protein OS=Deinococcus radiodurans (strain ATCC 13939 / DSM 20539 / JCM 16871 / LMG 4051 / NBRC 15346 / NCIMB 9279 / R1 / VKM B-1422) GN=DR_1329 PE=4 SV=1	DR_1329	0.115841	1765600	2207200	1681800	2383500	3354700	2354100	6	54.244
Q9RSP3	Threonine--tRNA ligase OS=Deinococcus radiodurans (strain ATCC 13939 / DSM 20539 / JCM 16871 / LMG 4051 / NBRC 15346 / NCIMB 9279 / R1 / VKM B-1422) GN=thrS PE=3 SV=1	thrS	0.116169	1182100	1065500	1549600	750050	880870	1075500	6	93.679
Q9RRW1	Ribonucleoside-diphosphate reductase OS=Deinococcus radiodurans (strain ATCC 13939 / DSM 20539 / JCM 16871 / LMG 4051 / NBRC 15346 / NCIMB 9279 / R1 / VKM B-1422) GN=DR_2374 PE=3 SV=1	DR_2374	0.118285	2584100	2759100	3188800	2111600	2607500	2423400	13	204.1
Q9RXM2	Uncharacterized protein OS=Deinococcus radiodurans (strain ATCC 13939 / DSM 20539 / JCM 16871 / LMG 4051 / NBRC 15346 / NCIMB 9279 / R1 / VKM B-1422) GN=DR_0288 PE=4 SV=1	DR_0288	0.118397	1370400	1002600	1470600	2167700	1875500	1418200	5	75.053
Q9RRG4	Uncharacterized protein OS=Deinococcus radiodurans (strain ATCC 13939 / DSM 20539 / JCM 16871 / LMG 4051 / NBRC 15346 / NCIMB 9279 / R1 / VKM B-1422) GN=DR_2528 PE=4 SV=1	DR_2528	0.118661	715030	859080	886740	1254700	1061300		5	176.62
Q9RVS0	Succinate dehydrogenase, flavoprotein subunit OS=Deinococcus radiodurans (strain ATCC 13939 / DSM 20539 / JCM 16871 / LMG 4051 / NBRC 15346 / NCIMB 9279 / R1 / VKM B-1422) GN=DR_0952 PE=4 SV=1	DR_0952	0.120142	5321400	6491500	9053400	4699900	4053700	3767900	15	248.58
Q9RUY8	Uncharacterized protein OS=Deinococcus radiodurans (strain ATCC 13939 / DSM 20539 / JCM 16871 / LMG 4051 / NBRC 15346 / NCIMB 9279 / R1 / VKM B-1422) GN=DR_1242 PE=4 SV=1	DR_1242	0.120841	5597000	5237600	2903100	5875600	7465500	6529600	10	127.18
Q9RY65	50S ribosomal protein L27 OS=Deinococcus radiodurans (strain ATCC 13939 / DSM 20539 / JCM 16871 / LMG 4051 / NBRC 15346 / NCIMB 9279 / R1 / VKM B-1422) GN=rpmA PE=1 SV=1	rpmA	0.127566	815500		720400	840190	1050200	1236400	3	34.091
Q9RT72	Peptidyl-prolyl cis-trans isomerase, cyclophilin-type OS=Deinococcus radiodurans (strain ATCC 13939 / DSM 20539 / JCM 16871 / LMG 4051 / NBRC 15346 / NCIMB 9279 / R1 / VKM B-1422) GN=DR_1893 PE=4 SV=1	DR_1893	0.130972	2800200	4521500	2492200	5203200	5113200	3951500	5	193.46
Q9RWU1	Uncharacterized protein OS=Deinococcus radiodurans (strain ATCC 13939 / DSM 20539 / JCM 16871 / LMG 4051 / NBRC 15346 / NCIMB 9279 / R1 / VKM B-1422) GN=DR_0574 PE=4 SV=1	DR_0574	0.131453	22623000	23257000	26035000	29395000	27335000	24847000	11	255.47
Q9RVA6	UDP-N-acetylglucosamine 1-carboxyvinyltransferase OS=Deinococcus radiodurans (strain ATCC 13939 / DSM 20539 / JCM 16871 / LMG 4051 / NBRC 15346 / NCIMB 9279 / R1 / VKM B-1422) GN=murA PE=3 SV=1	murA	0.131634	1755400	1640800	1800800	2024800	1774600	1908200	3	45.902
Q9RWH7	Uncharacterized protein OS=Deinococcus radiodurans (strain ATCC 13939 / DSM 20539 / JCM 16871 / LMG 4051 / NBRC 15346 / NCIMB 9279 / R1 / VKM B-1422) GN=DR_0691 PE=4 SV=1	DR_0691	0.135587	3429800	2775300	2667900	4588900	3673700	3283600	5	76.864
Q9RW75	Acetylornithine/acetyl-lysine aminotransferase OS=Deinococcus radiodurans (strain ATCC 13939 / DSM 20539 / JCM 16871 / LMG 4051 / NBRC 15346 / NCIMB 9279 / R1 / VKM B-1422) GN=argD PE=3 SV=2	argD	0.136816	1020600		1184900	767220		824080	7	99.677
Q9RW56	1-pyrroline-5-carboxylate dehydrogenase OS=Deinococcus radiodurans (strain ATCC 13939 / DSM 20539 / JCM 16871 / LMG 4051 / NBRC 15346 / NCIMB 9279 / R1 / VKM B-1422) GN=DR_0813 PE=4 SV=1	DR_0813	0.138685	1494300	1806500	2609900	1061300	1643900	909270	8	160.88
Q9RSH8	Uncharacterized protein OS=Deinococcus radiodurans (strain ATCC 13939 / DSM 20539 / JCM 16871 / LMG 4051 / NBRC 15346 / NCIMB 9279 / R1 / VKM B-1422) GN=DR_2146 PE=4 SV=1	DR_2146	0.138942	5163800	5873600	3964200	7754100	9962100	5672300	6	105.16
Q9RSS6	Transcription termination/antitermination protein NusG OS=Deinococcus radiodurans (strain ATCC 13939 / DSM 20539 / JCM 16871 / LMG 4051 / NBRC 15346 / NCIMB 9279 / R1 / VKM B-1422) GN=nusG PE=3 SV=1	nusG	0.143569	5952000	6222000	8466900	12729000	7645500	10046000	4	94.421
Q9RS76	Uncharacterized protein OS=Deinococcus radiodurans (strain ATCC 13939 / DSM 20539 / JCM 16871 / LMG 4051 / NBRC 15346 / NCIMB 9279 / R1 / VKM B-1422) GN=DR_2251 PE=4 SV=1	DR_2251	0.145543	1211200	696190	905620	1178000	1461000	2213500	3	34.874
Q9RV32	GTP-binding elongation factor family protein TypA/BipA OS=Deinococcus radiodurans (strain ATCC 13939 / DSM 20539 / JCM 16871 / LMG 4051 / NBRC 15346 / NCIMB 9279 / R1 / VKM B-1422) GN=DR_1198 PE=4 SV=1	DR_1198	0.145642	4157000	4622300	5164000	3983400	3717200	4309900	10	105.92
Q9RU58	Serine protease, subtilase family OS=Deinococcus radiodurans (strain ATCC 13939 / DSM 20539 / JCM 16871 / LMG 4051 / NBRC 15346 / NCIMB 9279 / R1 / VKM B-1422) GN=DR_1536 PE=4 SV=1	DR_1536	0.146359	4030400	4186800	3845400	5270500	5330300	4120500	9	113.96
Q9RYU9	Uncharacterized protein OS=Deinococcus radiodurans (strain ATCC 13939 / DSM 20539 / JCM 16871 / LMG 4051 / NBRC 15346 / NCIMB 9279 / R1 / VKM B-1422) GN=DR_A0207 PE=4 SV=1	DR_A0207	0.147185	12490000	13746000	14094000	16362000	17120000	13685000	17	323.31
Q9RRM3	Serine-pyruvate aminotransferase OS=Deinococcus radiodurans (strain ATCC 13939 / DSM 20539 / JCM 16871 / LMG 4051 / NBRC 15346 / NCIMB 9279 / R1 / VKM B-1422) GN=DR_2465 PE=4 SV=1	DR_2465	0.148383	1675100	1060900	1740800	1181500	1040300	840080	6	73.775
Q9RSM3	Uncharacterized protein OS=Deinococcus radiodurans (strain ATCC 13939 / DSM 20539 / JCM 16871 / LMG 4051 / NBRC 15346 / NCIMB 9279 / R1 / VKM B-1422) GN=DR_2101 PE=4 SV=1	DR_2101	0.148444	2387600	2549600	2890400	1847800	1367300	2489200	10	247.62
Q9RSL7	ABC transporter, ATP-binding protein, Ycf16 family OS=Deinococcus radiodurans (strain ATCC 13939 / DSM 20539 / JCM 16871 / LMG 4051 / NBRC 15346 / NCIMB 9279 / R1 / VKM B-1422) GN=DR_2107 PE=4 SV=1	DR_2107	0.15184	9038000	11409000	10450000	11328000	12308000	11714000	9	142.91
Q9RW80	O-acetylserine (Thiol)-lyase OS=Deinococcus radiodurans (strain ATCC 13939 / DSM 20539 / JCM 16871 / LMG 4051 / NBRC 15346 / NCIMB 9279 / R1 / VKM B-1422) GN=DR_0789 PE=4 SV=1	DR_0789	0.152049	1584700	1382500	1008200	694370		1023400	4	76.475
Q9RR70	Fumarate hydratase class II OS=Deinococcus radiodurans (strain ATCC 13939 / DSM 20539 / JCM 16871 / LMG 4051 / NBRC 15346 / NCIMB 9279 / R1 / VKM B-1422) GN=fumC PE=3 SV=1	fumC	0.152362	1719300	2944500	1945600	1185800	1744400	1255000	7	50.066
Q9RTT2	Isocitrate dehydrogenase, putative OS=Deinococcus radiodurans (strain ATCC 13939 / DSM 20539 / JCM 16871 / LMG 4051 / NBRC 15346 / NCIMB 9279 / R1 / VKM B-1422) GN=DR_1674 PE=3 SV=1	DR_1674	0.152561	2780400	1886600	1493100	3191200	2673100		3	79.231
Q9RTZ9	Protease, putative OS=Deinococcus radiodurans (strain ATCC 13939 / DSM 20539 / JCM 16871 / LMG 4051 / NBRC 15346 / NCIMB 9279 / R1 / VKM B-1422) GN=DR_1598 PE=3 SV=1	DR_1598	0.155738	3930700	2891200	3735400	5586700	3934300	4286100	18	186.71
Q9RVK8	Glycerol-3-phosphate dehydrogenase OS=Deinococcus radiodurans (strain ATCC 13939 / DSM 20539 / JCM 16871 / LMG 4051 / NBRC 15346 / NCIMB 9279 / R1 / VKM B-1422) GN=DR_1019 PE=4 SV=1	DR_1019	0.159124	1683200	1895300	2731000	1503200	1187500	1600900	15	180.54
Q9RS08	Uncharacterized protein OS=Deinococcus radiodurans (strain ATCC 13939 / DSM 20539 / JCM 16871 / LMG 4051 / NBRC 15346 / NCIMB 9279 / R1 / VKM B-1422) GN=DR_2319 PE=4 SV=1	DR_2319	0.159173	52102000	83855000	46610000	98030000	99716000	66781000	18	323.31
Q9RS27	Alanine--tRNA ligase OS=Deinococcus radiodurans (strain ATCC 13939 / DSM 20539 / JCM 16871 / LMG 4051 / NBRC 15346 / NCIMB 9279 / R1 / VKM B-1422) GN=alaS PE=3 SV=1	alaS	0.160969	1257900	869660	1347000	906310	879180	761710	9	140.11
Q9RY23	Chaperone protein DnaK OS=Deinococcus radiodurans (strain ATCC 13939 / DSM 20539 / JCM 16871 / LMG 4051 / NBRC 15346 / NCIMB 9279 / R1 / VKM B-1422) GN=dnaK PE=1 SV=3	dnaK	0.161876	51112000	55429000	81897000	50025000	34594000	43871000	26	323.31
Q9RSD6	Aminopeptidase OS=Deinococcus radiodurans (strain ATCC 13939 / DSM 20539 / JCM 16871 / LMG 4051 / NBRC 15346 / NCIMB 9279 / R1 / VKM B-1422) GN=DR_2188 PE=4 SV=1	DR_2188	0.165473	25447000	29805000	30204000	25194000	21332000	27203000	9	285.61
Q9RWA0	Uncharacterized protein OS=Deinococcus radiodurans (strain ATCC 13939 / DSM 20539 / JCM 16871 / LMG 4051 / NBRC 15346 / NCIMB 9279 / R1 / VKM B-1422) GN=DR_0769 PE=4 SV=1	DR_0769	0.166603	2096800	2183600	1617100	2822700	2543300	2030400	7	87.944
Q9RXG0	Ribonuclease R OS=Deinococcus radiodurans (strain ATCC 13939 / DSM 20539 / JCM 16871 / LMG 4051 / NBRC 15346 / NCIMB 9279 / R1 / VKM B-1422) GN=rnr PE=3 SV=1	rnr	0.172227	1820600	1258000	2876700	924230	1131600	953990	9	136.37
Q9RVQ0	Uncharacterized protein OS=Deinococcus radiodurans (strain ATCC 13939 / DSM 20539 / JCM 16871 / LMG 4051 / NBRC 15346 / NCIMB 9279 / R1 / VKM B-1422) GN=DR_0972 PE=4 SV=1	DR_0972	0.18034	107600000	61942000	89770000	150950000	99450000	109670000	7	278.07
Q9RVP5	Glutamate dehydrogenase OS=Deinococcus radiodurans (strain ATCC 13939 / DSM 20539 / JCM 16871 / LMG 4051 / NBRC 15346 / NCIMB 9279 / R1 / VKM B-1422) GN=DR_0980 PE=3 SV=1	DR_0980	0.18361	705530	1113300	1246700		793620	569030	9	88.428
Q9RZU0	Uncharacterized protein OS=Deinococcus radiodurans (strain ATCC 13939 / DSM 20539 / JCM 16871 / LMG 4051 / NBRC 15346 / NCIMB 9279 / R1 / VKM B-1422) GN=DR_B0023 PE=4 SV=1	DR_B0023	0.187088		143420	84291		320100	205810	3	19.556
Q59337	Catalase OS=Deinococcus radiodurans (strain ATCC 13939 / DSM 20539 / JCM 16871 / LMG 4051 / NBRC 15346 / NCIMB 9279 / R1 / VKM B-1422) GN=katA PE=1 SV=2	katA	0.187417	19926000	30498000	25695000	20457000	18218000	19652000	17	323.31
Q9RWV1	Amino acid ABC transporter, periplasmic amino acid-binding protein OS=Deinococcus radiodurans (strain ATCC 13939 / DSM 20539 / JCM 16871 / LMG 4051 / NBRC 15346 / NCIMB 9279 / R1 / VKM B-1422) GN=DR_0564 PE=4 SV=1	DR_0564	0.188705	1357900	1676400	1998600	2021700		2056900	8	69.746
Q9RTW8	Uncharacterized protein OS=Deinococcus radiodurans (strain ATCC 13939 / DSM 20539 / JCM 16871 / LMG 4051 / NBRC 15346 / NCIMB 9279 / R1 / VKM B-1422) GN=DR_1634 PE=4 SV=1	DR_1634	0.189884	3701800	4231000	2776200	4768400	3965100	4408400	12	145.53
Q9RWP9	Metalloprotease, putative OS=Deinococcus radiodurans (strain ATCC 13939 / DSM 20539 / JCM 16871 / LMG 4051 / NBRC 15346 / NCIMB 9279 / R1 / VKM B-1422) GN=DR_0617 PE=4 SV=1	DR_0617	0.190336	11876000	11461000	14655000	8411400	9606200	12492000	24	323.31
Q9RU02	6-phosphogluconate dehydrogenase OS=Deinococcus radiodurans (strain ATCC 13939 / DSM 20539 / JCM 16871 / LMG 4051 / NBRC 15346 / NCIMB 9279 / R1 / VKM B-1422) GN=DR_1595 PE=4 SV=1	DR_1595	0.191474	1925400	1580100	2569700	1633000		1200200	6	162.52
Q9RVQ3	Uncharacterized protein OS=Deinococcus radiodurans (strain ATCC 13939 / DSM 20539 / JCM 16871 / LMG 4051 / NBRC 15346 / NCIMB 9279 / R1 / VKM B-1422) GN=DR_0969 PE=4 SV=1	DR_0969	0.19217	7009600	5934000	4456800	8225100	7273100	6313000	17	299.01
Q9RT24	Malonyl CoA-acyl carrier protein transacylase OS=Deinococcus radiodurans (strain ATCC 13939 / DSM 20539 / JCM 16871 / LMG 4051 / NBRC 15346 / NCIMB 9279 / R1 / VKM B-1422) GN=DR_1945 PE=3 SV=1	DR_1945	0.197679	5381800	3374800	4328900	5953100	5392400	4962200	3	34.526
Q9RRX1	Acyl-CoA dehydrogenase, putative OS=Deinococcus radiodurans (strain ATCC 13939 / DSM 20539 / JCM 16871 / LMG 4051 / NBRC 15346 / NCIMB 9279 / R1 / VKM B-1422) GN=DR_2361 PE=4 SV=1	DR_2361	0.201551	23089000	25805000	39377000	21890000	20908000	17634000	18	323.31
Q9RRI5	Uncharacterized protein OS=Deinococcus radiodurans (strain ATCC 13939 / DSM 20539 / JCM 16871 / LMG 4051 / NBRC 15346 / NCIMB 9279 / R1 / VKM B-1422) GN=DR_2505 PE=4 SV=1	DR_2505	0.202207	3776200	5681100	5959300	3427200	4929800	2765200	7	99.898
Q9RT29	Uncharacterized protein OS=Deinococcus radiodurans (strain ATCC 13939 / DSM 20539 / JCM 16871 / LMG 4051 / NBRC 15346 / NCIMB 9279 / R1 / VKM B-1422) GN=DR_1940 PE=4 SV=1	DR_1940	0.203444	4892600	7060000	4145200	8318500	6637400	6183400	12	211
Q9RY36	Uncharacterized protein OS=Deinococcus radiodurans (strain ATCC 13939 / DSM 20539 / JCM 16871 / LMG 4051 / NBRC 15346 / NCIMB 9279 / R1 / VKM B-1422) GN=DR_0115 PE=4 SV=1	DR_0115	0.203936	1805300	1665600	1876500	3953000	2801800	1898200	5	53.059
Q9RUR8	Uncharacterized protein DR_1314 OS=Deinococcus radiodurans (strain ATCC 13939 / DSM 20539 / JCM 16871 / LMG 4051 / NBRC 15346 / NCIMB 9279 / R1 / VKM B-1422) GN=DR_1314 PE=1 SV=2	DR_1314	0.204601	33365000	53360000	45091000	79784000	43439000	66844000	14	323.31
Q9RVQ2	Electron transfer flavoprotein, alpha subunit OS=Deinococcus radiodurans (strain ATCC 13939 / DSM 20539 / JCM 16871 / LMG 4051 / NBRC 15346 / NCIMB 9279 / R1 / VKM B-1422) GN=DR_0970 PE=4 SV=1	DR_0970	0.210143	4873800	5428700	6496300	7289000	5534300	7759300	5	87.155
Q9RWG0	Uncharacterized protein OS=Deinococcus radiodurans (strain ATCC 13939 / DSM 20539 / JCM 16871 / LMG 4051 / NBRC 15346 / NCIMB 9279 / R1 / VKM B-1422) GN=DR_0708 PE=4 SV=1	DR_0708	0.212172	5174100	5324700	1355700	1321700	1947100		13	169.31
Q9RU43	Carboxyl-terminal protease, putative OS=Deinococcus radiodurans (strain ATCC 13939 / DSM 20539 / JCM 16871 / LMG 4051 / NBRC 15346 / NCIMB 9279 / R1 / VKM B-1422) GN=DR_1551 PE=3 SV=1	DR_1551	0.212512	1691800	2347000	1226100	2536800	2359800	2090200	8	108.94
Q9RU34	UDP-N-acetylglucosamine 2-epimerase OS=Deinococcus radiodurans (strain ATCC 13939 / DSM 20539 / JCM 16871 / LMG 4051 / NBRC 15346 / NCIMB 9279 / R1 / VKM B-1422) GN=DR_1561 PE=3 SV=1	DR_1561	0.215813	1020400	853190	1335800	630340	913670	898560	5	63.298
Q9RXQ3	Acetyltransferase component of pyruvate dehydrogenase complex OS=Deinococcus radiodurans (strain ATCC 13939 / DSM 20539 / JCM 16871 / LMG 4051 / NBRC 15346 / NCIMB 9279 / R1 / VKM B-1422) GN=DR_0256 PE=3 SV=1	DR_0256	0.216379	3110400	3198400	5441600	2435800	2156800	3164300	7	69.003
Q9RS49	Amino acid ABC transporter, periplasmic amino acid-binding protein OS=Deinococcus radiodurans (strain ATCC 13939 / DSM 20539 / JCM 16871 / LMG 4051 / NBRC 15346 / NCIMB 9279 / R1 / VKM B-1422) GN=DR_2278 PE=3 SV=1	DR_2278	0.217875	3989200	2292400	2708500	4417700	3527300	3730000	8	126.69
Q9RSQ4	Membrane lipoprotein OS=Deinococcus radiodurans (strain ATCC 13939 / DSM 20539 / JCM 16871 / LMG 4051 / NBRC 15346 / NCIMB 9279 / R1 / VKM B-1422) GN=DR_2070 PE=4 SV=1	DR_2070	0.220433	60754000	39492000	58978000	104850000	85287000	50830000	11	289.38
Q9RXN0	Branched-chain amino acid ABC transporter, periplasmic amino acid-binding protein OS=Deinococcus radiodurans (strain ATCC 13939 / DSM 20539 / JCM 16871 / LMG 4051 / NBRC 15346 / NCIMB 9279 / R1 / VKM B-1422) GN=DR_0280 PE=4 SV=1	DR_0280	0.22562	1382100	799590	1054000	1944800	1486800	1103300	7	61.907
Q9RVK6	Uncharacterized protein OS=Deinococcus radiodurans (strain ATCC 13939 / DSM 20539 / JCM 16871 / LMG 4051 / NBRC 15346 / NCIMB 9279 / R1 / VKM B-1422) GN=DR_1021 PE=4 SV=1	DR_1021	0.22663	6482100	6063600	12072000	12838000	10340000	11276000	5	134.78
Q9RRA6	Iron ABC transporter, periplasmic substrate-binding protein, putative OS=Deinococcus radiodurans (strain ATCC 13939 / DSM 20539 / JCM 16871 / LMG 4051 / NBRC 15346 / NCIMB 9279 / R1 / VKM B-1422) GN=DR_2588 PE=4 SV=1	DR_2588	0.228864	25095000	23926000	26422000	24481000	32883000	37531000	8	130.27
Q9RUV4	ABC transporter, periplasmic substrate-binding protein, putative OS=Deinococcus radiodurans (strain ATCC 13939 / DSM 20539 / JCM 16871 / LMG 4051 / NBRC 15346 / NCIMB 9279 / R1 / VKM B-1422) GN=DR_1277 PE=4 SV=1	DR_1277	0.230745	38983000	23985000	38464000	37545000	52519000	40009000	8	153.81
Q9RXP5	Glycogen operon protein GlgX OS=Deinococcus radiodurans (strain ATCC 13939 / DSM 20539 / JCM 16871 / LMG 4051 / NBRC 15346 / NCIMB 9279 / R1 / VKM B-1422) GN=DR_0264 PE=4 SV=1	DR_0264	0.23111	3554900	5161900	5696500	3350800	4142200	3694200	11	235.02
Q9RXD5	Outer membrane protein OS=Deinococcus radiodurans (strain ATCC 13939 / DSM 20539 / JCM 16871 / LMG 4051 / NBRC 15346 / NCIMB 9279 / R1 / VKM B-1422) GN=DR_0379 PE=4 SV=1	DR_0379	0.23381	157280000	131390000	120350000	202210000	172980000	133840000	32	323.31
Q9RSD0	Alpha-glucan phosphorylase, putative OS=Deinococcus radiodurans (strain ATCC 13939 / DSM 20539 / JCM 16871 / LMG 4051 / NBRC 15346 / NCIMB 9279 / R1 / VKM B-1422) GN=DR_2195 PE=4 SV=1	DR_2195	0.235611	6593000	6100000	8580600	4394700	5256900	7057200	19	240.5
Q9RWW0	Glutamate-1-semialdehyde 2,1-aminomutase OS=Deinococcus radiodurans (strain ATCC 13939 / DSM 20539 / JCM 16871 / LMG 4051 / NBRC 15346 / NCIMB 9279 / R1 / VKM B-1422) GN=hemL PE=3 SV=2	hemL	0.236349	1106500	1137600	755260	1056100	1423100	1201100	5	146.11
Q9RT28	3-oxoacyl-[acyl-carrier-protein] synthase 2 OS=Deinococcus radiodurans (strain ATCC 13939 / DSM 20539 / JCM 16871 / LMG 4051 / NBRC 15346 / NCIMB 9279 / R1 / VKM B-1422) GN=DR_1941 PE=3 SV=1	DR_1941	0.23635	4567500	5944800	5272300	4338500	4213100	5142300	6	107.38
Q9RRG5	Uncharacterized protein OS=Deinococcus radiodurans (strain ATCC 13939 / DSM 20539 / JCM 16871 / LMG 4051 / NBRC 15346 / NCIMB 9279 / R1 / VKM B-1422) GN=DR_2527 PE=4 SV=1	DR_2527	0.242818	24694000	24673000	23842000	41247000	30258000	25100000	8	193.93
P56926	Glutamine--tRNA ligase OS=Deinococcus radiodurans (strain ATCC 13939 / DSM 20539 / JCM 16871 / LMG 4051 / NBRC 15346 / NCIMB 9279 / R1 / VKM B-1422) GN=glnS PE=1 SV=1	glnS	0.244549	3528000	2478300	3982200	2139700	2506500	3115200	17	203.89
Q9RUI7	Oxidoreductase, putative OS=Deinococcus radiodurans (strain ATCC 13939 / DSM 20539 / JCM 16871 / LMG 4051 / NBRC 15346 / NCIMB 9279 / R1 / VKM B-1422) GN=DR_1399 PE=4 SV=1	DR_1399	0.246318	1071700	1745300	1145700	766400		1097800	3	41.033
Q9RTT6	Cysteine--tRNA ligase OS=Deinococcus radiodurans (strain ATCC 13939 / DSM 20539 / JCM 16871 / LMG 4051 / NBRC 15346 / NCIMB 9279 / R1 / VKM B-1422) GN=cysS PE=3 SV=2	cysS	0.246595	11420000	10388000	12759000	7444000	5824900	12171000	11	247.74
Q9RSR1	Polyribonucleotide nucleotidyltransferase OS=Deinococcus radiodurans (strain ATCC 13939 / DSM 20539 / JCM 16871 / LMG 4051 / NBRC 15346 / NCIMB 9279 / R1 / VKM B-1422) GN=pnp PE=3 SV=2	pnp	0.247639	3977100	5246800	6975900	3532700	4810700	3680700	20	323.31
Q9RXG4	Lon protease OS=Deinococcus radiodurans (strain ATCC 13939 / DSM 20539 / JCM 16871 / LMG 4051 / NBRC 15346 / NCIMB 9279 / R1 / VKM B-1422) GN=lon PE=3 SV=1	lon	0.248874	492110		698610	472030	311330	363280	7	77.118
Q9RSY3	DegV domain-containing protein DR_1986 OS=Deinococcus radiodurans (strain ATCC 13939 / DSM 20539 / JCM 16871 / LMG 4051 / NBRC 15346 / NCIMB 9279 / R1 / VKM B-1422) GN=DR_1986 PE=3 SV=1	DR_1986	0.251389	1040700	1304600	711850	1452500	1856200	992070	3	86.499
Q9RSZ9	Transcription elongation factor OS=Deinococcus radiodurans (strain ATCC 13939 / DSM 20539 / JCM 16871 / LMG 4051 / NBRC 15346 / NCIMB 9279 / R1 / VKM B-1422) GN=DR_1970 PE=4 SV=1	DR_1970	0.251797	2743600	2357100	2921800	3337100	2577100	3413100	4	106.64
Q9RXP2	Uncharacterized protein OS=Deinococcus radiodurans (strain ATCC 13939 / DSM 20539 / JCM 16871 / LMG 4051 / NBRC 15346 / NCIMB 9279 / R1 / VKM B-1422) GN=DR_0268 PE=4 SV=1	DR_0268	0.253845	1893900	1641800	2045500	2344600	1781400	2594500	8	109.53
Q9RU24	Probable ABC transporter-binding protein DR_1571 OS=Deinococcus radiodurans (strain ATCC 13939 / DSM 20539 / JCM 16871 / LMG 4051 / NBRC 15346 / NCIMB 9279 / R1 / VKM B-1422) GN=DR_1571 PE=1 SV=1	DR_1571	0.256506	115860000	77135000	112610000	165790000	132150000	100050000	23	323.31
Q9RRE1	Uncharacterized protein OS=Deinococcus radiodurans (strain ATCC 13939 / DSM 20539 / JCM 16871 / LMG 4051 / NBRC 15346 / NCIMB 9279 / R1 / VKM B-1422) GN=DR_2551 PE=4 SV=1	DR_2551	0.256862	2127100	1254200	1758000	1604000	3322400	2555000	6	128.73
Q9RX16	3-hydroxyisobutyrate dehydrogenase OS=Deinococcus radiodurans (strain ATCC 13939 / DSM 20539 / JCM 16871 / LMG 4051 / NBRC 15346 / NCIMB 9279 / R1 / VKM B-1422) GN=DR_0499 PE=4 SV=1	DR_0499	0.257819	1570100	1427500	1450300	1183300	1480500	1375200	6	94.32
Q9RR95	Uncharacterized protein OS=Deinococcus radiodurans (strain ATCC 13939 / DSM 20539 / JCM 16871 / LMG 4051 / NBRC 15346 / NCIMB 9279 / R1 / VKM B-1422) GN=DR_2599 PE=4 SV=1	DR_2599	0.257823	1740300	1994700	1345200	2703300	2023000	1741900	7	72.209
Q9RSS7	50S ribosomal protein L11 OS=Deinococcus radiodurans (strain ATCC 13939 / DSM 20539 / JCM 16871 / LMG 4051 / NBRC 15346 / NCIMB 9279 / R1 / VKM B-1422) GN=rplK PE=1 SV=1	rplK	0.258881		2080800	1732200	1069300	1607600	1842300	4	33.479
Q9RU74	Ketol-acid reductoisomerase (NADP(+)) OS=Deinococcus radiodurans (strain ATCC 13939 / DSM 20539 / JCM 16871 / LMG 4051 / NBRC 15346 / NCIMB 9279 / R1 / VKM B-1422) GN=ilvC PE=3 SV=2	ilvC	0.260314	8027600	4549700	6459300	4181500	3542600	6211200	9	224.23
Q9RY39	Glutamine cyclotransferase OS=Deinococcus radiodurans (strain ATCC 13939 / DSM 20539 / JCM 16871 / LMG 4051 / NBRC 15346 / NCIMB 9279 / R1 / VKM B-1422) GN=DR_0112 PE=4 SV=1	DR_0112	0.260458		399900	479300	711770	1203600	439770	4	43.614
Q9RTL8	Glucose-6-phosphate isomerase OS=Deinococcus radiodurans (strain ATCC 13939 / DSM 20539 / JCM 16871 / LMG 4051 / NBRC 15346 / NCIMB 9279 / R1 / VKM B-1422) GN=pgi PE=3 SV=1	pgi	0.262241	8016700	6445100	6183400	4342100	5263800	7093800	10	106.71
Q9RT51	Uncharacterized protein OS=Deinococcus radiodurans (strain ATCC 13939 / DSM 20539 / JCM 16871 / LMG 4051 / NBRC 15346 / NCIMB 9279 / R1 / VKM B-1422) GN=DR_1915 PE=4 SV=1	DR_1915	0.262952	1960400	2030500	2945900	4325500	2179300	3307600	8	123.19
Q9RWN5	Cell division protein FtsZ OS=Deinococcus radiodurans (strain ATCC 13939 / DSM 20539 / JCM 16871 / LMG 4051 / NBRC 15346 / NCIMB 9279 / R1 / VKM B-1422) GN=DR_0631 PE=3 SV=1	ftsZ	0.267219	4404700	3156700	6539600	7590200	5632500	5579300	9	152.92
Q9RRW5	Pyruvate dehydrogenase complex, dihydrolipoamide dehydrogenase E3 component, putative OS=Deinococcus radiodurans (strain ATCC 13939 / DSM 20539 / JCM 16871 / LMG 4051 / NBRC 15346 / NCIMB 9279 / R1 / VKM B-1422) GN=DR_2370 PE=4 SV=1	DR_2370	0.267551	920260	1503200	1901200	1108600		912700	5	56.808
Q9RUH9	Uncharacterized protein OS=Deinococcus radiodurans (strain ATCC 13939 / DSM 20539 / JCM 16871 / LMG 4051 / NBRC 15346 / NCIMB 9279 / R1 / VKM B-1422) GN=DR_1407 PE=4 SV=1	DR_1407	0.26869	1335200	1664800		1714400	1916700		4	56.017
Q9RYI7	N-glycosidase F, putative OS=Deinococcus radiodurans (strain ATCC 13939 / DSM 20539 / JCM 16871 / LMG 4051 / NBRC 15346 / NCIMB 9279 / R1 / VKM B-1422) GN=DR_A0325 PE=4 SV=1	DR_A0325	0.271912	4406000	3786100	3824500	6478300	4652100	4098600	13	195.1
Q9RTP3	Uncharacterized protein OS=Deinococcus radiodurans (strain ATCC 13939 / DSM 20539 / JCM 16871 / LMG 4051 / NBRC 15346 / NCIMB 9279 / R1 / VKM B-1422) GN=DR_1714 PE=4 SV=1	DR_1714	0.272818	4621600	2507800	3072000	6042200	3840600	3962200	4	53.777
Q9RXP7	ABC transporter, periplasmic substrate-binding protein, solute-binding family 1 OS=Deinococcus radiodurans (strain ATCC 13939 / DSM 20539 / JCM 16871 / LMG 4051 / NBRC 15346 / NCIMB 9279 / R1 / VKM B-1422) GN=DR_0262 PE=4 SV=1	DR_0262	0.273079	1224100	425870	1443500	1176600	1762100	1563000	7	83.865
Q9RTU7	Oligopeptidase A OS=Deinococcus radiodurans (strain ATCC 13939 / DSM 20539 / JCM 16871 / LMG 4051 / NBRC 15346 / NCIMB 9279 / R1 / VKM B-1422) GN=DR_1659 PE=4 SV=1	DR_1659	0.274408	13128000	10780000	14959000	9444100	9643900	13230000	21	323.31
Q9RVB4	S-layer-like array-related protein OS=Deinococcus radiodurans (strain ATCC 13939 / DSM 20539 / JCM 16871 / LMG 4051 / NBRC 15346 / NCIMB 9279 / R1 / VKM B-1422) GN=DR_1115 PE=4 SV=1	DR_1115	0.274471	998100	1213100	1068800	1972800	1018600	1512500	6	57.357
Q9RXK3	30S ribosomal protein S10 OS=Deinococcus radiodurans (strain ATCC 13939 / DSM 20539 / JCM 16871 / LMG 4051 / NBRC 15346 / NCIMB 9279 / R1 / VKM B-1422) GN=rpsJ PE=3 SV=1	rpsJ	0.275149		1859200	1509700	710470	1385400		3	88.46
Q9RUP5	Triosephosphate isomerase OS=Deinococcus radiodurans (strain ATCC 13939 / DSM 20539 / JCM 16871 / LMG 4051 / NBRC 15346 / NCIMB 9279 / R1 / VKM B-1422) GN=tpiA PE=1 SV=1	tpiA	0.277028	2738900	2604400	2436800	3673200	3151600	2478900	4	68.292
Q9RTD9	Gamma-glutamyl phosphate reductase OS=Deinococcus radiodurans (strain ATCC 13939 / DSM 20539 / JCM 16871 / LMG 4051 / NBRC 15346 / NCIMB 9279 / R1 / VKM B-1422) GN=proA PE=3 SV=1	proA	0.277853	578430	543230	802050	747190	684640	1156500	4	52.647
Q9RSY7	Thioredoxin reductase OS=Deinococcus radiodurans (strain ATCC 13939 / DSM 20539 / JCM 16871 / LMG 4051 / NBRC 15346 / NCIMB 9279 / R1 / VKM B-1422) GN=DR_1982 PE=1 SV=1	DR_1982	0.278273	1984400	3330300	3619100	1802100	2322600	2581400	9	141.07
Q9RX72	Pyrimidine-nucleoside phosphorylase OS=Deinococcus radiodurans (strain ATCC 13939 / DSM 20539 / JCM 16871 / LMG 4051 / NBRC 15346 / NCIMB 9279 / R1 / VKM B-1422) GN=DR_0443 PE=3 SV=1	DR_0443	0.278326	3211300	2720500	2499600	2098600	2089800	2923000	8	121.81
Q9RW81	Branched-chain amino acid ABC transporter, periplasmic amino acid-binding protein, putative OS=Deinococcus radiodurans (strain ATCC 13939 / DSM 20539 / JCM 16871 / LMG 4051 / NBRC 15346 / NCIMB 9279 / R1 / VKM B-1422) GN=DR_0788 PE=4 SV=1	DR_0788	0.280268	12016000	9769900	8230700	19141000	12914000	9888700	14	323.31
Q9RSZ6	ATP-dependent Clp protease ATP-binding subunit ClpX OS=Deinococcus radiodurans (strain ATCC 13939 / DSM 20539 / JCM 16871 / LMG 4051 / NBRC 15346 / NCIMB 9279 / R1 / VKM B-1422) GN=clpX PE=3 SV=1	clpX	0.280613	1015100	712410	863360		1063800	1511700	5	88.164
Q9RRY0	Porphobilinogen deaminase OS=Deinococcus radiodurans (strain ATCC 13939 / DSM 20539 / JCM 16871 / LMG 4051 / NBRC 15346 / NCIMB 9279 / R1 / VKM B-1422) GN=hemC PE=3 SV=1	hemC	0.282529	5297700	4006800	2971700	2412000	3378600	3516800	9	93.92
Q9RRK9	Acetyl-CoA acetyltransferase OS=Deinococcus radiodurans (strain ATCC 13939 / DSM 20539 / JCM 16871 / LMG 4051 / NBRC 15346 / NCIMB 9279 / R1 / VKM B-1422) GN=DR_2480 PE=3 SV=1	DR_2480	0.282609		417600	480300	518990		504170	2	15.212
Q9RSA5	Tellurium resistance protein TerD OS=Deinococcus radiodurans (strain ATCC 13939 / DSM 20539 / JCM 16871 / LMG 4051 / NBRC 15346 / NCIMB 9279 / R1 / VKM B-1422) GN=DR_2221 PE=4 SV=1	DR_2221	0.282843	10811000	14187000	18249000	28998000	16235000	16537000	9	254.85
Q9RSN7	Translation initiation factor IF-3 OS=Deinococcus radiodurans (strain ATCC 13939 / DSM 20539 / JCM 16871 / LMG 4051 / NBRC 15346 / NCIMB 9279 / R1 / VKM B-1422) GN=infC PE=3 SV=1	infC	0.283744	8741700	11367000	24405000	20508000	18525000	26773000	5	71.553
P83589	Probable 3-hydroxyacyl-CoA dehydrogenase OS=Deinococcus radiodurans (strain ATCC 13939 / DSM 20539 / JCM 16871 / LMG 4051 / NBRC 15346 / NCIMB 9279 / R1 / VKM B-1422) GN=DR_2477 PE=1 SV=2	DR_2477	0.287134	4382600	5325600	7775000	3204200	5296800	4490700	8	95.117
Q9RYN8	Uncharacterized protein OS=Deinococcus radiodurans (strain ATCC 13939 / DSM 20539 / JCM 16871 / LMG 4051 / NBRC 15346 / NCIMB 9279 / R1 / VKM B-1422) GN=DR_A0272 PE=4 SV=1	DR_A0272	0.289464	639840	701960	785230	593820		673110	4	42.776
Q9RR92	Acetate kinase OS=Deinococcus radiodurans (strain ATCC 13939 / DSM 20539 / JCM 16871 / LMG 4051 / NBRC 15346 / NCIMB 9279 / R1 / VKM B-1422) GN=ackA PE=3 SV=1	ackA	0.292393	2705900	2051000	4220200	2134000	1529000	2570200	9	127.03
Q9RR67	Thymidylate synthase OS=Deinococcus radiodurans (strain ATCC 13939 / DSM 20539 / JCM 16871 / LMG 4051 / NBRC 15346 / NCIMB 9279 / R1 / VKM B-1422) GN=thyA PE=3 SV=1	thyA	0.292982	1135000		1955400	693280		750230	3	51.237
Q9RZS7	Uncharacterized protein OS=Deinococcus radiodurans (strain ATCC 13939 / DSM 20539 / JCM 16871 / LMG 4051 / NBRC 15346 / NCIMB 9279 / R1 / VKM B-1422) GN=DR_B0037 PE=4 SV=1	DR_B0037	0.294919	3342600	5928800	2352000	2214400	2544300		4	124.44
Q9RY67	2-oxoglutarate dehydrogenase, dihydrolipoamide succinyltransferase E2 component OS=Deinococcus radiodurans (strain ATCC 13939 / DSM 20539 / JCM 16871 / LMG 4051 / NBRC 15346 / NCIMB 9279 / R1 / VKM B-1422) GN=DR_0083 PE=4 SV=1	DR_0083	0.296276	1919800	1781600	1985500	1480400	1278000	2012700	6	107.36
Q9RV75	N-carbamyl-L-amino acid amidohydrolase OS=Deinococcus radiodurans (strain ATCC 13939 / DSM 20539 / JCM 16871 / LMG 4051 / NBRC 15346 / NCIMB 9279 / R1 / VKM B-1422) GN=DR_1154 PE=4 SV=1	DR_1154	0.307107	821620	894790	1050400	942250	1000400	1334100	7	64.509
Q9RVQ1	Electron transfer flavoprotein, beta subunit OS=Deinococcus radiodurans (strain ATCC 13939 / DSM 20539 / JCM 16871 / LMG 4051 / NBRC 15346 / NCIMB 9279 / R1 / VKM B-1422) GN=DR_0971 PE=4 SV=1	DR_0971	0.311456	529490	598120	375860	541580	548970	715160	3	26.324
Q9RXF5	Uncharacterized protein OS=Deinococcus radiodurans (strain ATCC 13939 / DSM 20539 / JCM 16871 / LMG 4051 / NBRC 15346 / NCIMB 9279 / R1 / VKM B-1422) GN=DR_0358 PE=4 SV=1	DR_0358	0.313989	3233100	2487400	3809800	3056100	5967700	3970700	6	89.917
Q9RXK9	Glutamine--fructose-6-phosphate aminotransferase [isomerizing] OS=Deinococcus radiodurans (strain ATCC 13939 / DSM 20539 / JCM 16871 / LMG 4051 / NBRC 15346 / NCIMB 9279 / R1 / VKM B-1422) GN=glmS PE=3 SV=1	glmS	0.315042	5843000	3763400	7933900	3877900	3716700	5141100	10	277.12
Q9RWV4	Maltose ABC transporter, periplasmic maltose-binding protein OS=Deinococcus radiodurans (strain ATCC 13939 / DSM 20539 / JCM 16871 / LMG 4051 / NBRC 15346 / NCIMB 9279 / R1 / VKM B-1422) GN=DR_0561 PE=4 SV=1	DR_0561	0.318471	8778100	10012000	6595400	10945000	12778000	7797900	12	217.43
Q9RY06	Valine--tRNA ligase OS=Deinococcus radiodurans (strain ATCC 13939 / DSM 20539 / JCM 16871 / LMG 4051 / NBRC 15346 / NCIMB 9279 / R1 / VKM B-1422) GN=valS PE=3 SV=1	valS	0.319098	7056900	4324300	6646900	3677900	5537200	5239800	15	228.36
Q9R342	Elongation factor Tu OS=Deinococcus radiodurans (strain ATCC 13939 / DSM 20539 / JCM 16871 / LMG 4051 / NBRC 15346 / NCIMB 9279 / R1 / VKM B-1422) GN=tufA PE=3 SV=1	tufA	0.321194	138920000	134360000	236800000	146460000	100210000	131760000	18	286.3
Q9RRI4	Ferric enterobactin esterase-related protein OS=Deinococcus radiodurans (strain ATCC 13939 / DSM 20539 / JCM 16871 / LMG 4051 / NBRC 15346 / NCIMB 9279 / R1 / VKM B-1422) GN=DR_2506 PE=4 SV=1	DR_2506	0.322815	2228000	3369400	2555700	1884000	2263600	2616800	9	113.52
Q9RS17	Uncharacterized protein OS=Deinococcus radiodurans (strain ATCC 13939 / DSM 20539 / JCM 16871 / LMG 4051 / NBRC 15346 / NCIMB 9279 / R1 / VKM B-1422) GN=DR_2310 PE=4 SV=1	DR_2310	0.323854	64371000	56736000	66731000	81617000	75933000	58085000	24	323.31
Q9RWK0	Carbamoyl-phosphate synthase large chain OS=Deinococcus radiodurans (strain ATCC 13939 / DSM 20539 / JCM 16871 / LMG 4051 / NBRC 15346 / NCIMB 9279 / R1 / VKM B-1422) GN=carB PE=3 SV=1	carB	0.325241	2285000	1595400	2463600	1104900	1491700	2274800	15	186.57
Q9RVP6	Phosphoenolpyruvate carboxykinase [ATP] OS=Deinococcus radiodurans (strain ATCC 13939 / DSM 20539 / JCM 16871 / LMG 4051 / NBRC 15346 / NCIMB 9279 / R1 / VKM B-1422) GN=pckA PE=3 SV=2	pckA	0.325421	1061400		1288700	1262900	1229300	1815600	7	89.753
Q9RVG8	NADPH quinone oxidoreductase, putative OS=Deinococcus radiodurans (strain ATCC 13939 / DSM 20539 / JCM 16871 / LMG 4051 / NBRC 15346 / NCIMB 9279 / R1 / VKM B-1422) GN=DR_1061 PE=4 SV=1	DR_1061	0.329579		498700	356660	551320	553400		4	23.652
Q9RW41	Isocitrate lyase OS=Deinococcus radiodurans (strain ATCC 13939 / DSM 20539 / JCM 16871 / LMG 4051 / NBRC 15346 / NCIMB 9279 / R1 / VKM B-1422) GN=DR_0828 PE=4 SV=1	DR_0828	0.331005	852770	486430	642760		430830	586110	5	33.716
Q9RXK5	Elongation factor G OS=Deinococcus radiodurans (strain ATCC 13939 / DSM 20539 / JCM 16871 / LMG 4051 / NBRC 15346 / NCIMB 9279 / R1 / VKM B-1422) GN=fusA PE=3 SV=1	fusA	0.332016	91128000	72016000	142450000	72177000	61703000	91088000	30	323.31
Q9RX30	Glutamate--tRNA ligase OS=Deinococcus radiodurans (strain ATCC 13939 / DSM 20539 / JCM 16871 / LMG 4051 / NBRC 15346 / NCIMB 9279 / R1 / VKM B-1422) GN=gltX PE=3 SV=2	gltX	0.332532	6412300	3252900	4772100	2588500	2784200	5059800	10	98.457
Q9RZS5	Uncharacterized protein OS=Deinococcus radiodurans (strain ATCC 13939 / DSM 20539 / JCM 16871 / LMG 4051 / NBRC 15346 / NCIMB 9279 / R1 / VKM B-1422) GN=DR_B0039 PE=4 SV=1	DR_B0039	0.335104	2322400	2576300	1409800	2632500	2255000	2773000	12	173.65
Q9RYV4	Superoxide dismutase (SodC), Cu-Zn family OS=Deinococcus radiodurans (strain ATCC 13939 / DSM 20539 / JCM 16871 / LMG 4051 / NBRC 15346 / NCIMB 9279 / R1 / VKM B-1422) GN=DR_A0202 PE=4 SV=1	DR_A0202	0.349052	702500	607000	410070	1408000	790010	498840	5	62.038
Q9RSE6	Adenylosuccinate lyase OS=Deinococcus radiodurans (strain ATCC 13939 / DSM 20539 / JCM 16871 / LMG 4051 / NBRC 15346 / NCIMB 9279 / R1 / VKM B-1422) GN=purB PE=3 SV=1	purB	0.351215	11090000	3715500	7561600	2903800	4587800	6905500	11	131.7
Q9RZ85	Cleavage and polyadenylation specificity factor-related protein OS=Deinococcus radiodurans (strain ATCC 13939 / DSM 20539 / JCM 16871 / LMG 4051 / NBRC 15346 / NCIMB 9279 / R1 / VKM B-1422) GN=DR_A0069 PE=4 SV=1	DR_A0069	0.352993		1283200	1623600	1100000	1260500	1213600	5	36.137
Q9RYD9	Uncharacterized protein OS=Deinococcus radiodurans (strain ATCC 13939 / DSM 20539 / JCM 16871 / LMG 4051 / NBRC 15346 / NCIMB 9279 / R1 / VKM B-1422) GN=DR_0011 PE=4 SV=1	DR_0011	0.353253	4950900	4131400	3711900	6120100	3536800	10976000	10	192.15
Q9RU19	S-adenosylmethionine:tRNA ribosyltransferase-isomerase OS=Deinococcus radiodurans (strain ATCC 13939 / DSM 20539 / JCM 16871 / LMG 4051 / NBRC 15346 / NCIMB 9279 / R1 / VKM B-1422) GN=queA PE=3 SV=1	queA	0.355898	1151600	1041400	984620	940510	1324900	1531300	6	110.16
Q9RUB0	Uncharacterized protein OS=Deinococcus radiodurans (strain ATCC 13939 / DSM 20539 / JCM 16871 / LMG 4051 / NBRC 15346 / NCIMB 9279 / R1 / VKM B-1422) GN=DR_1481 PE=4 SV=1	DR_1481	0.360088	3409400	1602700	3123900	1261100	1819400	2809900	4	59.676
Q9RWQ5	LuxA-related protein OS=Deinococcus radiodurans (strain ATCC 13939 / DSM 20539 / JCM 16871 / LMG 4051 / NBRC 15346 / NCIMB 9279 / R1 / VKM B-1422) GN=DR_0611 PE=4 SV=1	DR_0611	0.360105	1470200	1153500	1269200	973940		1239200	5	99.707
Q9RVJ0	Branched-chain amino acid ABC transporter, periplasmic amino acid-binding protein OS=Deinococcus radiodurans (strain ATCC 13939 / DSM 20539 / JCM 16871 / LMG 4051 / NBRC 15346 / NCIMB 9279 / R1 / VKM B-1422) GN=DR_1038 PE=4 SV=1	DR_1038	0.360963	45906000	50172000	31171000	71775000	65502000	33141000	16	323.31
Q9RYV5	NH(3)-dependent NAD(+) synthetase OS=Deinococcus radiodurans (strain ATCC 13939 / DSM 20539 / JCM 16871 / LMG 4051 / NBRC 15346 / NCIMB 9279 / R1 / VKM B-1422) GN=nadE PE=1 SV=1	nadE	0.363224	3942800	1310200	2249500	1226200	1011500	2440900	7	184.89
Q9RTS5	GidA-related protein OS=Deinococcus radiodurans (strain ATCC 13939 / DSM 20539 / JCM 16871 / LMG 4051 / NBRC 15346 / NCIMB 9279 / R1 / VKM B-1422) GN=DR_1681 PE=4 SV=1	DR_1681	0.364786	1101600		852750	1077300		1237800	3	23.408
Q9RSU0	Glutamine synthase OS=Deinococcus radiodurans (strain ATCC 13939 / DSM 20539 / JCM 16871 / LMG 4051 / NBRC 15346 / NCIMB 9279 / R1 / VKM B-1422) GN=DR_2033 PE=3 SV=1	DR_2033	0.366486	2905900	2947700	5010600	2368400	2791800	3269700	9	133.41
Q9RUZ9	Uncharacterized protein OS=Deinococcus radiodurans (strain ATCC 13939 / DSM 20539 / JCM 16871 / LMG 4051 / NBRC 15346 / NCIMB 9279 / R1 / VKM B-1422) GN=DR_1231 PE=4 SV=1	DR_1231	0.370397	1110300	1417500	1778300	1883600	1444800	1690300	9	100.56
Q9RS07	Uncharacterized protein OS=Deinococcus radiodurans (strain ATCC 13939 / DSM 20539 / JCM 16871 / LMG 4051 / NBRC 15346 / NCIMB 9279 / R1 / VKM B-1422) GN=DR_2320 PE=4 SV=1	DR_2320	0.381243	1707700	2017600	1658000	4125400	1455500	2412200	7	77.363
Q9RYM9	Uncharacterized protein DR_A0282 OS=Deinococcus radiodurans (strain ATCC 13939 / DSM 20539 / JCM 16871 / LMG 4051 / NBRC 15346 / NCIMB 9279 / R1 / VKM B-1422) GN=DR_A0282 PE=1 SV=1	DR_A0282	0.381272	105140000	131730000	110320000	159520000	131560000	107980000	22	323.31
Q9RXD2	S-layer-like array-related protein OS=Deinococcus radiodurans (strain ATCC 13939 / DSM 20539 / JCM 16871 / LMG 4051 / NBRC 15346 / NCIMB 9279 / R1 / VKM B-1422) GN=DR_0383 PE=4 SV=1	DR_0383	0.385396	20701000	34530000	12640000	28857000	39626000	23040000	9	132.15
Q9RT27	Acyl carrier protein OS=Deinococcus radiodurans (strain ATCC 13939 / DSM 20539 / JCM 16871 / LMG 4051 / NBRC 15346 / NCIMB 9279 / R1 / VKM B-1422) GN=acpP PE=3 SV=2	acpP	0.385964	2441700	2449400	3842400	3155300		4601900	3	73.709
Q9RXM5	Uncharacterized protein OS=Deinococcus radiodurans (strain ATCC 13939 / DSM 20539 / JCM 16871 / LMG 4051 / NBRC 15346 / NCIMB 9279 / R1 / VKM B-1422) GN=DR_0285 PE=4 SV=1	DR_0285	0.386002	6159200	8709900	4265700	6833500	9513400	7339300	8	85.033
Q9RUK9	Glycosyl hydrolase, family 13 OS=Deinococcus radiodurans (strain ATCC 13939 / DSM 20539 / JCM 16871 / LMG 4051 / NBRC 15346 / NCIMB 9279 / R1 / VKM B-1422) GN=DR_1375 PE=4 SV=1	DR_1375	0.392707	2734300	3102900	3133600	3413800		3049200	7	93.237
Q9RYN6	Flavin monoamine oxidase-related protein OS=Deinococcus radiodurans (strain ATCC 13939 / DSM 20539 / JCM 16871 / LMG 4051 / NBRC 15346 / NCIMB 9279 / R1 / VKM B-1422) GN=DR_A0274 PE=4 SV=1	DR_A0274	0.394429	2330600	3061400	3607800	2753000	2652000	2394600	9	103.23
Q9RZC2	Mannose-1-phosphate guanylyltransferase OS=Deinococcus radiodurans (strain ATCC 13939 / DSM 20539 / JCM 16871 / LMG 4051 / NBRC 15346 / NCIMB 9279 / R1 / VKM B-1422) GN=DR_A0032 PE=4 SV=1	DR_A0032	0.394902	1353200	1303900	1019700	999810	1025000	1266600	6	53.15
Q9RSF8	Purine-nucleoside phosphorylase OS=Deinococcus radiodurans (strain ATCC 13939 / DSM 20539 / JCM 16871 / LMG 4051 / NBRC 15346 / NCIMB 9279 / R1 / VKM B-1422) GN=DR_2166 PE=3 SV=1	DR_2166	0.398604	4595900	3815000	5781700	3101700	4565400	4426000	6	129.69
Q9RYZ6	Phosphate-binding protein OS=Deinococcus radiodurans (strain ATCC 13939 / DSM 20539 / JCM 16871 / LMG 4051 / NBRC 15346 / NCIMB 9279 / R1 / VKM B-1422) GN=DR_A0157 PE=3 SV=1	DR_A0157	0.401202	1110700	788950	644810	1159800	921120	924010	7	75.723
Q9RT91	GMP synthase [glutamine-hydrolyzing] OS=Deinococcus radiodurans (strain ATCC 13939 / DSM 20539 / JCM 16871 / LMG 4051 / NBRC 15346 / NCIMB 9279 / R1 / VKM B-1422) GN=guaA PE=3 SV=1	guaA	0.406993	3225800	1765700	4382300	2638700	1783200	2557400	10	130.23
Q9RWJ0	Argininosuccinate lyase OS=Deinococcus radiodurans (strain ATCC 13939 / DSM 20539 / JCM 16871 / LMG 4051 / NBRC 15346 / NCIMB 9279 / R1 / VKM B-1422) GN=argH PE=3 SV=2	argH	0.408071	3023900	844110	705480	404100	499900	1296500	7	79.703
Q9RTH1	Uncharacterized protein OS=Deinococcus radiodurans (strain ATCC 13939 / DSM 20539 / JCM 16871 / LMG 4051 / NBRC 15346 / NCIMB 9279 / R1 / VKM B-1422) GN=DR_1793 PE=4 SV=1	DR_1793	0.408586	2492200		2126100	2212100		1486000	4	108.12
Q9RVN8	Cationic outer membrane protein OmpH, putative OS=Deinococcus radiodurans (strain ATCC 13939 / DSM 20539 / JCM 16871 / LMG 4051 / NBRC 15346 / NCIMB 9279 / R1 / VKM B-1422) GN=DR_0989 PE=4 SV=1	DR_0989	0.409265		1276800	784110	1917900	1119100	1110200	4	90.562
Q9RZ18	ABC transporter, periplasmic substrate-binding protein, putative OS=Deinococcus radiodurans (strain ATCC 13939 / DSM 20539 / JCM 16871 / LMG 4051 / NBRC 15346 / NCIMB 9279 / R1 / VKM B-1422) GN=DR_A0135 PE=4 SV=1	DR_A0135	0.413405	2725100	4234200	1663500	2952600	5873700	3116200	7	137.84
Q9RRK0	Uncharacterized protein OS=Deinococcus radiodurans (strain ATCC 13939 / DSM 20539 / JCM 16871 / LMG 4051 / NBRC 15346 / NCIMB 9279 / R1 / VKM B-1422) GN=DR_2489 PE=4 SV=1	DR_2489	0.413475	1519100	325870	868040	1798300	1088500	1006200	5	76.315
Q9RVI3	Chaperone protein ClpB OS=Deinococcus radiodurans (strain ATCC 13939 / DSM 20539 / JCM 16871 / LMG 4051 / NBRC 15346 / NCIMB 9279 / R1 / VKM B-1422) GN=clpB PE=3 SV=2	clpB	0.417193	2671900	1746100	3469700	1351000	1588400	3003700	16	255.63
Q9RX56	Uncharacterized protein OS=Deinococcus radiodurans (strain ATCC 13939 / DSM 20539 / JCM 16871 / LMG 4051 / NBRC 15346 / NCIMB 9279 / R1 / VKM B-1422) GN=DR_0459 PE=4 SV=1	DR_0459	0.417314	26858000	21082000	25878000	33437000	22095000	28783000	9	194.01
Q9RTQ0	Uncharacterized protein OS=Deinococcus radiodurans (strain ATCC 13939 / DSM 20539 / JCM 16871 / LMG 4051 / NBRC 15346 / NCIMB 9279 / R1 / VKM B-1422) GN=DR_1706 PE=4 SV=1	DR_1706	0.417498	2008600	2977800	1730500	2398900	3022500	2492100	3	53.73
Q9RSU7	ArgE/DapE/Acy1 family protein OS=Deinococcus radiodurans (strain ATCC 13939 / DSM 20539 / JCM 16871 / LMG 4051 / NBRC 15346 / NCIMB 9279 / R1 / VKM B-1422) GN=DR_2025 PE=4 SV=1	DR_2025	0.425978	13763000	15757000	16891000	13441000	14196000	15729000	14	218.92
Q9RSJ6	DNA-directed RNA polymerase subunit alpha OS=Deinococcus radiodurans (strain ATCC 13939 / DSM 20539 / JCM 16871 / LMG 4051 / NBRC 15346 / NCIMB 9279 / R1 / VKM B-1422) GN=rpoA PE=3 SV=1	rpoA	0.426705	3107100	1883900	3744500	2371600	1195100	3103100	8	114.51
Q9RYF8	Threonine synthase OS=Deinococcus radiodurans (strain ATCC 13939 / DSM 20539 / JCM 16871 / LMG 4051 / NBRC 15346 / NCIMB 9279 / R1 / VKM B-1422) GN=DR_A0360 PE=4 SV=1	DR_A0360	0.430532	922910	789610	1091400	1046200	1050700	966190	6	86.42
Q9RVC3	Dihydroorotase OS=Deinococcus radiodurans (strain ATCC 13939 / DSM 20539 / JCM 16871 / LMG 4051 / NBRC 15346 / NCIMB 9279 / R1 / VKM B-1422) GN=pyrC PE=3 SV=1	pyrC	0.433402	1723100	2280700	1593500	1158700	1777400	1862400	5	124.08
Q9RSV3	Uncharacterized protein OS=Deinococcus radiodurans (strain ATCC 13939 / DSM 20539 / JCM 16871 / LMG 4051 / NBRC 15346 / NCIMB 9279 / R1 / VKM B-1422) GN=DR_2019 PE=4 SV=1	DR_2019	0.433633	6677500	2493100	4857300	6255400	5510600	5801000	8	201.89
Q9RUY4	Proline dipeptidase OS=Deinococcus radiodurans (strain ATCC 13939 / DSM 20539 / JCM 16871 / LMG 4051 / NBRC 15346 / NCIMB 9279 / R1 / VKM B-1422) GN=DR_1246 PE=4 SV=1	DR_1246	0.434197	3506900	5635300	4412900	3867100	3335500	4470000	9	151.2
Q9RXY1	50S ribosomal protein L13 OS=Deinococcus radiodurans (strain ATCC 13939 / DSM 20539 / JCM 16871 / LMG 4051 / NBRC 15346 / NCIMB 9279 / R1 / VKM B-1422) GN=rplM PE=1 SV=1	rplM	0.434918	2710000	4030500	9775900	2276900	2738600	5067900	4	68.202
Q9RUN5	Histidine--tRNA ligase OS=Deinococcus radiodurans (strain ATCC 13939 / DSM 20539 / JCM 16871 / LMG 4051 / NBRC 15346 / NCIMB 9279 / R1 / VKM B-1422) GN=hisS PE=3 SV=1	hisS	0.435899	1575400	1291300	1396500		1070400	1394700	4	26.43
Q9RWB7	Site-determining protein OS=Deinococcus radiodurans (strain ATCC 13939 / DSM 20539 / JCM 16871 / LMG 4051 / NBRC 15346 / NCIMB 9279 / R1 / VKM B-1422) GN=DR_0752 PE=3 SV=1	DR_0752	0.438295	1284200	947280	1364800	1688800	1645400	969330	6	67.444
Q9RSL1	30S ribosomal protein S5 OS=Deinococcus radiodurans (strain ATCC 13939 / DSM 20539 / JCM 16871 / LMG 4051 / NBRC 15346 / NCIMB 9279 / R1 / VKM B-1422) GN=rpsE PE=3 SV=1	rpsE	0.438741	26533000	30336000	42679000	32187000	34761000	56947000	6	234.3
Q9RXJ7	50S ribosomal protein L22 OS=Deinococcus radiodurans (strain ATCC 13939 / DSM 20539 / JCM 16871 / LMG 4051 / NBRC 15346 / NCIMB 9279 / R1 / VKM B-1422) GN=rplV PE=1 SV=1	rplV	0.440425	3849600	5701600	8056300	3747400	4587900	5673200	4	51.357
Q9RT75	Oxidoreductase, putative OS=Deinococcus radiodurans (strain ATCC 13939 / DSM 20539 / JCM 16871 / LMG 4051 / NBRC 15346 / NCIMB 9279 / R1 / VKM B-1422) GN=DR_1890 PE=4 SV=1	DR_1890	0.441207	5588700	5079100	5941200	5843500	5253500	7235300	12	246.69
Q9RX88	50S ribosomal protein L25 OS=Deinococcus radiodurans (strain ATCC 13939 / DSM 20539 / JCM 16871 / LMG 4051 / NBRC 15346 / NCIMB 9279 / R1 / VKM B-1422) GN=rplY PE=1 SV=2	rplY	0.444347	1481300	1371200	1080700	1359500	1372000	1558100	5	79.826
Q9RTN7	Aconitate hydratase A OS=Deinococcus radiodurans (strain ATCC 13939 / DSM 20539 / JCM 16871 / LMG 4051 / NBRC 15346 / NCIMB 9279 / R1 / VKM B-1422) GN=acn PE=1 SV=1	acn	0.447054	16860000	17812000	29970000	16097000	17360000	19254000	25	317.18
Q9RT74	Tetratricopeptide repeat family protein OS=Deinococcus radiodurans (strain ATCC 13939 / DSM 20539 / JCM 16871 / LMG 4051 / NBRC 15346 / NCIMB 9279 / R1 / VKM B-1422) GN=DR_1891 PE=4 SV=1	DR_1891	0.449569	2832500	1100200	906140	1883100	2294300	2384900	7	110.43
Q9RU80	Elongation factor Ts OS=Deinococcus radiodurans (strain ATCC 13939 / DSM 20539 / JCM 16871 / LMG 4051 / NBRC 15346 / NCIMB 9279 / R1 / VKM B-1422) GN=tsf PE=3 SV=1	tsf	0.453359	10213000	8430500	8578000	12000000	7135600	13395000	15	229.95
Q9RX37	Peptidase-related protein OS=Deinococcus radiodurans (strain ATCC 13939 / DSM 20539 / JCM 16871 / LMG 4051 / NBRC 15346 / NCIMB 9279 / R1 / VKM B-1422) GN=DR_0478 PE=4 SV=1	DR_0478	0.453537	2897600	3323700	3641400	3328700	3274600	4155000	6	50.27
Q9RX48	Uncharacterized protein OS=Deinococcus radiodurans (strain ATCC 13939 / DSM 20539 / JCM 16871 / LMG 4051 / NBRC 15346 / NCIMB 9279 / R1 / VKM B-1422) GN=DR_0467 PE=1 SV=1	DR_0467	0.453913	1590300	527460	945970	677850	758430	772010	4	83.493
Q9RWL2	Proline iminopeptidase-related protein OS=Deinococcus radiodurans (strain ATCC 13939 / DSM 20539 / JCM 16871 / LMG 4051 / NBRC 15346 / NCIMB 9279 / R1 / VKM B-1422) GN=DR_0654 PE=4 SV=1	DR_0654	0.458233		219670	486650	308650	575620	625070	2	36.087
Q9RSA2	Tellurium resistance protein TerD OS=Deinococcus radiodurans (strain ATCC 13939 / DSM 20539 / JCM 16871 / LMG 4051 / NBRC 15346 / NCIMB 9279 / R1 / VKM B-1422) GN=DR_2225 PE=4 SV=1	DR_2225	0.46215	1239500	1744400	2197700	3105000		1782500	7	62.548
Q9RY83	Uncharacterized protein OS=Deinococcus radiodurans (strain ATCC 13939 / DSM 20539 / JCM 16871 / LMG 4051 / NBRC 15346 / NCIMB 9279 / R1 / VKM B-1422) GN=DR_0067 PE=4 SV=1	DR_0067	0.465776	5130500	2203400	4674600	3556000	4786700	6879600	11	189.18
Q9RTR8	Uncharacterized protein OS=Deinococcus radiodurans (strain ATCC 13939 / DSM 20539 / JCM 16871 / LMG 4051 / NBRC 15346 / NCIMB 9279 / R1 / VKM B-1422) GN=DR_1688 PE=4 SV=1	DR_1688	0.467095	3322400	2551400	3164200	2954000	3031500	2193900	8	234.68
Q9RTP9	Uncharacterized protein OS=Deinococcus radiodurans (strain ATCC 13939 / DSM 20539 / JCM 16871 / LMG 4051 / NBRC 15346 / NCIMB 9279 / R1 / VKM B-1422) GN=DR_1708 PE=4 SV=1	DR_1708	0.472573	8070100	6799500	7239700	10206000	9689400	5858100	7	134.68
Q9RW88	Response regulator, OmpR/PhoB family OS=Deinococcus radiodurans (strain ATCC 13939 / DSM 20539 / JCM 16871 / LMG 4051 / NBRC 15346 / NCIMB 9279 / R1 / VKM B-1422) GN=DR_0781 PE=4 SV=1	DR_0781	0.47523	1299000	1016700		1108200	1418600	1399300	3	27.294
Q9RRC4	Arginine--tRNA ligase OS=Deinococcus radiodurans (strain ATCC 13939 / DSM 20539 / JCM 16871 / LMG 4051 / NBRC 15346 / NCIMB 9279 / R1 / VKM B-1422) GN=argS PE=3 SV=1	argS	0.476117	2876000	4204500	2280500	2778200	2442400	2652000	10	99.783
Q9RWI2	Uncharacterized protein OS=Deinococcus radiodurans (strain ATCC 13939 / DSM 20539 / JCM 16871 / LMG 4051 / NBRC 15346 / NCIMB 9279 / R1 / VKM B-1422) GN=DR_0686 PE=4 SV=1	DR_0686	0.478297	5575700	6466400	4689500	5833700	7629400	5320800	15	221.06
Q9RY68	Uncharacterized protein OS=Deinococcus radiodurans (strain ATCC 13939 / DSM 20539 / JCM 16871 / LMG 4051 / NBRC 15346 / NCIMB 9279 / R1 / VKM B-1422) GN=DR_0082 PE=4 SV=1	DR_0082	0.481303	837870	1253500	1026600	1265600	1158500	1025000	4	52.937
Q9RXJ0	50S ribosomal protein L5 OS=Deinococcus radiodurans (strain ATCC 13939 / DSM 20539 / JCM 16871 / LMG 4051 / NBRC 15346 / NCIMB 9279 / R1 / VKM B-1422) GN=rplE PE=1 SV=1	rplE	0.4819	3130800	3530800	4766100	1895700	2116700	4847500	8	101.87
Q9LBE3	2-hydroxyhepta-2,4-diene-1,7-dioate isomerase/5-carboxymethyl-2-oxo-hex-3-ene-1,7-dioate decarboxylase-related protein OS=Deinococcus radiodurans (strain ATCC 13939 / DSM 20539 / JCM 16871 / LMG 4051 / NBRC 15346 / NCIMB 9279 / R1 / VKM B-1422) GN=DR_1609	DR_1609	0.482401	4637500	2143300	6586400	5276100	5219100	6196700	6	183.46
Q9RTQ7	Uncharacterized protein OS=Deinococcus radiodurans (strain ATCC 13939 / DSM 20539 / JCM 16871 / LMG 4051 / NBRC 15346 / NCIMB 9279 / R1 / VKM B-1422) GN=DR_1699 PE=4 SV=1	DR_1699	0.48419	20497000	28063000	16968000	28027000	29270000	18912000	13	195.21
Q9RXC5	Uncharacterized protein OS=Deinococcus radiodurans (strain ATCC 13939 / DSM 20539 / JCM 16871 / LMG 4051 / NBRC 15346 / NCIMB 9279 / R1 / VKM B-1422) GN=DR_0390 PE=4 SV=1	DR_0390	0.487511	3891200	2948200	5322500	3644700	3311900	3454000	11	199.13
Q9RVW0	DNA-directed RNA polymerase subunit beta OS=Deinococcus radiodurans (strain ATCC 13939 / DSM 20539 / JCM 16871 / LMG 4051 / NBRC 15346 / NCIMB 9279 / R1 / VKM B-1422) GN=rpoC PE=3 SV=1	rpoC	0.491278	3800800	2756200	7261800	3673200	2765700	3935800	25	323.31
Q9RY64	50S ribosomal protein L21 OS=Deinococcus radiodurans (strain ATCC 13939 / DSM 20539 / JCM 16871 / LMG 4051 / NBRC 15346 / NCIMB 9279 / R1 / VKM B-1422) GN=rplU PE=1 SV=2	rplU	0.492658	1583900	2293100	4662100	2593600	1195000	2333600	5	72.269
Q9RZ06	Histidine ammonia-lyase OS=Deinococcus radiodurans (strain ATCC 13939 / DSM 20539 / JCM 16871 / LMG 4051 / NBRC 15346 / NCIMB 9279 / R1 / VKM B-1422) GN=hutH PE=3 SV=1	hutH	0.493494	1754300	1092600	735020	744630	652590	1343800	5	56.869
Q9RS10	Potassium channel, beta subunit, putative OS=Deinococcus radiodurans (strain ATCC 13939 / DSM 20539 / JCM 16871 / LMG 4051 / NBRC 15346 / NCIMB 9279 / R1 / VKM B-1422) GN=DR_2317 PE=4 SV=1	DR_2317	0.496218	2525400	1402300	1964300	1066400	1385100	2322700	9	121.49
Q9RV68	Transcription elongation factor OS=Deinococcus radiodurans (strain ATCC 13939 / DSM 20539 / JCM 16871 / LMG 4051 / NBRC 15346 / NCIMB 9279 / R1 / VKM B-1422) GN=DR_1162 PE=3 SV=1	greA	0.499607	992910	858390	601840	1015300	818520	914320	6	66.761
Q9RWB6	Uncharacterized protein OS=Deinococcus radiodurans (strain ATCC 13939 / DSM 20539 / JCM 16871 / LMG 4051 / NBRC 15346 / NCIMB 9279 / R1 / VKM B-1422) GN=DR_0753 PE=4 SV=1	DR_0753	0.504939	1206500	1747700	1297800	923420		1422500	3	69.12
Q9RY84	Aminoglycoside 3`-phosphotransferase OS=Deinococcus radiodurans (strain ATCC 13939 / DSM 20539 / JCM 16871 / LMG 4051 / NBRC 15346 / NCIMB 9279 / R1 / VKM B-1422) GN=DR_0066 PE=3 SV=1	DR_0066	0.506277	897650	848940	915650	1354800	882290		3	32.398
Q9RYB2	Serine hydroxymethyltransferase OS=Deinococcus radiodurans (strain ATCC 13939 / DSM 20539 / JCM 16871 / LMG 4051 / NBRC 15346 / NCIMB 9279 / R1 / VKM B-1422) GN=glyA PE=3 SV=2	glyA	0.506432	8280300	8651800	14388000	7130800	6484100	11956000	17	257.11
Q9RY79	Peptidylprolyl isomerase OS=Deinococcus radiodurans (strain ATCC 13939 / DSM 20539 / JCM 16871 / LMG 4051 / NBRC 15346 / NCIMB 9279 / R1 / VKM B-1422) GN=DR_0071 PE=4 SV=1	DR_0071	0.506686	995510	1360500	1426600	1069400	1090400	1283200	9	149.68
Q9RSF0	Leucine--tRNA ligase OS=Deinococcus radiodurans (strain ATCC 13939 / DSM 20539 / JCM 16871 / LMG 4051 / NBRC 15346 / NCIMB 9279 / R1 / VKM B-1422) GN=leuS PE=3 SV=2	leuS	0.507691	2133300	2445600	3526300	1789700	2482200	2715300	15	195.18
Q9RTL2	Uncharacterized protein OS=Deinococcus radiodurans (strain ATCC 13939 / DSM 20539 / JCM 16871 / LMG 4051 / NBRC 15346 / NCIMB 9279 / R1 / VKM B-1422) GN=DR_1748 PE=4 SV=1	DR_1748	0.508973	25677000	40022000	40321000	29015000	32011000	33321000	6	106.27
Q9RYN3	Malate synthase OS=Deinococcus radiodurans (strain ATCC 13939 / DSM 20539 / JCM 16871 / LMG 4051 / NBRC 15346 / NCIMB 9279 / R1 / VKM B-1422) GN=DR_A0277 PE=4 SV=1	DR_A0277	0.511355	4068600	3930300	9513800	3612600	4637600	4867700	11	141.11
Q9RSD4	NADH-dependent flavin oxidoreductase, putative OS=Deinococcus radiodurans (strain ATCC 13939 / DSM 20539 / JCM 16871 / LMG 4051 / NBRC 15346 / NCIMB 9279 / R1 / VKM B-1422) GN=DR_2190 PE=4 SV=1	DR_2190	0.514364	6555500	5932500	8612000	4437000	4947400	8450100	5	95.16
Q9RS19	GTPase Der OS=Deinococcus radiodurans (strain ATCC 13939 / DSM 20539 / JCM 16871 / LMG 4051 / NBRC 15346 / NCIMB 9279 / R1 / VKM B-1422) GN=der PE=3 SV=1	der	0.51455	4516700	3544200	4529100	4137000	4008800	6150300	10	144.76
Q9RXK6	30S ribosomal protein S7 OS=Deinococcus radiodurans (strain ATCC 13939 / DSM 20539 / JCM 16871 / LMG 4051 / NBRC 15346 / NCIMB 9279 / R1 / VKM B-1422) GN=rpsG PE=3 SV=1	rpsG	0.514806	13047000	36314000	23793000	6200200	16512000	29881000	4	39.393
Q9RVP1	Extracellular solute binding protein, family 5 OS=Deinococcus radiodurans (strain ATCC 13939 / DSM 20539 / JCM 16871 / LMG 4051 / NBRC 15346 / NCIMB 9279 / R1 / VKM B-1422) GN=DR_0986 PE=4 SV=1	DR_0986	0.51539	22001000	24767000	34599000	30303000	21176000	18785000	20	323.31
Q9RWG7	V-type ATP synthase beta chain OS=Deinococcus radiodurans (strain ATCC 13939 / DSM 20539 / JCM 16871 / LMG 4051 / NBRC 15346 / NCIMB 9279 / R1 / VKM B-1422) GN=atpB PE=3 SV=1	atpB	0.518353	6034000	3358800	15282000	4403800	4634300	7141200	14	242.69
Q9RUD6	5-methylthioadenosine/S-adenosylhomocysteine nucleosidase OS=Deinococcus radiodurans (strain ATCC 13939 / DSM 20539 / JCM 16871 / LMG 4051 / NBRC 15346 / NCIMB 9279 / R1 / VKM B-1422) GN=DR_1451 PE=3 SV=1	DR_1451	0.522924	4230700	5655300	2478400	4454700	5205400	4837700	6	78.003
Q9RUK3	Uncharacterized protein OS=Deinococcus radiodurans (strain ATCC 13939 / DSM 20539 / JCM 16871 / LMG 4051 / NBRC 15346 / NCIMB 9279 / R1 / VKM B-1422) GN=DR_1383 PE=4 SV=1	DR_1383	0.525821	2069000	2107900	2072400	4154500	2562800	1373100	5	85.345
Q9RRJ4	UDP-N-acetylmuramoylalanine--D-glutamate ligase OS=Deinococcus radiodurans (strain ATCC 13939 / DSM 20539 / JCM 16871 / LMG 4051 / NBRC 15346 / NCIMB 9279 / R1 / VKM B-1422) GN=murD PE=3 SV=1	murD	0.526499	3198700	3118400	3194300	3035700	3133100	4174000	6	73.454
Q9RSK2	Branched-chain amino acid ABC transporter, periplasmic amino acid-binding protein OS=Deinococcus radiodurans (strain ATCC 13939 / DSM 20539 / JCM 16871 / LMG 4051 / NBRC 15346 / NCIMB 9279 / R1 / VKM B-1422) GN=DR_2122 PE=4 SV=1	DR_2122	0.528935	1448200	1403500	2521800	2427700	2148700	1691900	8	174.57
P56864	Sulfate adenylyltransferase OS=Deinococcus radiodurans (strain ATCC 13939 / DSM 20539 / JCM 16871 / LMG 4051 / NBRC 15346 / NCIMB 9279 / R1 / VKM B-1422) GN=sat PE=3 SV=1	sat	0.531619	3393600	2486800	2421400	2308300	3656900	3410500	6	62.936
Q9RUP4	Uncharacterized protein OS=Deinococcus radiodurans (strain ATCC 13939 / DSM 20539 / JCM 16871 / LMG 4051 / NBRC 15346 / NCIMB 9279 / R1 / VKM B-1422) GN=DR_1340 PE=4 SV=1	DR_1340	0.532246	1023600	622640	1390800	1475000	721280	1550000	3	47.642
Q9RUF5	Phosphoribosylamine--glycine ligase OS=Deinococcus radiodurans (strain ATCC 13939 / DSM 20539 / JCM 16871 / LMG 4051 / NBRC 15346 / NCIMB 9279 / R1 / VKM B-1422) GN=purD PE=3 SV=2	purD	0.533197	2102800	2268200	2391000	2612400	1954400	2761800	7	76.116
Q9RSR5	Glycine--tRNA ligase OS=Deinococcus radiodurans (strain ATCC 13939 / DSM 20539 / JCM 16871 / LMG 4051 / NBRC 15346 / NCIMB 9279 / R1 / VKM B-1422) GN=glyQS PE=3 SV=2	glyQS	0.538002	2089800	1319800	1344200	1707600	1506300	2200500	7	48.377
Q9RRJ7	Carboxypeptidase G2 OS=Deinococcus radiodurans (strain ATCC 13939 / DSM 20539 / JCM 16871 / LMG 4051 / NBRC 15346 / NCIMB 9279 / R1 / VKM B-1422) GN=DR_2493 PE=4 SV=1	DR_2493	0.544206	10662000	12308000	13243000	10676000	13189000	15680000	10	104.2
Q9RXI8	Malate dehydrogenase OS=Deinococcus radiodurans (strain ATCC 13939 / DSM 20539 / JCM 16871 / LMG 4051 / NBRC 15346 / NCIMB 9279 / R1 / VKM B-1422) GN=mdh PE=3 SV=1	mdh	0.545087	19637000	14696000	23940000	14749000	17459000	19864000	14	192.86
Q9RUJ2	Phosphoribosylformylglycinamidine cyclo-ligase OS=Deinococcus radiodurans (strain ATCC 13939 / DSM 20539 / JCM 16871 / LMG 4051 / NBRC 15346 / NCIMB 9279 / R1 / VKM B-1422) GN=DR_1394 PE=3 SV=1	purM	0.545239	703770	613110	956340	890860	783440		5	58.626
Q9RTV2	Uncharacterized protein OS=Deinococcus radiodurans (strain ATCC 13939 / DSM 20539 / JCM 16871 / LMG 4051 / NBRC 15346 / NCIMB 9279 / R1 / VKM B-1422) GN=DR_1654 PE=4 SV=1	DR_1654	0.548903	29730000	21046000	26396000	23904000	29361000	12846000	4	39.104
Q9RS67	Signal recognition particle receptor FtsY OS=Deinococcus radiodurans (strain ATCC 13939 / DSM 20539 / JCM 16871 / LMG 4051 / NBRC 15346 / NCIMB 9279 / R1 / VKM B-1422) GN=ftsY PE=3 SV=1	ftsY	0.554107	577230		536530	488500		562580	5	58.808
Q9RUB1	AlgP-related protein OS=Deinococcus radiodurans (strain ATCC 13939 / DSM 20539 / JCM 16871 / LMG 4051 / NBRC 15346 / NCIMB 9279 / R1 / VKM B-1422) GN=DR_1480 PE=4 SV=1	DR_1480	0.555238		911610	1922800	902500		1087800	5	83.747
Q9RTM4	2`,3`-cyclic-nucleotide 2`-phosphodiesterase OS=Deinococcus radiodurans (strain ATCC 13939 / DSM 20539 / JCM 16871 / LMG 4051 / NBRC 15346 / NCIMB 9279 / R1 / VKM B-1422) GN=DR_1736 PE=3 SV=1	DR_1736	0.561357	14639000	16443000	18112000	18221000	18526000	15213000	15	207.62
Q9RTT5	Uncharacterized protein OS=Deinococcus radiodurans (strain ATCC 13939 / DSM 20539 / JCM 16871 / LMG 4051 / NBRC 15346 / NCIMB 9279 / R1 / VKM B-1422) GN=DR_1671 PE=4 SV=1	DR_1671	0.56156	724210	312240	438180	640090	521330		3	34.795
Q9RTB7	1,4-alpha-glucan branching enzyme GlgB OS=Deinococcus radiodurans (strain ATCC 13939 / DSM 20539 / JCM 16871 / LMG 4051 / NBRC 15346 / NCIMB 9279 / R1 / VKM B-1422) GN=glgB PE=3 SV=1	glgB	0.566635	837730	569560	1710000	814550		795350	5	46.96
Q9RU28	Peptide ABC transporter, ATP-binding protein OS=Deinococcus radiodurans (strain ATCC 13939 / DSM 20539 / JCM 16871 / LMG 4051 / NBRC 15346 / NCIMB 9279 / R1 / VKM B-1422) GN=DR_1567 PE=4 SV=1	DR_1567	0.567642	1227900	1111700	1490300	1204700	1225300	1874000	6	64.607
Q9RYB5	Adenylosuccinate synthetase OS=Deinococcus radiodurans (strain ATCC 13939 / DSM 20539 / JCM 16871 / LMG 4051 / NBRC 15346 / NCIMB 9279 / R1 / VKM B-1422) GN=purA PE=3 SV=1	purA	0.570953	1810400	1187300	5571000	1738600	1888900	2178000	8	100.11
Q9RSA0	Probable 2,3-bisphosphoglycerate-independent phosphoglycerate mutase OS=Deinococcus radiodurans (strain ATCC 13939 / DSM 20539 / JCM 16871 / LMG 4051 / NBRC 15346 / NCIMB 9279 / R1 / VKM B-1422) GN=apgM PE=3 SV=1	apgM	0.572626	5041000	4246300	7745100	4310800	5071500	5482500	11	210.91
Q9RY53	Uncharacterized protein OS=Deinococcus radiodurans (strain ATCC 13939 / DSM 20539 / JCM 16871 / LMG 4051 / NBRC 15346 / NCIMB 9279 / R1 / VKM B-1422) GN=DR_0097 PE=4 SV=1	DR_0097	0.574167		3208600	1961200		2922400	3225900	5	40.089
Q9RXT9	Thiosulfate sulfurtransferase OS=Deinococcus radiodurans (strain ATCC 13939 / DSM 20539 / JCM 16871 / LMG 4051 / NBRC 15346 / NCIMB 9279 / R1 / VKM B-1422) GN=DR_0217 PE=1 SV=1	DR_0217	0.57631	53048000	27514000	48813000	67329000	32648000	52816000	11	274.62
Q9RZ02	Urocanate hydratase OS=Deinococcus radiodurans (strain ATCC 13939 / DSM 20539 / JCM 16871 / LMG 4051 / NBRC 15346 / NCIMB 9279 / R1 / VKM B-1422) GN=hutU PE=3 SV=1	hutU	0.577684	3399400	3430800	8684600	4582300	3208800	4217200	9	213.05
Q9RRE4	Probable transcriptional regulatory protein DR_2548 OS=Deinococcus radiodurans (strain ATCC 13939 / DSM 20539 / JCM 16871 / LMG 4051 / NBRC 15346 / NCIMB 9279 / R1 / VKM B-1422) GN=DR_2548 PE=3 SV=1	DR_2548	0.57776	1032400	3250500	1188600	1344400	1593600	1111600	5	43.867
Q9RUD2	Ribose-phosphate pyrophosphokinase OS=Deinococcus radiodurans (strain ATCC 13939 / DSM 20539 / JCM 16871 / LMG 4051 / NBRC 15346 / NCIMB 9279 / R1 / VKM B-1422) GN=prs PE=3 SV=2	prs	0.589933	4514300	2596300	5341300	2963600	2999600	4720600	3	49.218
Q9RXL6	Pre-B cell enhancing factor-related protein OS=Deinococcus radiodurans (strain ATCC 13939 / DSM 20539 / JCM 16871 / LMG 4051 / NBRC 15346 / NCIMB 9279 / R1 / VKM B-1422) GN=DR_0294 PE=4 SV=1	DR_0294	0.590504	4444800	3343400	3678100	2861600	2650500	4662000	11	157.35
Q9RVM6	Phospho-2-dehydro-3-deoxyheptonate aldolase/chorismate mutase OS=Deinococcus radiodurans (strain ATCC 13939 / DSM 20539 / JCM 16871 / LMG 4051 / NBRC 15346 / NCIMB 9279 / R1 / VKM B-1422) GN=DR_1001 PE=4 SV=1	DR_1001	0.591168	1327100	644340	893490	609600		974070	5	47.925
Q9RVV9	DNA-directed RNA polymerase subunit beta OS=Deinococcus radiodurans (strain ATCC 13939 / DSM 20539 / JCM 16871 / LMG 4051 / NBRC 15346 / NCIMB 9279 / R1 / VKM B-1422) GN=rpoB PE=3 SV=2	rpoB	0.591551	6750300	5314600	6641700	5256800	5231500	6939300	26	323.31
Q9RV25	Deoxyribose-phosphate aldolase OS=Deinococcus radiodurans (strain ATCC 13939 / DSM 20539 / JCM 16871 / LMG 4051 / NBRC 15346 / NCIMB 9279 / R1 / VKM B-1422) GN=deoC PE=3 SV=1	deoC	0.591667	2261300	3489900	2286600	2654100	3296700	2894700	6	110.51
Q9RWQ4	Arginine utilization protein RocB, putative OS=Deinococcus radiodurans (strain ATCC 13939 / DSM 20539 / JCM 16871 / LMG 4051 / NBRC 15346 / NCIMB 9279 / R1 / VKM B-1422) GN=DR_0612 PE=4 SV=1	DR_0612	0.593416	5752500	3675600	5638300	5237100	4872100	6388800	13	158.15
Q9RY66	GTPase Obg OS=Deinococcus radiodurans (strain ATCC 13939 / DSM 20539 / JCM 16871 / LMG 4051 / NBRC 15346 / NCIMB 9279 / R1 / VKM B-1422) GN=obg PE=3 SV=1	obg	0.595668		771910	626990	874270		678860	6	42.446
Q9RS66	Aldo/keto reductase OS=Deinococcus radiodurans (strain ATCC 13939 / DSM 20539 / JCM 16871 / LMG 4051 / NBRC 15346 / NCIMB 9279 / R1 / VKM B-1422) GN=DR_2261 PE=4 SV=1	DR_2261	0.598022	3833800	1794500	2277800	1943600	1919000	2831900	8	98.308
Q9RXJ9	50S ribosomal protein L2 OS=Deinococcus radiodurans (strain ATCC 13939 / DSM 20539 / JCM 16871 / LMG 4051 / NBRC 15346 / NCIMB 9279 / R1 / VKM B-1422) GN=rplB PE=1 SV=3	rplB	0.601185	1798800		2305100	2210900	2220600	2273500	6	57.533
Q9RWI3	Uncharacterized protein OS=Deinococcus radiodurans (strain ATCC 13939 / DSM 20539 / JCM 16871 / LMG 4051 / NBRC 15346 / NCIMB 9279 / R1 / VKM B-1422) GN=DR_0685 PE=4 SV=1	DR_0685	0.603702	1230600	1473800	1750600	1797200	1217600	931560	4	38.931
Q9RV66	Pantothenate synthetase OS=Deinococcus radiodurans (strain ATCC 13939 / DSM 20539 / JCM 16871 / LMG 4051 / NBRC 15346 / NCIMB 9279 / R1 / VKM B-1422) GN=panC PE=3 SV=1	panC	0.606233	1350100	1022700	1197500	1020300	1098700	2081500	5	32.17
Q9RTA8	Organic hydroperoxide resistance protein OS=Deinococcus radiodurans (strain ATCC 13939 / DSM 20539 / JCM 16871 / LMG 4051 / NBRC 15346 / NCIMB 9279 / R1 / VKM B-1422) GN=DR_1857 PE=1 SV=1	DR_1857	0.608352	703780	1707800	671130	1032500	1785400	981850	2	45.792
Q9RWM6	S-adenosylmethionine synthase OS=Deinococcus radiodurans (strain ATCC 13939 / DSM 20539 / JCM 16871 / LMG 4051 / NBRC 15346 / NCIMB 9279 / R1 / VKM B-1422) GN=metK PE=3 SV=1	metK	0.61124		1156000	702150		751400	789380	6	40.941
Q9RY30	Uncharacterized protein OS=Deinococcus radiodurans (strain ATCC 13939 / DSM 20539 / JCM 16871 / LMG 4051 / NBRC 15346 / NCIMB 9279 / R1 / VKM B-1422) GN=DR_0121 PE=4 SV=1	DR_0121	0.611491	2050900	896950		1271100	2677100	1740800	5	69.081
Q9RT38	Glycerol kinase OS=Deinococcus radiodurans (strain ATCC 13939 / DSM 20539 / JCM 16871 / LMG 4051 / NBRC 15346 / NCIMB 9279 / R1 / VKM B-1422) GN=glpK PE=3 SV=1	glpK	0.617258	3407700	2782400	2511600	2018900	2573100	3344200	13	152.4
Q9RUS3	30S ribosomal protein S20 OS=Deinococcus radiodurans (strain ATCC 13939 / DSM 20539 / JCM 16871 / LMG 4051 / NBRC 15346 / NCIMB 9279 / R1 / VKM B-1422) GN=rpsT PE=3 SV=1	rpsT	0.619341		1651700	1156100	1075200	961530	1624900	1	45.17
Q9RZ10	3-hydroxyacyl-CoA dehydrogenase, putative OS=Deinococcus radiodurans (strain ATCC 13939 / DSM 20539 / JCM 16871 / LMG 4051 / NBRC 15346 / NCIMB 9279 / R1 / VKM B-1422) GN=DR_A0143 PE=4 SV=1	DR_A0143	0.627041	2642800	2037100	3444700	3132300	1668100	2398400	7	98.683
Q9RSC5	Orotidine 5-phosphate decarboxylase OS=Deinococcus radiodurans (strain ATCC 13939 / DSM 20539 / JCM 16871 / LMG 4051 / NBRC 15346 / NCIMB 9279 / R1 / VKM B-1422) GN=pyrF PE=3 SV=2	pyrF	0.628677	1579000	1715300	1798200	2443600	1837100	1352000	7	74.081
Q9RYC6	Phosphoribosylaminoimidazole carboxylase, ATPase subunit OS=Deinococcus radiodurans (strain ATCC 13939 / DSM 20539 / JCM 16871 / LMG 4051 / NBRC 15346 / NCIMB 9279 / R1 / VKM B-1422) GN=DR_0024 PE=3 SV=1	purK	0.638644	3885100	4342200	4300900	3205200	3475300	4944900	7	57.325
Q9RYX4	Probable guanine deaminase OS=Deinococcus radiodurans (strain ATCC 13939 / DSM 20539 / JCM 16871 / LMG 4051 / NBRC 15346 / NCIMB 9279 / R1 / VKM B-1422) GN=guaD PE=3 SV=1	guaD	0.643372	1558500	2221400	1650000	1225100	1790200	1958900	5	41.405
Q9RXL9	Uncharacterized protein OS=Deinococcus radiodurans (strain ATCC 13939 / DSM 20539 / JCM 16871 / LMG 4051 / NBRC 15346 / NCIMB 9279 / R1 / VKM B-1422) GN=DR_0291 PE=4 SV=1	DR_0291	0.647257	534630		394190	428770		636640	2	14.926
Q9RSW3	Aspartate-semialdehyde dehydrogenase OS=Deinococcus radiodurans (strain ATCC 13939 / DSM 20539 / JCM 16871 / LMG 4051 / NBRC 15346 / NCIMB 9279 / R1 / VKM B-1422) GN=DR_2008 PE=3 SV=1	asd	0.648705	3553300	5626800	7167000	5762200	3329800	5340000	6	189.85
Q9RTH4	Yellow-related protein OS=Deinococcus radiodurans (strain ATCC 13939 / DSM 20539 / JCM 16871 / LMG 4051 / NBRC 15346 / NCIMB 9279 / R1 / VKM B-1422) GN=DR_1790 PE=4 SV=1	DR_1790	0.651231	3845700	3471500	7573800	5217600	3128300	4364800	9	133.47
Q9RRA2	Uncharacterized protein OS=Deinococcus radiodurans (strain ATCC 13939 / DSM 20539 / JCM 16871 / LMG 4051 / NBRC 15346 / NCIMB 9279 / R1 / VKM B-1422) GN=DR_2592 PE=4 SV=1	DR_2592	0.651591	573250	706940		601000	816510		4	29.954
Q9RUY5	Uncharacterized protein OS=Deinococcus radiodurans (strain ATCC 13939 / DSM 20539 / JCM 16871 / LMG 4051 / NBRC 15346 / NCIMB 9279 / R1 / VKM B-1422) GN=DR_1245 PE=1 SV=1	DR_1245	0.655784	5131900	11169000	9842500	8687600	5782600	8617700	4	128.14
Q9RTF9	Uncharacterized protein OS=Deinococcus radiodurans (strain ATCC 13939 / DSM 20539 / JCM 16871 / LMG 4051 / NBRC 15346 / NCIMB 9279 / R1 / VKM B-1422) GN=DR_1805 PE=4 SV=1	DR_1805	0.657183	2421700	1041000	1092900	700250	1397300	1676700	8	70.405
Q9RSJ5	50S ribosomal protein L17 OS=Deinococcus radiodurans (strain ATCC 13939 / DSM 20539 / JCM 16871 / LMG 4051 / NBRC 15346 / NCIMB 9279 / R1 / VKM B-1422) GN=rplQ PE=1 SV=1	rplQ	0.659971		2379500	848180	548380	1797300	1124100	4	27.031
Q9RTH9	3-isopropylmalate dehydrogenase OS=Deinococcus radiodurans (strain ATCC 13939 / DSM 20539 / JCM 16871 / LMG 4051 / NBRC 15346 / NCIMB 9279 / R1 / VKM B-1422) GN=leuB PE=3 SV=1	leuB	0.661212	6246400	3137100	3156000	3712900	3655900	7501500	6	112.14
Q9RYH9	FraH-related protein OS=Deinococcus radiodurans (strain ATCC 13939 / DSM 20539 / JCM 16871 / LMG 4051 / NBRC 15346 / NCIMB 9279 / R1 / VKM B-1422) GN=DR_A0333 PE=4 SV=1	DR_A0333	0.663643	1138400	964880	1385300	1279600	1174200	1222200	2	29.436
Q9RRE7	Uncharacterized protein OS=Deinococcus radiodurans (strain ATCC 13939 / DSM 20539 / JCM 16871 / LMG 4051 / NBRC 15346 / NCIMB 9279 / R1 / VKM B-1422) GN=DR_2545 PE=4 SV=1	DR_2545	0.66636	741010	412380	1338600	686570	662860	734960	6	142.55
Q9RU82	Ribosome-recycling factor OS=Deinococcus radiodurans (strain ATCC 13939 / DSM 20539 / JCM 16871 / LMG 4051 / NBRC 15346 / NCIMB 9279 / R1 / VKM B-1422) GN=frr PE=3 SV=1	frr	0.666432	2116500		1837400	1127900	1449300	2645200	6	48.554
Q9RTX5	Branched-chain-amino-acid aminotransferase OS=Deinococcus radiodurans (strain ATCC 13939 / DSM 20539 / JCM 16871 / LMG 4051 / NBRC 15346 / NCIMB 9279 / R1 / VKM B-1422) GN=DR_1626 PE=1 SV=1	DR_1626	0.671077	2172100	3079200	2395200		2298200	2518800	5	53.356
Q9RW26	Uncharacterized protein OS=Deinococcus radiodurans (strain ATCC 13939 / DSM 20539 / JCM 16871 / LMG 4051 / NBRC 15346 / NCIMB 9279 / R1 / VKM B-1422) GN=DR_0843 PE=4 SV=1	DR_0843	0.675972	1629600	1415700	2675700	1489800	1473100	2142200	6	128.38
Q9RUW4	Proline--tRNA ligase OS=Deinococcus radiodurans (strain ATCC 13939 / DSM 20539 / JCM 16871 / LMG 4051 / NBRC 15346 / NCIMB 9279 / R1 / VKM B-1422) GN=proS PE=1 SV=1	proS	0.683752	1364500	1520600	2314100	1451400	1537300	1783100	8	147.05
Q9RXM4	Uncharacterized protein OS=Deinococcus radiodurans (strain ATCC 13939 / DSM 20539 / JCM 16871 / LMG 4051 / NBRC 15346 / NCIMB 9279 / R1 / VKM B-1422) GN=DR_0286 PE=4 SV=1	DR_0286	0.691446	12663000	11773000	13711000	16592000	13424000	10581000	4	92.295
Q9RYM8	Probable subtilase-type serine protease DR_A0283 OS=Deinococcus radiodurans (strain ATCC 13939 / DSM 20539 / JCM 16871 / LMG 4051 / NBRC 15346 / NCIMB 9279 / R1 / VKM B-1422) GN=DR_A0283 PE=1 SV=1	DR_A0283	0.698986	69337000	94744000	75633000	134110000	68214000	67789000	24	323.31
Q9RYR7	Beta lactamase-related protein OS=Deinococcus radiodurans (strain ATCC 13939 / DSM 20539 / JCM 16871 / LMG 4051 / NBRC 15346 / NCIMB 9279 / R1 / VKM B-1422) GN=DR_A0241 PE=4 SV=1	DR_A0241	0.702256	420530	509820	252030	521920		360850	4	30.554
Q9RRX5	Phenylalanine--tRNA ligase beta subunit OS=Deinococcus radiodurans (strain ATCC 13939 / DSM 20539 / JCM 16871 / LMG 4051 / NBRC 15346 / NCIMB 9279 / R1 / VKM B-1422) GN=pheT PE=3 SV=1	pheT	0.710492	3217300	1071900	5499100	2567300	2781400	2798100	16	253.1
Q9RUN7	Aspartate--tRNA(Asp) ligase OS=Deinococcus radiodurans (strain ATCC 13939 / DSM 20539 / JCM 16871 / LMG 4051 / NBRC 15346 / NCIMB 9279 / R1 / VKM B-1422) GN=aspS1 PE=1 SV=1	aspS1	0.713289	2909000	2577900	3754500	3278100	3342600	3071300	15	208.35
Q9RV96	Uroporphyrinogen decarboxylase OS=Deinococcus radiodurans (strain ATCC 13939 / DSM 20539 / JCM 16871 / LMG 4051 / NBRC 15346 / NCIMB 9279 / R1 / VKM B-1422) GN=hemE PE=3 SV=2	hemE	0.714171	4050700	2119800	4062800		2420000	3671200	7	85.519
Q9RYV0	Oligoendopeptidase F, putative OS=Deinococcus radiodurans (strain ATCC 13939 / DSM 20539 / JCM 16871 / LMG 4051 / NBRC 15346 / NCIMB 9279 / R1 / VKM B-1422) GN=DR_A0206 PE=4 SV=1	DR_A0206	0.71444	3629500	2157600	3341600	1769000	2390800	4009900	9	71.901
Q9RTQ2	Arginine biosynthesis bifunctional protein ArgJ OS=Deinococcus radiodurans (strain ATCC 13939 / DSM 20539 / JCM 16871 / LMG 4051 / NBRC 15346 / NCIMB 9279 / R1 / VKM B-1422) GN=argJ PE=3 SV=1	argJ	0.719109	839890	2065500	863130	1350300	1421000	1501100	6	43.958
P56905	Peptide chain release factor 1 OS=Deinococcus radiodurans (strain ATCC 13939 / DSM 20539 / JCM 16871 / LMG 4051 / NBRC 15346 / NCIMB 9279 / R1 / VKM B-1422) GN=prfA PE=3 SV=1	prfA	0.735013	244810		454580	437110		356190	5	32.837
Q9RS93	Uncharacterized protein OS=Deinococcus radiodurans (strain ATCC 13939 / DSM 20539 / JCM 16871 / LMG 4051 / NBRC 15346 / NCIMB 9279 / R1 / VKM B-1422) GN=DR_2234 PE=4 SV=1	DR_2234	0.736853	514650		785600	531340		975120	2	71.113
Q9RV57	Shikimate dehydrogenase (NADP(+)) OS=Deinococcus radiodurans (strain ATCC 13939 / DSM 20539 / JCM 16871 / LMG 4051 / NBRC 15346 / NCIMB 9279 / R1 / VKM B-1422) GN=aroE PE=3 SV=1	aroE	0.738986	1065200	938380	952810	738250	1072000	1352300	5	52.315
Q9RRA1	Uncharacterized protein OS=Deinococcus radiodurans (strain ATCC 13939 / DSM 20539 / JCM 16871 / LMG 4051 / NBRC 15346 / NCIMB 9279 / R1 / VKM B-1422) GN=DR_2593 PE=4 SV=1	DR_2593	0.740971	41139000	44208000	58706000	59656000	28603000	44492000	7	196.91
Q9RTG5	Translation initiation factor IF-2 OS=Deinococcus radiodurans (strain ATCC 13939 / DSM 20539 / JCM 16871 / LMG 4051 / NBRC 15346 / NCIMB 9279 / R1 / VKM B-1422) GN=infB PE=3 SV=1	infB	0.745333	1377900	544220	2191600	1128100	1011700	1433200	7	107.47
Q9RZQ2	Uncharacterized protein OS=Deinococcus radiodurans (strain ATCC 13939 / DSM 20539 / JCM 16871 / LMG 4051 / NBRC 15346 / NCIMB 9279 / R1 / VKM B-1422) GN=DR_B0068 PE=4 SV=1	DR_B0068	0.746054	423510	459510	372370	510470	376750	295200	5	49.118
Q9RRX3	Uncharacterized protein OS=Deinococcus radiodurans (strain ATCC 13939 / DSM 20539 / JCM 16871 / LMG 4051 / NBRC 15346 / NCIMB 9279 / R1 / VKM B-1422) GN=DR_2359 PE=4 SV=1	DR_2359	0.748937		1691700	1827900	1914200		1383900	6	46.054
Q9RU71	Pyrroline-5-carboxylate reductase OS=Deinococcus radiodurans (strain ATCC 13939 / DSM 20539 / JCM 16871 / LMG 4051 / NBRC 15346 / NCIMB 9279 / R1 / VKM B-1422) GN=DR_1522 PE=3 SV=1	proC	0.758155	623130		708340	423730	618450	827180	4	36.103
Q9RSL3	50S ribosomal protein L6 OS=Deinococcus radiodurans (strain ATCC 13939 / DSM 20539 / JCM 16871 / LMG 4051 / NBRC 15346 / NCIMB 9279 / R1 / VKM B-1422) GN=rplF PE=1 SV=2	rplF	0.760182	4744000	7003000	10360000	7363300	5272200	7659500	7	102.77
Q9RSL4	30S ribosomal protein S8 OS=Deinococcus radiodurans (strain ATCC 13939 / DSM 20539 / JCM 16871 / LMG 4051 / NBRC 15346 / NCIMB 9279 / R1 / VKM B-1422) GN=rpsH PE=3 SV=1	rpsH	0.768294	3361700	7213300	8245200	3749600	5383900	7874900	6	97.217
Q9RYN0	Uncharacterized protein OS=Deinococcus radiodurans (strain ATCC 13939 / DSM 20539 / JCM 16871 / LMG 4051 / NBRC 15346 / NCIMB 9279 / R1 / VKM B-1422) GN=DR_A0281 PE=4 SV=1	DR_A0281	0.772958	22733000	48655000	13898000	25104000	48369000	24012000	2	110.25
Q9RSC3	UDP-glucose 4-epimerase OS=Deinococcus radiodurans (strain ATCC 13939 / DSM 20539 / JCM 16871 / LMG 4051 / NBRC 15346 / NCIMB 9279 / R1 / VKM B-1422) GN=DR_2202 PE=3 SV=1	DR_2202	0.774086	2814800	1598300	2424600	1776100	2010100	2641500	5	65.174
Q9RSI9	Phosphopentomutase OS=Deinococcus radiodurans (strain ATCC 13939 / DSM 20539 / JCM 16871 / LMG 4051 / NBRC 15346 / NCIMB 9279 / R1 / VKM B-1422) GN=deoB PE=3 SV=2	deoB	0.775589	12349000	9822300	16516000	17891000	10221000	13289000	6	205.84
Q9RUK7	Amidase, putative OS=Deinococcus radiodurans (strain ATCC 13939 / DSM 20539 / JCM 16871 / LMG 4051 / NBRC 15346 / NCIMB 9279 / R1 / VKM B-1422) GN=DR_1377 PE=3 SV=1	DR_1377	0.777696	2314800	2266800	3357400	2171000	2231100	3112100	6	52.298
Q9RSK9	50S ribosomal protein L15 OS=Deinococcus radiodurans (strain ATCC 13939 / DSM 20539 / JCM 16871 / LMG 4051 / NBRC 15346 / NCIMB 9279 / R1 / VKM B-1422) GN=rplO PE=1 SV=1	rplO	0.786096	2615800	6593100	9482400	5177500	4401800	11795000	7	142.63
Q9RXY0	30S ribosomal protein S9 OS=Deinococcus radiodurans (strain ATCC 13939 / DSM 20539 / JCM 16871 / LMG 4051 / NBRC 15346 / NCIMB 9279 / R1 / VKM B-1422) GN=rpsI PE=3 SV=1	rpsI	0.787474	1063300	1762900	3379800	1300200		2331300	4	135.46
Q9RZ07	Uncharacterized protein OS=Deinococcus radiodurans (strain ATCC 13939 / DSM 20539 / JCM 16871 / LMG 4051 / NBRC 15346 / NCIMB 9279 / R1 / VKM B-1422) GN=DR_A0146 PE=4 SV=1	DR_A0146	0.788453	2149700	3194000	1965100		2107100	3163700	8	74.6
Q9RU17	Uncharacterized protein OS=Deinococcus radiodurans (strain ATCC 13939 / DSM 20539 / JCM 16871 / LMG 4051 / NBRC 15346 / NCIMB 9279 / R1 / VKM B-1422) GN=DR_1579 PE=4 SV=1	DR_1579	0.790245	3374800	2798300	4967400	4045500	4335800	3381400	11	205.93
Q9RUD5	Aminotransferase, class I OS=Deinococcus radiodurans (strain ATCC 13939 / DSM 20539 / JCM 16871 / LMG 4051 / NBRC 15346 / NCIMB 9279 / R1 / VKM B-1422) GN=DR_1452 PE=4 SV=1	DR_1452	0.79601	2143700		846350	1011300	1141400	1680800	8	113.19
Q9RY32	Elongation factor P OS=Deinococcus radiodurans (strain ATCC 13939 / DSM 20539 / JCM 16871 / LMG 4051 / NBRC 15346 / NCIMB 9279 / R1 / VKM B-1422) GN=efp PE=3 SV=1	efp	0.796551	8490500	14275000	12506000	17863000	8477300	11648000	7	152.39
Q9RUA2	Uncharacterized protein OS=Deinococcus radiodurans (strain ATCC 13939 / DSM 20539 / JCM 16871 / LMG 4051 / NBRC 15346 / NCIMB 9279 / R1 / VKM B-1422) GN=DR_1490 PE=4 SV=1	DR_1490	0.797841	8239900	5971700	9495600	8389600	11232000	5670500	5	154.81
Q9RXS0	Aminopeptidase OS=Deinococcus radiodurans (strain ATCC 13939 / DSM 20539 / JCM 16871 / LMG 4051 / NBRC 15346 / NCIMB 9279 / R1 / VKM B-1422) GN=DR_0236 PE=4 SV=1	DR_0236	0.798106	1499100	1948300	1479800		1528900	1891800	7	63.158
Q9RR98	Uncharacterized protein OS=Deinococcus radiodurans (strain ATCC 13939 / DSM 20539 / JCM 16871 / LMG 4051 / NBRC 15346 / NCIMB 9279 / R1 / VKM B-1422) GN=DR_2596 PE=4 SV=1	DR_2596	0.801001	4709800	2606000	3602800	3681900	3704500	4061200	6	134.73
Q9RXS7	Endoglucanase, putative OS=Deinococcus radiodurans (strain ATCC 13939 / DSM 20539 / JCM 16871 / LMG 4051 / NBRC 15346 / NCIMB 9279 / R1 / VKM B-1422) GN=DR_0229 PE=4 SV=1	DR_0229	0.804739	20090000	8581200	18004000	8942100	9998500	23138000	11	242.68
Q9RTQ3	Inositol monophosphatase family protein OS=Deinococcus radiodurans (strain ATCC 13939 / DSM 20539 / JCM 16871 / LMG 4051 / NBRC 15346 / NCIMB 9279 / R1 / VKM B-1422) GN=DR_1703 PE=4 SV=1	DR_1703	0.804856	3290900	4537600	4781700	4099100	3727200	4375900	8	135.99
Q9RTV1	ABC transporter, periplasmic substrate-binding protein, putative OS=Deinococcus radiodurans (strain ATCC 13939 / DSM 20539 / JCM 16871 / LMG 4051 / NBRC 15346 / NCIMB 9279 / R1 / VKM B-1422) GN=DR_1655 PE=4 SV=1	DR_1655	0.804943	73223000	74182000	61019000	86414000	102410000	36537000	11	323.31
Q9RUD0	Serine protease, subtilase family OS=Deinococcus radiodurans (strain ATCC 13939 / DSM 20539 / JCM 16871 / LMG 4051 / NBRC 15346 / NCIMB 9279 / R1 / VKM B-1422) GN=DR_1459 PE=4 SV=1	DR_1459	0.81456	2226300	2101800	972220	2838900	1330200	1592500	8	113.54
Q9RXR4	Biosynthetic arginine decarboxylase OS=Deinococcus radiodurans (strain ATCC 13939 / DSM 20539 / JCM 16871 / LMG 4051 / NBRC 15346 / NCIMB 9279 / R1 / VKM B-1422) GN=speA PE=3 SV=1	speA	0.81655	2620000	1434100	3515000	1925000		2751200	9	150.24
Q9RRI7	Prolyl endopeptidase OS=Deinococcus radiodurans (strain ATCC 13939 / DSM 20539 / JCM 16871 / LMG 4051 / NBRC 15346 / NCIMB 9279 / R1 / VKM B-1422) GN=DR_2503 PE=4 SV=1	DR_2503	0.820818	1224300	1904300	1361200	1432300	1510500	1715000	5	53.813
Q9RWC2	Aldose epimerase family protein OS=Deinococcus radiodurans (strain ATCC 13939 / DSM 20539 / JCM 16871 / LMG 4051 / NBRC 15346 / NCIMB 9279 / R1 / VKM B-1422) GN=DR_0747 PE=4 SV=1	DR_0747	0.823809	5322800	6186700	4612500	5228200	6660500	4756500	5	133.56
Q9RWH0	V-type ATP synthase subunit C OS=Deinococcus radiodurans (strain ATCC 13939 / DSM 20539 / JCM 16871 / LMG 4051 / NBRC 15346 / NCIMB 9279 / R1 / VKM B-1422) GN=atpC PE=3 SV=1	atpC	0.82455	1723500	1175100	1809800	1273200	1197000	2602100	9	137.33
Q9RWB2	Citrate synthase OS=Deinococcus radiodurans (strain ATCC 13939 / DSM 20539 / JCM 16871 / LMG 4051 / NBRC 15346 / NCIMB 9279 / R1 / VKM B-1422) GN=gltA PE=1 SV=3	gltA	0.826751	14978000	7806400	16296000	9375600	11389000	16000000	14	209.61
Q9RXJ1	50S ribosomal protein L24 OS=Deinococcus radiodurans (strain ATCC 13939 / DSM 20539 / JCM 16871 / LMG 4051 / NBRC 15346 / NCIMB 9279 / R1 / VKM B-1422) GN=rplX PE=1 SV=1	rplX	0.828358	1251200	2685100	2062100	2283000		1931700	3	20.307
Q9RZ12	Uncharacterized protein OS=Deinococcus radiodurans (strain ATCC 13939 / DSM 20539 / JCM 16871 / LMG 4051 / NBRC 15346 / NCIMB 9279 / R1 / VKM B-1422) GN=DR_A0141 PE=4 SV=1	DR_A0141	0.830886		595270	1116600	660070		905090	2	21.533
Q9RTP0	Far-related protein OS=Deinococcus radiodurans (strain ATCC 13939 / DSM 20539 / JCM 16871 / LMG 4051 / NBRC 15346 / NCIMB 9279 / R1 / VKM B-1422) GN=DR_1717 PE=4 SV=1	DR_1717	0.83127	1055200	1114300	1155700	870580	1179700	1384500	10	87.054
P56925	33 kDa chaperonin OS=Deinococcus radiodurans (strain ATCC 13939 / DSM 20539 / JCM 16871 / LMG 4051 / NBRC 15346 / NCIMB 9279 / R1 / VKM B-1422) GN=hslO PE=3 SV=3	hslO	0.831411	3898400	4346600	3852000	3625400	3539700	4656800	7	113.93
Q9RVS2	NADH dehydrogenase II OS=Deinococcus radiodurans (strain ATCC 13939 / DSM 20539 / JCM 16871 / LMG 4051 / NBRC 15346 / NCIMB 9279 / R1 / VKM B-1422) GN=DR_0950 PE=4 SV=1	DR_0950	0.834792	2980900	1776600	3949500	2732000	2804700	3645600	12	290.53
Q9RZ89	DNA-binding protein HU OS=Deinococcus radiodurans (strain ATCC 13939 / DSM 20539 / JCM 16871 / LMG 4051 / NBRC 15346 / NCIMB 9279 / R1 / VKM B-1422) GN=hup PE=3 SV=2	hup	0.83554	1811900	3480900	4467400	2516500	3760300	4097100	2	57.104
Q9RWB4	50S ribosomal protein L19 OS=Deinococcus radiodurans (strain ATCC 13939 / DSM 20539 / JCM 16871 / LMG 4051 / NBRC 15346 / NCIMB 9279 / R1 / VKM B-1422) GN=rplS PE=1 SV=1	rplS	0.84058		1043300	2779500	1622700		1755800	3	56.464
Q9RYV3	Oxidoreductase, putative OS=Deinococcus radiodurans (strain ATCC 13939 / DSM 20539 / JCM 16871 / LMG 4051 / NBRC 15346 / NCIMB 9279 / R1 / VKM B-1422) GN=DR_A0203 PE=4 SV=1	DR_A0203	0.843373	6470700	7986700	5073800	8250100	6686800	5345600	10	172.99
Q9RT02	Enoyl-acyl carrier protein reductase OS=Deinococcus radiodurans (strain ATCC 13939 / DSM 20539 / JCM 16871 / LMG 4051 / NBRC 15346 / NCIMB 9279 / R1 / VKM B-1422) GN=DR_1967 PE=4 SV=1	DR_1967	0.847641	3972900	4622000	1536700	2706400	4371300	3717400	9	95.716
Q9RZB3	Thymidine diphosphoglucose 4,6-dehydratase OS=Deinococcus radiodurans (strain ATCC 13939 / DSM 20539 / JCM 16871 / LMG 4051 / NBRC 15346 / NCIMB 9279 / R1 / VKM B-1422) GN=DR_A0041 PE=4 SV=1	DR_A0041	0.850262	1505700	796000	1529300	979270	1885700	1186600	7	80.793
Q9RUX8	Uncharacterized protein OS=Deinococcus radiodurans (strain ATCC 13939 / DSM 20539 / JCM 16871 / LMG 4051 / NBRC 15346 / NCIMB 9279 / R1 / VKM B-1422) GN=DR_1252 PE=4 SV=1	DR_1252	0.852182		469140	811400	462410	944780		4	32.561
Q9RYL3	Copper resistance protein, putative OS=Deinococcus radiodurans (strain ATCC 13939 / DSM 20539 / JCM 16871 / LMG 4051 / NBRC 15346 / NCIMB 9279 / R1 / VKM B-1422) GN=DR_A0299 PE=4 SV=1	DR_A0299	0.853539	7410900	8667300	5449200	6099900	10049000	6321100	4	74.04
Q9RTC9	Signal recognition particle protein OS=Deinococcus radiodurans (strain ATCC 13939 / DSM 20539 / JCM 16871 / LMG 4051 / NBRC 15346 / NCIMB 9279 / R1 / VKM B-1422) GN=DR_1836 PE=3 SV=1	ffh	0.853683	714250	818290	983190	571230		1270300	6	43.774
Q9RU56	Osmotically inducible protein C OS=Deinococcus radiodurans (strain ATCC 13939 / DSM 20539 / JCM 16871 / LMG 4051 / NBRC 15346 / NCIMB 9279 / R1 / VKM B-1422) GN=DR_1538 PE=4 SV=1	DR_1538	0.854343	899440	1399900	1838000	1597000	1382700	962890	2	31.222
Q9RRR3	Carboxypeptidase OS=Deinococcus radiodurans (strain ATCC 13939 / DSM 20539 / JCM 16871 / LMG 4051 / NBRC 15346 / NCIMB 9279 / R1 / VKM B-1422) GN=DR_2423 PE=4 SV=1	DR_2423	0.85475	918550	469220	857550	432270		940690	5	52.878
Q9RSZ5	Lon protease OS=Deinococcus radiodurans (strain ATCC 13939 / DSM 20539 / JCM 16871 / LMG 4051 / NBRC 15346 / NCIMB 9279 / R1 / VKM B-1422) GN=lon PE=2 SV=1	lon	0.857147	3459100	1868500	2499100		2111100	2871600	12	172.42
Q9RU07	Fructose-bisphosphate aldolase OS=Deinococcus radiodurans (strain ATCC 13939 / DSM 20539 / JCM 16871 / LMG 4051 / NBRC 15346 / NCIMB 9279 / R1 / VKM B-1422) GN=DR_1589 PE=4 SV=1	DR_1589	0.860975	3527700	2753700	2321000	2823100	3018400	2972700	8	81.436
Q9RZB2	Glucose-1-phosphate thymidylyltransferase OS=Deinococcus radiodurans (strain ATCC 13939 / DSM 20539 / JCM 16871 / LMG 4051 / NBRC 15346 / NCIMB 9279 / R1 / VKM B-1422) GN=DR_A0042 PE=4 SV=1	DR_A0042	0.862127	1079300	865720	1135700		948090	1157600	3	24.639
Q9RUA4	Enoyl-CoA hydratase/3,2-trans-enoyl-CoA isomerase/3-hydroxyacyl-CoA dehydrogenase OS=Deinococcus radiodurans (strain ATCC 13939 / DSM 20539 / JCM 16871 / LMG 4051 / NBRC 15346 / NCIMB 9279 / R1 / VKM B-1422) GN=DR_1487 PE=4 SV=1	DR_1487	0.870746	848210	1015900	1351800	997600	1009200	1125500	7	69.833
Q9RVA9	Probable butyrate kinase OS=Deinococcus radiodurans (strain ATCC 13939 / DSM 20539 / JCM 16871 / LMG 4051 / NBRC 15346 / NCIMB 9279 / R1 / VKM B-1422) GN=buk PE=3 SV=2	buk	0.872164	3327600	2281200	3889100	2595300	2648700	3924100	7	112.19
Q9RSL8	Uncharacterized protein OS=Deinococcus radiodurans (strain ATCC 13939 / DSM 20539 / JCM 16871 / LMG 4051 / NBRC 15346 / NCIMB 9279 / R1 / VKM B-1422) GN=DR_2106 PE=4 SV=1	DR_2106	0.872814	1645500	1481100	1919600	1400600		1864800	12	129.82
Q9RYE8	DNA polymerase III subunit beta OS=Deinococcus radiodurans (strain ATCC 13939 / DSM 20539 / JCM 16871 / LMG 4051 / NBRC 15346 / NCIMB 9279 / R1 / VKM B-1422) GN=DR_0001 PE=1 SV=1	DR_0001	0.873485	3808400	3656800	4894000	3701100	3285900	5036300	10	122.35
Q9RWM2	Uncharacterized protein OS=Deinococcus radiodurans (strain ATCC 13939 / DSM 20539 / JCM 16871 / LMG 4051 / NBRC 15346 / NCIMB 9279 / R1 / VKM B-1422) GN=DR_0644 PE=4 SV=1	DR_0644	0.875335	25883000	10557000	35525000	33265000	19459000	23497000	4	82.195
Q9RX65	Uncharacterized protein OS=Deinococcus radiodurans (strain ATCC 13939 / DSM 20539 / JCM 16871 / LMG 4051 / NBRC 15346 / NCIMB 9279 / R1 / VKM B-1422) GN=DR_0450 PE=4 SV=1	DR_0450	0.878222		1664900	1466600	1212500		2089900	3	21.037
Q9RY35	Uncharacterized protein OS=Deinococcus radiodurans (strain ATCC 13939 / DSM 20539 / JCM 16871 / LMG 4051 / NBRC 15346 / NCIMB 9279 / R1 / VKM B-1422) GN=DR_0116 PE=4 SV=1	DR_0116	0.879013	4904400	1820100	1528900	2912500		2205700	5	75.494
Q9RSJ7	30S ribosomal protein S4 OS=Deinococcus radiodurans (strain ATCC 13939 / DSM 20539 / JCM 16871 / LMG 4051 / NBRC 15346 / NCIMB 9279 / R1 / VKM B-1422) GN=rpsD PE=3 SV=1	rpsD	0.880218	3559500	9046200	8128600	4725100		8281300	9	100.23
Q9RXT4	Phosphoribosylformylglycinamidine synthase subunit PurL OS=Deinococcus radiodurans (strain ATCC 13939 / DSM 20539 / JCM 16871 / LMG 4051 / NBRC 15346 / NCIMB 9279 / R1 / VKM B-1422) GN=purL PE=3 SV=1	purL	0.899836		515110	1148600		678300	883440	6	61.978
Q9RYR2	Extracellular solute-binding protein, family 5 OS=Deinococcus radiodurans (strain ATCC 13939 / DSM 20539 / JCM 16871 / LMG 4051 / NBRC 15346 / NCIMB 9279 / R1 / VKM B-1422) GN=DR_A0246 PE=4 SV=1	DR_A0246	0.900426	844270		792920	950630		722720	6	91.81
Q9RRB7	Probable manganese-dependent inorganic pyrophosphatase OS=Deinococcus radiodurans (strain ATCC 13939 / DSM 20539 / JCM 16871 / LMG 4051 / NBRC 15346 / NCIMB 9279 / R1 / VKM B-1422) GN=ppaC PE=1 SV=1	ppaC	0.902598	8845400	4668900	7084600	6452800	6478500	8205200	13	286.84
Q9RUK0	Uncharacterized protein OS=Deinococcus radiodurans (strain ATCC 13939 / DSM 20539 / JCM 16871 / LMG 4051 / NBRC 15346 / NCIMB 9279 / R1 / VKM B-1422) GN=DR_1386 PE=3 SV=1	ychF	0.903986	1937400	2643500	1452800	1194200	1860600	2758300	9	127.81
Q9RWT0	Aminopeptidase OS=Deinococcus radiodurans (strain ATCC 13939 / DSM 20539 / JCM 16871 / LMG 4051 / NBRC 15346 / NCIMB 9279 / R1 / VKM B-1422) GN=DR_0585 PE=4 SV=1	DR_0585	0.917063	6309400	3552000	5822200	5590800	4104900	6346800	6	123.51
Q9RRM7	Histidinol-phosphate aminotransferase OS=Deinococcus radiodurans (strain ATCC 13939 / DSM 20539 / JCM 16871 / LMG 4051 / NBRC 15346 / NCIMB 9279 / R1 / VKM B-1422) GN=hisC PE=3 SV=1	hisC	0.918523	2533100	1007600	1378500	1055100		2415000	5	34.122
Q9RSJ9	30S ribosomal protein S13 OS=Deinococcus radiodurans (strain ATCC 13939 / DSM 20539 / JCM 16871 / LMG 4051 / NBRC 15346 / NCIMB 9279 / R1 / VKM B-1422) GN=rpsM PE=3 SV=1	rpsM	0.920036	3622400	10610000	11621000	4226700	10927000	9656000	5	64.298
Q9RR62	Pyruvate kinase OS=Deinococcus radiodurans (strain ATCC 13939 / DSM 20539 / JCM 16871 / LMG 4051 / NBRC 15346 / NCIMB 9279 / R1 / VKM B-1422) GN=DR_2635 PE=4 SV=1	DR_2635	0.922741	1776100	1597400	1710300	1316200	1721700	2123600	9	93.767
Q9RUY2	Succinate--CoA ligase [ADP-forming] subunit alpha OS=Deinococcus radiodurans (strain ATCC 13939 / DSM 20539 / JCM 16871 / LMG 4051 / NBRC 15346 / NCIMB 9279 / R1 / VKM B-1422) GN=DR_1248 PE=3 SV=1	DR_1248	0.926816	1208200	4179500	1294700	1704200	2904900	1754800	8	61.1
Q9RYI1	Uncharacterized protein OS=Deinococcus radiodurans (strain ATCC 13939 / DSM 20539 / JCM 16871 / LMG 4051 / NBRC 15346 / NCIMB 9279 / R1 / VKM B-1422) GN=DR_A0331 PE=4 SV=1	DR_A0331	0.928239	3220800	4729300	4419800	4380700	3721700	4418300	14	221.53
Q9RXF1	D-alanine--D-alanine ligase OS=Deinococcus radiodurans (strain ATCC 13939 / DSM 20539 / JCM 16871 / LMG 4051 / NBRC 15346 / NCIMB 9279 / R1 / VKM B-1422) GN=ddl PE=3 SV=1	ddl	0.932063	4187700	2377900	5062100	3332100	3302200	4739100	6	150.41
Q9RZQ3	Extracellular nuclease, putative OS=Deinococcus radiodurans (strain ATCC 13939 / DSM 20539 / JCM 16871 / LMG 4051 / NBRC 15346 / NCIMB 9279 / R1 / VKM B-1422) GN=DR_B0067 PE=4 SV=1	DR_B0067	0.942136	90556000	91906000	92993000	86915000	130860000	62594000	21	323.31
Q9RXJ3	30S ribosomal protein S17 OS=Deinococcus radiodurans (strain ATCC 13939 / DSM 20539 / JCM 16871 / LMG 4051 / NBRC 15346 / NCIMB 9279 / R1 / VKM B-1422) GN=rpsQ PE=3 SV=1	rpsQ	0.942927		13403000	14275000	9378900		19181000	3	125.51
Q9RZ90	Serine protease, subtilase family OS=Deinococcus radiodurans (strain ATCC 13939 / DSM 20539 / JCM 16871 / LMG 4051 / NBRC 15346 / NCIMB 9279 / R1 / VKM B-1422) GN=DR_A0064 PE=4 SV=1	DR_A0064	0.948006	2716500	1217200	3797300	3154400	2220000	2182400	7	144.23
Q9RUE0	Uncharacterized protein OS=Deinococcus radiodurans (strain ATCC 13939 / DSM 20539 / JCM 16871 / LMG 4051 / NBRC 15346 / NCIMB 9279 / R1 / VKM B-1422) GN=DR_1447 PE=4 SV=1	DR_1447	0.950064	59686000	29681000	20682000	43380000	37912000	31321000	13	253.01
Q9RX19	Ferredoxin/ferredoxin--NADP reductase, putative OS=Deinococcus radiodurans (strain ATCC 13939 / DSM 20539 / JCM 16871 / LMG 4051 / NBRC 15346 / NCIMB 9279 / R1 / VKM B-1422) GN=DR_0496 PE=4 SV=1	DR_0496	0.950344	416790		955250	646950	531970	815210	4	48.383
Q9RUH6	Carboxynorspermidine decarboxylase OS=Deinococcus radiodurans (strain ATCC 13939 / DSM 20539 / JCM 16871 / LMG 4051 / NBRC 15346 / NCIMB 9279 / R1 / VKM B-1422) GN=DR_1410 PE=4 SV=1	DR_1410	0.958858	4343100	3436400	4176100	3492800		4549300	5	131.93
Q9RUD9	Uncharacterized protein OS=Deinococcus radiodurans (strain ATCC 13939 / DSM 20539 / JCM 16871 / LMG 4051 / NBRC 15346 / NCIMB 9279 / R1 / VKM B-1422) GN=DR_1448 PE=4 SV=1	DR_1448	0.961551	9483300	5928300	3992500	7175600	6593000	5364600	10	105.23
Q9RRI1	Enoyl-CoA hydratase, putative OS=Deinococcus radiodurans (strain ATCC 13939 / DSM 20539 / JCM 16871 / LMG 4051 / NBRC 15346 / NCIMB 9279 / R1 / VKM B-1422) GN=DR_2510 PE=4 SV=1	DR_2510	0.964409	579540	722430	504370	491080	494950	802800	7	48.746
Q9RYL0	Uncharacterized protein OS=Deinococcus radiodurans (strain ATCC 13939 / DSM 20539 / JCM 16871 / LMG 4051 / NBRC 15346 / NCIMB 9279 / R1 / VKM B-1422) GN=DR_A0302 PE=4 SV=1	DR_A0302	0.971503	108600000	55394000	65697000	94002000	79151000	58756000	10	243.67
Q9RUP2	Phosphoglycerate kinase OS=Deinococcus radiodurans (strain ATCC 13939 / DSM 20539 / JCM 16871 / LMG 4051 / NBRC 15346 / NCIMB 9279 / R1 / VKM B-1422) GN=pgk PE=3 SV=1	pgk	0.973128	12527000	17705000	17743000	20134000	11754000	15765000	10	252.52
Q9RWL3	Uncharacterized protein OS=Deinococcus radiodurans (strain ATCC 13939 / DSM 20539 / JCM 16871 / LMG 4051 / NBRC 15346 / NCIMB 9279 / R1 / VKM B-1422) GN=DR_0653 PE=4 SV=1	DR_0653	0.974445	601860	552960	660680	473110	639210	695460	4	39.922
Q9RTV9	Uncharacterized protein OS=Deinococcus radiodurans (strain ATCC 13939 / DSM 20539 / JCM 16871 / LMG 4051 / NBRC 15346 / NCIMB 9279 / R1 / VKM B-1422) GN=DR_1644 PE=4 SV=1	DR_1644	0.979333	363160	526700	600960	569390	421510	506810	4	34.08
Q9RWR0	10 kDa chaperonin OS=Deinococcus radiodurans (strain ATCC 13939 / DSM 20539 / JCM 16871 / LMG 4051 / NBRC 15346 / NCIMB 9279 / R1 / VKM B-1422) GN=groS PE=3 SV=2	groS	0.987159	1861300	2485700	3689900	3808000	2079400	2189300	6	107.53
Q9RV94	Uncharacterized protein OS=Deinococcus radiodurans (strain ATCC 13939 / DSM 20539 / JCM 16871 / LMG 4051 / NBRC 15346 / NCIMB 9279 / R1 / VKM B-1422) GN=DR_1135 PE=4 SV=1	DR_1135	0.989188	336930		154700	291520	203340		2	25.786
Q9RXE1	Lysine--tRNA ligase OS=Deinococcus radiodurans (strain ATCC 13939 / DSM 20539 / JCM 16871 / LMG 4051 / NBRC 15346 / NCIMB 9279 / R1 / VKM B-1422) GN=lysS PE=3 SV=1	lysS	0.990382	393810		473110	457620		408000	5	37.748
Q9RX10	5`-nucleotidase family protein OS=Deinococcus radiodurans (strain ATCC 13939 / DSM 20539 / JCM 16871 / LMG 4051 / NBRC 15346 / NCIMB 9279 / R1 / VKM B-1422) GN=DR_0505 PE=4 SV=1	DR_0505	0.990829	35662000	71634000	34888000	50308000	58283000	34116000	18	323.31
Q9RT97	Penicillin-binding protein 2 OS=Deinococcus radiodurans (strain ATCC 13939 / DSM 20539 / JCM 16871 / LMG 4051 / NBRC 15346 / NCIMB 9279 / R1 / VKM B-1422) GN=DR_1868 PE=4 SV=1	DR_1868	0.991771	5779600	3949600	4761800	4870100	6042300	3607700	10	169.67
Q9RT87	Inosine-5`-monophosphate dehydrogenase OS=Deinococcus radiodurans (strain ATCC 13939 / DSM 20539 / JCM 16871 / LMG 4051 / NBRC 15346 / NCIMB 9279 / R1 / VKM B-1422) GN=DR_1878 PE=3 SV=1	guaB	0.991824	926520	691370	1089100	786710	765930	1148800	4	34.84
Q9RXJ6	30S ribosomal protein S3 OS=Deinococcus radiodurans (strain ATCC 13939 / DSM 20539 / JCM 16871 / LMG 4051 / NBRC 15346 / NCIMB 9279 / R1 / VKM B-1422) GN=rpsC PE=3 SV=1	rpsC	0.992194	2754400	3498400	4147800	2981600	4622300	2818800	6	84.892
Q9RU27	Peptide ABC transporter, ATP-binding protein OS=Deinococcus radiodurans (strain ATCC 13939 / DSM 20539 / JCM 16871 / LMG 4051 / NBRC 15346 / NCIMB 9279 / R1 / VKM B-1422) GN=DR_1568 PE=3 SV=1	DR_1568	0.992425	578320	655910	906230	787130		642370	4	32.57
Q9RY56	Uncharacterized protein OS=Deinococcus radiodurans (strain ATCC 13939 / DSM 20539 / JCM 16871 / LMG 4051 / NBRC 15346 / NCIMB 9279 / R1 / VKM B-1422) GN=DR_0094 PE=4 SV=1	DR_0094	0.992443	1291800	2138800			2052000	1366900	3	57.661
Q9RZV4	Metal binding protein, putative OS=Deinococcus radiodurans (strain ATCC 13939 / DSM 20539 / JCM 16871 / LMG 4051 / NBRC 15346 / NCIMB 9279 / R1 / VKM B-1422) GN=DR_B0007 PE=4 SV=1	DR_B0007	0.994073	19325000	21418000	14763000	16761000	20049000	18749000	9	135.17
Q9RWM0	GTPase Era OS=Deinococcus radiodurans (strain ATCC 13939 / DSM 20539 / JCM 16871 / LMG 4051 / NBRC 15346 / NCIMB 9279 / R1 / VKM B-1422) GN=era PE=3 SV=1	era	0.996023	3370300	2423200	3078700	2445700		3462400	8	61.732
Q9RSP8	Uncharacterized protein OS=Deinococcus radiodurans (strain ATCC 13939 / DSM 20539 / JCM 16871 / LMG 4051 / NBRC 15346 / NCIMB 9279 / R1 / VKM B-1422) GN=DR_2076 PE=4 SV=1	DR_2076	0.996111	1772900	976000	1539200	999720	1275300	2019100	7	101.69
Q9RRM9	Oxidoreductase, putative OS=Deinococcus radiodurans (strain ATCC 13939 / DSM 20539 / JCM 16871 / LMG 4051 / NBRC 15346 / NCIMB 9279 / R1 / VKM B-1422) GN=DR_2459 PE=4 SV=1	DR_2459	0.999266	1441000	844350	2198700	1706300	1319900	1459100	2	90.623
Q9RWJ5	Uncharacterized protein OS=Deinococcus radiodurans (strain ATCC 13939 / DSM 20539 / JCM 16871 / LMG 4051 / NBRC 15346 / NCIMB 9279 / R1 / VKM B-1422) GN=DR_0673 PE=4 SV=1	DR_0673	0.999285	1947900	1707800	912910	1151300	1886900	1531500	4	48.714
Q9RV16	Acetyl-coenzyme A carboxylase carboxyl transferase subunit alpha OS=Deinococcus radiodurans (strain ATCC 13939 / DSM 20539 / JCM 16871 / LMG 4051 / NBRC 15346 / NCIMB 9279 / R1 / VKM B-1422) GN=accA PE=3 SV=1	accA							2132900	2	11.765
Q9RRL7	Acetyl-coenzyme A synthetase OS=Deinococcus radiodurans (strain ATCC 13939 / DSM 20539 / JCM 16871 / LMG 4051 / NBRC 15346 / NCIMB 9279 / R1 / VKM B-1422) GN=acsA PE=3 SV=1	acsA			236720					3	19.733
Q9RYP0	Adenine deaminase OS=Deinococcus radiodurans (strain ATCC 13939 / DSM 20539 / JCM 16871 / LMG 4051 / NBRC 15346 / NCIMB 9279 / R1 / VKM B-1422) GN=ade PE=3 SV=1	ade						190510		1	27.726
Q9RSK7	Adenylate kinase OS=Deinococcus radiodurans (strain ATCC 13939 / DSM 20539 / JCM 16871 / LMG 4051 / NBRC 15346 / NCIMB 9279 / R1 / VKM B-1422) GN=adk PE=3 SV=1	adk		571190		286950			758040	3	23.192
Q9RRP6	Acetylglutamate/acetylaminoadipate kinase OS=Deinococcus radiodurans (strain ATCC 13939 / DSM 20539 / JCM 16871 / LMG 4051 / NBRC 15346 / NCIMB 9279 / R1 / VKM B-1422) GN=argB PE=3 SV=1	argB			418560					5	30.473
Q9RVQ9	N-acetyl-gamma-glutamyl-phosphate/N-acetyl-gamma-aminoadipyl-phosphate reductase OS=Deinococcus radiodurans (strain ATCC 13939 / DSM 20539 / JCM 16871 / LMG 4051 / NBRC 15346 / NCIMB 9279 / R1 / VKM B-1422) GN=argC1 PE=3 SV=2	argC1				454790				2	26.173
Q9RY72	N-acetyl-gamma-glutamyl-phosphate reductase 2 OS=Deinococcus radiodurans (strain ATCC 13939 / DSM 20539 / JCM 16871 / LMG 4051 / NBRC 15346 / NCIMB 9279 / R1 / VKM B-1422) GN=argC2 PE=3 SV=1	argC2		1139500		1007500			924610	3	92.42
Q9RZC5	4-aminobutyrate aminotransferase OS=Deinococcus radiodurans (strain ATCC 13939 / DSM 20539 / JCM 16871 / LMG 4051 / NBRC 15346 / NCIMB 9279 / R1 / VKM B-1422) GN=DR_A0029 PE=3 SV=1	argD				906500	531900			4	28.983
Q9RY70	Ornithine carbamoyltransferase OS=Deinococcus radiodurans (strain ATCC 13939 / DSM 20539 / JCM 16871 / LMG 4051 / NBRC 15346 / NCIMB 9279 / R1 / VKM B-1422) GN=argF PE=3 SV=2	argF				650210			314610	4	28.584
Q9RVD3	3-phosphoshikimate 1-carboxyvinyltransferase OS=Deinococcus radiodurans (strain ATCC 13939 / DSM 20539 / JCM 16871 / LMG 4051 / NBRC 15346 / NCIMB 9279 / R1 / VKM B-1422) GN=aroA PE=3 SV=2	aroA				269870			333470	3	18.337
Q9RW92	3-dehydroquinate synthase OS=Deinococcus radiodurans (strain ATCC 13939 / DSM 20539 / JCM 16871 / LMG 4051 / NBRC 15346 / NCIMB 9279 / R1 / VKM B-1422) GN=DR_0777 PE=3 SV=1	aroB							51027	2	11.304
Q9RW94	Chorismate synthase OS=Deinococcus radiodurans (strain ATCC 13939 / DSM 20539 / JCM 16871 / LMG 4051 / NBRC 15346 / NCIMB 9279 / R1 / VKM B-1422) GN=aroC PE=3 SV=3	aroC		788580		974640				5	46.827
Q9RVH4	Aspartate--tRNA(Asp/Asn) ligase OS=Deinococcus radiodurans (strain ATCC 13939 / DSM 20539 / JCM 16871 / LMG 4051 / NBRC 15346 / NCIMB 9279 / R1 / VKM B-1422) GN=aspS2 PE=1 SV=1	aspS2							1779400	2	12.822
Q9RWG6	V-type ATP synthase subunit D OS=Deinococcus radiodurans (strain ATCC 13939 / DSM 20539 / JCM 16871 / LMG 4051 / NBRC 15346 / NCIMB 9279 / R1 / VKM B-1422) GN=atpD PE=3 SV=1	atpD			311990					2	14.278
Q9RWH1	V-type ATP synthase subunit E OS=Deinococcus radiodurans (strain ATCC 13939 / DSM 20539 / JCM 16871 / LMG 4051 / NBRC 15346 / NCIMB 9279 / R1 / VKM B-1422) GN=atpE PE=3 SV=1	atpE								2	25.333
Q9RWI4	Carbamoyl-phosphate synthase small chain OS=Deinococcus radiodurans (strain ATCC 13939 / DSM 20539 / JCM 16871 / LMG 4051 / NBRC 15346 / NCIMB 9279 / R1 / VKM B-1422) GN=carA PE=3 SV=1	carA				121920				1	7.7027
O32508	CinA-like protein OS=Deinococcus radiodurans (strain ATCC 13939 / DSM 20539 / JCM 16871 / LMG 4051 / NBRC 15346 / NCIMB 9279 / R1 / VKM B-1422) GN=cinA PE=3 SV=1	cinA		498220		749560				2	50.013
Q9RSZ7	ATP-dependent Clp protease proteolytic subunit OS=Deinococcus radiodurans (strain ATCC 13939 / DSM 20539 / JCM 16871 / LMG 4051 / NBRC 15346 / NCIMB 9279 / R1 / VKM B-1422) GN=clpP PE=3 SV=1	clpP		826920						4	30.993
Q9RRE9	Cytidylate kinase OS=Deinococcus radiodurans (strain ATCC 13939 / DSM 20539 / JCM 16871 / LMG 4051 / NBRC 15346 / NCIMB 9279 / R1 / VKM B-1422) GN=cmk PE=3 SV=2	cmk							288660	1	7.6311
Q9RYD4	NAD-dependent protein deacylase OS=Deinococcus radiodurans (strain ATCC 13939 / DSM 20539 / JCM 16871 / LMG 4051 / NBRC 15346 / NCIMB 9279 / R1 / VKM B-1422) GN=cobB PE=3 SV=1	cobB		179520						2	12.139
Q9RYR8	Nicotinate-nucleotide--dimethylbenzimidazole phosphoribosyltransferase OS=Deinococcus radiodurans (strain ATCC 13939 / DSM 20539 / JCM 16871 / LMG 4051 / NBRC 15346 / NCIMB 9279 / R1 / VKM B-1422) GN=cobT PE=3 SV=1	cobT		480850		405800				4	45.326
Q9RUI6	Probable 2-phosphosulfolactate phosphatase OS=Deinococcus radiodurans (strain ATCC 13939 / DSM 20539 / JCM 16871 / LMG 4051 / NBRC 15346 / NCIMB 9279 / R1 / VKM B-1422) GN=comB PE=3 SV=1	comB			435070			618850		4	34.231
Q9RRQ4	Peptide deformylase OS=Deinococcus radiodurans (strain ATCC 13939 / DSM 20539 / JCM 16871 / LMG 4051 / NBRC 15346 / NCIMB 9279 / R1 / VKM B-1422) GN=def PE=3 SV=1	def		239380						2	14.431
Q9RX08	DNA polymerase III subunit alpha OS=Deinococcus radiodurans (strain ATCC 13939 / DSM 20539 / JCM 16871 / LMG 4051 / NBRC 15346 / NCIMB 9279 / R1 / VKM B-1422) GN=dnaE PE=1 SV=1	dnaE			1524000	1028200	1886100			2	12.614
Q9RS64	DNA protection during starvation protein 1 OS=Deinococcus radiodurans (strain ATCC 13939 / DSM 20539 / JCM 16871 / LMG 4051 / NBRC 15346 / NCIMB 9279 / R1 / VKM B-1422) GN=dps1 PE=1 SV=1	dps1		3115600	1270000	1749000	973170			4	59.543
Q9RXI4;Q9RYE5	MutT/nudix family protein OS=Deinococcus radiodurans (strain ATCC 13939 / DSM 20539 / JCM 16871 / LMG 4051 / NBRC 15346 / NCIMB 9279 / R1 / VKM B-1422) GN=DR_0329 PE=4 SV=1;MutT/nudix family protein OS=Deinococcus radiodurans (strain ATCC 13939 / DSM 20539	DR_0004;DR_0329				204670				1;1	7.7384
Q9RYE3	UPF0173 metal-dependent hydrolase DR_0006 OS=Deinococcus radiodurans (strain ATCC 13939 / DSM 20539 / JCM 16871 / LMG 4051 / NBRC 15346 / NCIMB 9279 / R1 / VKM B-1422) GN=DR_0006 PE=3 SV=2	DR_0006							441960	2	22.068
Q9RYE0	Uncharacterized protein OS=Deinococcus radiodurans (strain ATCC 13939 / DSM 20539 / JCM 16871 / LMG 4051 / NBRC 15346 / NCIMB 9279 / R1 / VKM B-1422) GN=DR_0009 PE=4 SV=1	DR_0009				444850	979440			5	54.633
Q9RYD7	Chromosome partitioning ATPase Soj OS=Deinococcus radiodurans (strain ATCC 13939 / DSM 20539 / JCM 16871 / LMG 4051 / NBRC 15346 / NCIMB 9279 / R1 / VKM B-1422) GN=DR_0013 PE=4 SV=1	DR_0013				446400	574160		416990	2	32.87
Q9RYD0	Ribonuclease II family protein OS=Deinococcus radiodurans (strain ATCC 13939 / DSM 20539 / JCM 16871 / LMG 4051 / NBRC 15346 / NCIMB 9279 / R1 / VKM B-1422) GN=DR_0020 PE=1 SV=1	DR_0020		656340	476610	263840	556760			6	40.888
Q9RYB8	Dihydrolipoamide acetyltransferase component of pyruvate dehydrogenase complex OS=Deinococcus radiodurans (strain ATCC 13939 / DSM 20539 / JCM 16871 / LMG 4051 / NBRC 15346 / NCIMB 9279 / R1 / VKM B-1422) GN=DR_0032 PE=3 SV=1	DR_0032							104930	1	6.7224
Q9RYA1	Uncharacterized protein OS=Deinococcus radiodurans (strain ATCC 13939 / DSM 20539 / JCM 16871 / LMG 4051 / NBRC 15346 / NCIMB 9279 / R1 / VKM B-1422) GN=DR_0049 PE=4 SV=1	DR_0049				80228				2	16.098
Q9RYA0	Uncharacterized protein OS=Deinococcus radiodurans (strain ATCC 13939 / DSM 20539 / JCM 16871 / LMG 4051 / NBRC 15346 / NCIMB 9279 / R1 / VKM B-1422) GN=DR_0050 PE=4 SV=1	DR_0050							235960	2	17.31
Q9RY74	Molybdopterin biosynthesis MoeA OS=Deinococcus radiodurans (strain ATCC 13939 / DSM 20539 / JCM 16871 / LMG 4051 / NBRC 15346 / NCIMB 9279 / R1 / VKM B-1422) GN=DR_0076 PE=4 SV=1	DR_0076							345010	1	51.467
Q9RY69	Uncharacterized protein OS=Deinococcus radiodurans (strain ATCC 13939 / DSM 20539 / JCM 16871 / LMG 4051 / NBRC 15346 / NCIMB 9279 / R1 / VKM B-1422) GN=DR_0081 PE=4 SV=1	DR_0081		1166400						4	27.169
Q9RY41	GTP cyclohydrolase 1 type 2 homolog OS=Deinococcus radiodurans (strain ATCC 13939 / DSM 20539 / JCM 16871 / LMG 4051 / NBRC 15346 / NCIMB 9279 / R1 / VKM B-1422) GN=DR_0110 PE=3 SV=2	DR_0110		1520100	1117100	1542900			1392500	6	73.703
Q9RY38	Oxidoreductase, short-chain dehydrogenase/reductase family OS=Deinococcus radiodurans (strain ATCC 13939 / DSM 20539 / JCM 16871 / LMG 4051 / NBRC 15346 / NCIMB 9279 / R1 / VKM B-1422) GN=DR_0113 PE=4 SV=1	DR_0113				515470				3	26.026
Q9RY37	Enoyl-CoA hydratase, putative OS=Deinococcus radiodurans (strain ATCC 13939 / DSM 20539 / JCM 16871 / LMG 4051 / NBRC 15346 / NCIMB 9279 / R1 / VKM B-1422) GN=DR_0114 PE=1 SV=1	DR_0114				1034200	602420	657470	757260	5	93.015
Q9RY34	Acetyl-CoA carboxylase, biotin carboxylase subunit OS=Deinococcus radiodurans (strain ATCC 13939 / DSM 20539 / JCM 16871 / LMG 4051 / NBRC 15346 / NCIMB 9279 / R1 / VKM B-1422) GN=DR_0117 PE=4 SV=1	DR_0117		568460	558540	856880			592030	5	34.103
Q9RY26	Acetyltransferase, putative OS=Deinococcus radiodurans (strain ATCC 13939 / DSM 20539 / JCM 16871 / LMG 4051 / NBRC 15346 / NCIMB 9279 / R1 / VKM B-1422) GN=DR_0125 PE=4 SV=1	DR_0125					103520			1	7.4767
Q9RY25	Uncharacterized protein OS=Deinococcus radiodurans (strain ATCC 13939 / DSM 20539 / JCM 16871 / LMG 4051 / NBRC 15346 / NCIMB 9279 / R1 / VKM B-1422) GN=DR_0127 PE=4 SV=1	DR_0127							118600	1	6.7224
Q9RY22	Coproporphyrinogen III oxidase, putative OS=Deinococcus radiodurans (strain ATCC 13939 / DSM 20539 / JCM 16871 / LMG 4051 / NBRC 15346 / NCIMB 9279 / R1 / VKM B-1422) GN=DR_0130 PE=4 SV=1	DR_0130			439180					3	18.477
Q9RZV6;Q9RY09	Uncharacterized protein OS=Deinococcus radiodurans (strain ATCC 13939 / DSM 20539 / JCM 16871 / LMG 4051 / NBRC 15346 / NCIMB 9279 / R1 / VKM B-1422) GN=DR_B0004 PE=4 SV=1;Uncharacterized protein OS=Deinococcus radiodurans (strain ATCC 13939 / DSM 20539 /	DR_0145;DR_B0004				18488000				2;1	10.704
Q9RY08	Uncharacterized protein OS=Deinococcus radiodurans (strain ATCC 13939 / DSM 20539 / JCM 16871 / LMG 4051 / NBRC 15346 / NCIMB 9279 / R1 / VKM B-1422) GN=DR_0146 PE=4 SV=1	DR_0146		1082300	826600	1727800			1257500	4	48.283
Q9RY02	Uncharacterized protein OS=Deinococcus radiodurans (strain ATCC 13939 / DSM 20539 / JCM 16871 / LMG 4051 / NBRC 15346 / NCIMB 9279 / R1 / VKM B-1422) GN=DR_0152 PE=4 SV=1	DR_0152		115000						2	10.463
Q9RY00	Riboflavin synthase, alpha subunit OS=Deinococcus radiodurans (strain ATCC 13939 / DSM 20539 / JCM 16871 / LMG 4051 / NBRC 15346 / NCIMB 9279 / R1 / VKM B-1422) GN=DR_0154 PE=4 SV=1	DR_0154			1115900	739000				2	22.879
Q9RXZ4	Uncharacterized protein OS=Deinococcus radiodurans (strain ATCC 13939 / DSM 20539 / JCM 16871 / LMG 4051 / NBRC 15346 / NCIMB 9279 / R1 / VKM B-1422) GN=DR_0160 PE=4 SV=1	DR_0160			384850					3	19.457
Q9RXZ2	Uncharacterized protein OS=Deinococcus radiodurans (strain ATCC 13939 / DSM 20539 / JCM 16871 / LMG 4051 / NBRC 15346 / NCIMB 9279 / R1 / VKM B-1422) GN=DR_0162 PE=4 SV=1	DR_0162					315720			1	7.983
Q9RXY9	Acyl-peptide hydrolase, putative OS=Deinococcus radiodurans (strain ATCC 13939 / DSM 20539 / JCM 16871 / LMG 4051 / NBRC 15346 / NCIMB 9279 / R1 / VKM B-1422) GN=DR_0165 PE=4 SV=1	DR_0165			1134000	815260				8	87.81
Q9RXY6	Dihydropteroate synthase OS=Deinococcus radiodurans (strain ATCC 13939 / DSM 20539 / JCM 16871 / LMG 4051 / NBRC 15346 / NCIMB 9279 / R1 / VKM B-1422) GN=DR_0168 PE=4 SV=1	DR_0168							235850	1	8.2797
Q9RXY2	Uncharacterized protein OS=Deinococcus radiodurans (strain ATCC 13939 / DSM 20539 / JCM 16871 / LMG 4051 / NBRC 15346 / NCIMB 9279 / R1 / VKM B-1422) GN=DR_0172 PE=4 SV=1	DR_0172								2	10.386
Q9RXX6	Non-canonical purine NTP pyrophosphatase OS=Deinococcus radiodurans (strain ATCC 13939 / DSM 20539 / JCM 16871 / LMG 4051 / NBRC 15346 / NCIMB 9279 / R1 / VKM B-1422) GN=DR_0179 PE=3 SV=1	DR_0179				614410				3	28.065
Q9RXX2	Glutamate synthase, large subunit OS=Deinococcus radiodurans (strain ATCC 13939 / DSM 20539 / JCM 16871 / LMG 4051 / NBRC 15346 / NCIMB 9279 / R1 / VKM B-1422) GN=DR_0183 PE=4 SV=1	DR_0183				578780				5	38.915
Q9RXW5	Uncharacterized protein OS=Deinococcus radiodurans (strain ATCC 13939 / DSM 20539 / JCM 16871 / LMG 4051 / NBRC 15346 / NCIMB 9279 / R1 / VKM B-1422) GN=DR_0190 PE=4 SV=1	DR_0190				66530				2	11.953
Q9RXU1	Aminotransferase, class V OS=Deinococcus radiodurans (strain ATCC 13939 / DSM 20539 / JCM 16871 / LMG 4051 / NBRC 15346 / NCIMB 9279 / R1 / VKM B-1422) GN=DR_0215 PE=3 SV=1	DR_0215			204800					2	19.366
Q9RXU0	Uncharacterized protein OS=Deinococcus radiodurans (strain ATCC 13939 / DSM 20539 / JCM 16871 / LMG 4051 / NBRC 15346 / NCIMB 9279 / R1 / VKM B-1422) GN=DR_0216 PE=4 SV=1	DR_0216				58393				1	6.7732
Q9RXR7	Uncharacterized protein OS=Deinococcus radiodurans (strain ATCC 13939 / DSM 20539 / JCM 16871 / LMG 4051 / NBRC 15346 / NCIMB 9279 / R1 / VKM B-1422) GN=DR_0240 PE=4 SV=1	DR_0240				748720	526770			3	34.888
Q9RXR1	Jag-related protein OS=Deinococcus radiodurans (strain ATCC 13939 / DSM 20539 / JCM 16871 / LMG 4051 / NBRC 15346 / NCIMB 9279 / R1 / VKM B-1422) GN=DR_0246 PE=4 SV=1	DR_0246		600940		704880				2	41.925
Q9RXQ7	Uncharacterized protein OS=Deinococcus radiodurans (strain ATCC 13939 / DSM 20539 / JCM 16871 / LMG 4051 / NBRC 15346 / NCIMB 9279 / R1 / VKM B-1422) GN=DR_0250 PE=4 SV=1	DR_0250				72553		150460	172580	2	14.593
Q9RXP8	MutT/nudix family protein OS=Deinococcus radiodurans (strain ATCC 13939 / DSM 20539 / JCM 16871 / LMG 4051 / NBRC 15346 / NCIMB 9279 / R1 / VKM B-1422) GN=DR_0261 PE=3 SV=1	DR_0261							281970	1	35.727
Q9RXP1	Uncharacterized protein DR_0269 OS=Deinococcus radiodurans (strain ATCC 13939 / DSM 20539 / JCM 16871 / LMG 4051 / NBRC 15346 / NCIMB 9279 / R1 / VKM B-1422) GN=DR_0269 PE=1 SV=2	DR_0269							296100	1	27.003
Q9RXN3	Gluconolactonase, putative OS=Deinococcus radiodurans (strain ATCC 13939 / DSM 20539 / JCM 16871 / LMG 4051 / NBRC 15346 / NCIMB 9279 / R1 / VKM B-1422) GN=DR_0277 PE=1 SV=1	DR_0277		1148800	1848300					4	36.845
Q9RXN1	Uncharacterized protein OS=Deinococcus radiodurans (strain ATCC 13939 / DSM 20539 / JCM 16871 / LMG 4051 / NBRC 15346 / NCIMB 9279 / R1 / VKM B-1422) GN=DR_0279 PE=4 SV=1	DR_0279							191060	1	10.257
Q9RXI6	Periplasmic serine protease, HtrA/DegQ/DegS family OS=Deinococcus radiodurans (strain ATCC 13939 / DSM 20539 / JCM 16871 / LMG 4051 / NBRC 15346 / NCIMB 9279 / R1 / VKM B-1422) GN=DR_0327 PE=4 SV=1	DR_0327								1	7.306
Q9RXI3	Uncharacterized protein OS=Deinococcus radiodurans (strain ATCC 13939 / DSM 20539 / JCM 16871 / LMG 4051 / NBRC 15346 / NCIMB 9279 / R1 / VKM B-1422) GN=DR_0330 PE=4 SV=1	DR_0330		424420		502160				2	25.834
Q9RXH8	ATP-dependent RNA helicase, putative OS=Deinococcus radiodurans (strain ATCC 13939 / DSM 20539 / JCM 16871 / LMG 4051 / NBRC 15346 / NCIMB 9279 / R1 / VKM B-1422) GN=DR_0335 PE=3 SV=1	DR_0335				110310		135200		2	11.826
Q9RXH4	N-acyl-L-amino acid amidohydrolase, putative OS=Deinococcus radiodurans (strain ATCC 13939 / DSM 20539 / JCM 16871 / LMG 4051 / NBRC 15346 / NCIMB 9279 / R1 / VKM B-1422) GN=DR_0339 PE=4 SV=1	DR_0339				892260				3	60.323
Q9RXH3	Folyl-polyglutamate synthetase OS=Deinococcus radiodurans (strain ATCC 13939 / DSM 20539 / JCM 16871 / LMG 4051 / NBRC 15346 / NCIMB 9279 / R1 / VKM B-1422) GN=DR_0340 PE=4 SV=1	DR_0340			126210					2	10.76
Q9RXG3	Uncharacterized protein OS=Deinococcus radiodurans (strain ATCC 13939 / DSM 20539 / JCM 16871 / LMG 4051 / NBRC 15346 / NCIMB 9279 / R1 / VKM B-1422) GN=DR_0350 PE=4 SV=1	DR_0350							147740	1	8.3606
Q9RXE8	Peptide ABC transporter, permease protein OS=Deinococcus radiodurans (strain ATCC 13939 / DSM 20539 / JCM 16871 / LMG 4051 / NBRC 15346 / NCIMB 9279 / R1 / VKM B-1422) GN=DR_0365 PE=4 SV=1	DR_0365				195580				2	22.209
Q9RXE6	Uncharacterized protein OS=Deinococcus radiodurans (strain ATCC 13939 / DSM 20539 / JCM 16871 / LMG 4051 / NBRC 15346 / NCIMB 9279 / R1 / VKM B-1422) GN=DR_0367 PE=4 SV=1	DR_0367		145350						2	11.873
Q9RXB9	Uncharacterized protein OS=Deinococcus radiodurans (strain ATCC 13939 / DSM 20539 / JCM 16871 / LMG 4051 / NBRC 15346 / NCIMB 9279 / R1 / VKM B-1422) GN=DR_0396 PE=4 SV=1	DR_0396				460510				1	11.971
Q9RX95	ATP-dependent helicase OS=Deinococcus radiodurans (strain ATCC 13939 / DSM 20539 / JCM 16871 / LMG 4051 / NBRC 15346 / NCIMB 9279 / R1 / VKM B-1422) GN=DR_0420 PE=4 SV=1	DR_0420			140500					1	6.538
Q9RX83	DNA-binding response regulator OS=Deinococcus radiodurans (strain ATCC 13939 / DSM 20539 / JCM 16871 / LMG 4051 / NBRC 15346 / NCIMB 9279 / R1 / VKM B-1422) GN=DR_0432 PE=4 SV=1	DR_0432		1298100			2166400	1088200	1613400	3	48.504
Q9RX76	HesB/YadR/YfhF family protein OS=Deinococcus radiodurans (strain ATCC 13939 / DSM 20539 / JCM 16871 / LMG 4051 / NBRC 15346 / NCIMB 9279 / R1 / VKM B-1422) GN=DR_0439 PE=4 SV=1	DR_0439			622550					4	25.271
Q9RX64	Glutamine synthase OS=Deinococcus radiodurans (strain ATCC 13939 / DSM 20539 / JCM 16871 / LMG 4051 / NBRC 15346 / NCIMB 9279 / R1 / VKM B-1422) GN=DR_0451 PE=4 SV=1	DR_0451		350020	535610	397150			425730	3	23.458
Q9RX59	Biopolymer transport protein, putative OS=Deinococcus radiodurans (strain ATCC 13939 / DSM 20539 / JCM 16871 / LMG 4051 / NBRC 15346 / NCIMB 9279 / R1 / VKM B-1422) GN=DR_0456 PE=4 SV=1	DR_0456				408590				2	37.838
Q9RX57	Uncharacterized protein OS=Deinococcus radiodurans (strain ATCC 13939 / DSM 20539 / JCM 16871 / LMG 4051 / NBRC 15346 / NCIMB 9279 / R1 / VKM B-1422) GN=DR_0458 PE=4 SV=1	DR_0458			280980					2	16.246
Q9RX44	Cytokinin riboside 5-monophosphate phosphoribohydrolase OS=Deinococcus radiodurans (strain ATCC 13939 / DSM 20539 / JCM 16871 / LMG 4051 / NBRC 15346 / NCIMB 9279 / R1 / VKM B-1422) GN=DR_0471 PE=3 SV=1	DR_0471							351990	1	10.68
Q9RX33	B-cell receptor associated protein-related protein OS=Deinococcus radiodurans (strain ATCC 13939 / DSM 20539 / JCM 16871 / LMG 4051 / NBRC 15346 / NCIMB 9279 / R1 / VKM B-1422) GN=DR_0482 PE=4 SV=1	DR_0482				171540				3	28.39
Q9RX27	Uncharacterized protein OS=Deinococcus radiodurans (strain ATCC 13939 / DSM 20539 / JCM 16871 / LMG 4051 / NBRC 15346 / NCIMB 9279 / R1 / VKM B-1422) GN=DR_0488 PE=4 SV=1	DR_0488							84005	1	6.432
Q9RX24	Uncharacterized protein OS=Deinococcus radiodurans (strain ATCC 13939 / DSM 20539 / JCM 16871 / LMG 4051 / NBRC 15346 / NCIMB 9279 / R1 / VKM B-1422) GN=DR_0491 PE=4 SV=1	DR_0491		1168200	677480	1047300	1207000			2	73.48
Q9RX18	L-serine dehydratase, beta subunit OS=Deinococcus radiodurans (strain ATCC 13939 / DSM 20539 / JCM 16871 / LMG 4051 / NBRC 15346 / NCIMB 9279 / R1 / VKM B-1422) GN=DR_0497 PE=4 SV=1	DR_0497							156610	1	8.5213
Q9RX15	DegV domain-containing protein DR_0500 OS=Deinococcus radiodurans (strain ATCC 13939 / DSM 20539 / JCM 16871 / LMG 4051 / NBRC 15346 / NCIMB 9279 / R1 / VKM B-1422) GN=DR_0500 PE=3 SV=1	DR_0500			499570	304810	636580			3	19.303
Q9RX12	Uncharacterized protein OS=Deinococcus radiodurans (strain ATCC 13939 / DSM 20539 / JCM 16871 / LMG 4051 / NBRC 15346 / NCIMB 9279 / R1 / VKM B-1422) GN=DR_0503 PE=4 SV=1	DR_0503		324830	282120		434230			2	18.368
Q9RX07	Mrr restriction system protein OS=Deinococcus radiodurans (strain ATCC 13939 / DSM 20539 / JCM 16871 / LMG 4051 / NBRC 15346 / NCIMB 9279 / R1 / VKM B-1422) GN=DR_0508 PE=4 SV=1	DR_0508							80500	1	6.4885
Q9RWW5	MutT/nudix family protein OS=Deinococcus radiodurans (strain ATCC 13939 / DSM 20539 / JCM 16871 / LMG 4051 / NBRC 15346 / NCIMB 9279 / R1 / VKM B-1422) GN=DR_0550 PE=4 SV=1	DR_0550				36233				1	6.4183
Q9RWW2	Uncharacterized protein OS=Deinococcus radiodurans (strain ATCC 13939 / DSM 20539 / JCM 16871 / LMG 4051 / NBRC 15346 / NCIMB 9279 / R1 / VKM B-1422) GN=DR_0553 PE=4 SV=1	DR_0553								1	15.584
Q9RWV9	Uncharacterized protein OS=Deinococcus radiodurans (strain ATCC 13939 / DSM 20539 / JCM 16871 / LMG 4051 / NBRC 15346 / NCIMB 9279 / R1 / VKM B-1422) GN=DR_0556 PE=4 SV=1	DR_0556			1045000	568500			964780	3	25.948
Q9RWV6	Fibronectin/fibrinogen-binding protein, putative OS=Deinococcus radiodurans (strain ATCC 13939 / DSM 20539 / JCM 16871 / LMG 4051 / NBRC 15346 / NCIMB 9279 / R1 / VKM B-1422) GN=DR_0559 PE=4 SV=1	DR_0559		492400						2	31.809
Q9RWU6	Uncharacterized protein OS=Deinococcus radiodurans (strain ATCC 13939 / DSM 20539 / JCM 16871 / LMG 4051 / NBRC 15346 / NCIMB 9279 / R1 / VKM B-1422) GN=DR_0569 PE=4 SV=1	DR_0569			211020					1	6.668
Q9RWU4	Uncharacterized protein OS=Deinococcus radiodurans (strain ATCC 13939 / DSM 20539 / JCM 16871 / LMG 4051 / NBRC 15346 / NCIMB 9279 / R1 / VKM B-1422) GN=DR_0571 PE=1 SV=1	DR_0571				1449200				2	41.202
Q9RWT6	DNA/pantothenate metabolism flavoprotein OS=Deinococcus radiodurans (strain ATCC 13939 / DSM 20539 / JCM 16871 / LMG 4051 / NBRC 15346 / NCIMB 9279 / R1 / VKM B-1422) GN=DR_0579 PE=4 SV=1	DR_0579				199950				1	7.5787
Q9RWT4	Uncharacterized protein OS=Deinococcus radiodurans (strain ATCC 13939 / DSM 20539 / JCM 16871 / LMG 4051 / NBRC 15346 / NCIMB 9279 / R1 / VKM B-1422) GN=DR_0581 PE=4 SV=1	DR_0581			432610					2	13.554
Q9RWS4	Uncharacterized protein OS=Deinococcus radiodurans (strain ATCC 13939 / DSM 20539 / JCM 16871 / LMG 4051 / NBRC 15346 / NCIMB 9279 / R1 / VKM B-1422) GN=DR_0591 PE=4 SV=1	DR_0591							547100	1	51.135
Q9RWQ8	Uncharacterized protein OS=Deinococcus radiodurans (strain ATCC 13939 / DSM 20539 / JCM 16871 / LMG 4051 / NBRC 15346 / NCIMB 9279 / R1 / VKM B-1422) GN=DR_0608 PE=4 SV=1	DR_0608				509310				2	15.163
Q9RWQ3	Uncharacterized protein OS=Deinococcus radiodurans (strain ATCC 13939 / DSM 20539 / JCM 16871 / LMG 4051 / NBRC 15346 / NCIMB 9279 / R1 / VKM B-1422) GN=DR_0613 PE=4 SV=1	DR_0613							563760	1	7.392
Q9RWP5	MoxR protein OS=Deinococcus radiodurans (strain ATCC 13939 / DSM 20539 / JCM 16871 / LMG 4051 / NBRC 15346 / NCIMB 9279 / R1 / VKM B-1422) GN=DR_0621 PE=4 SV=1	DR_0621								2	12.722
Q9RWN6	Cell division protein FtsA OS=Deinococcus radiodurans (strain ATCC 13939 / DSM 20539 / JCM 16871 / LMG 4051 / NBRC 15346 / NCIMB 9279 / R1 / VKM B-1422) GN=ftsA PE=3 SV=1	DR_0630			609850	456960				3	39.586
Q9RWL9	Cell division cycle protein 48-related protein OS=Deinococcus radiodurans (strain ATCC 13939 / DSM 20539 / JCM 16871 / LMG 4051 / NBRC 15346 / NCIMB 9279 / R1 / VKM B-1422) GN=DR_0647 PE=3 SV=1	DR_0647							2433700	2	10.269
Q9RWL5	Arginase OS=Deinococcus radiodurans (strain ATCC 13939 / DSM 20539 / JCM 16871 / LMG 4051 / NBRC 15346 / NCIMB 9279 / R1 / VKM B-1422) GN=DR_0651 PE=4 SV=1	DR_0651							430420	1	31.732
Q9RWJ2	Acetyltransferase, putative OS=Deinococcus radiodurans (strain ATCC 13939 / DSM 20539 / JCM 16871 / LMG 4051 / NBRC 15346 / NCIMB 9279 / R1 / VKM B-1422) GN=DR_0676 PE=4 SV=1	DR_0676							239060	2	26.29
Q9RWI0	Uncharacterized protein OS=Deinococcus radiodurans (strain ATCC 13939 / DSM 20539 / JCM 16871 / LMG 4051 / NBRC 15346 / NCIMB 9279 / R1 / VKM B-1422) GN=DR_0688 PE=4 SV=1	DR_0688						381050		1	10.182
Q9RWH2	V-type ATP synthase, K subunit OS=Deinococcus radiodurans (strain ATCC 13939 / DSM 20539 / JCM 16871 / LMG 4051 / NBRC 15346 / NCIMB 9279 / R1 / VKM B-1422) GN=DR_0696 PE=4 SV=1	DR_0696								1	8.4964
Q9RWG5	Uncharacterized protein OS=Deinococcus radiodurans (strain ATCC 13939 / DSM 20539 / JCM 16871 / LMG 4051 / NBRC 15346 / NCIMB 9279 / R1 / VKM B-1422) GN=DR_0703 PE=4 SV=1	DR_0703							781020	1	8.1403
Q9RWG1	Uncharacterized protein OS=Deinococcus radiodurans (strain ATCC 13939 / DSM 20539 / JCM 16871 / LMG 4051 / NBRC 15346 / NCIMB 9279 / R1 / VKM B-1422) GN=DR_0707 PE=4 SV=1	DR_0707							35332	1	6.38
Q9RWF7	UDP-glucose 4-epimerase, putative OS=Deinococcus radiodurans (strain ATCC 13939 / DSM 20539 / JCM 16871 / LMG 4051 / NBRC 15346 / NCIMB 9279 / R1 / VKM B-1422) GN=DR_0711 PE=4 SV=1	DR_0711				473970				2	16.362
Q9RWF2	Leucyl aminopeptidase, putative OS=Deinococcus radiodurans (strain ATCC 13939 / DSM 20539 / JCM 16871 / LMG 4051 / NBRC 15346 / NCIMB 9279 / R1 / VKM B-1422) GN=DR_0717 PE=3 SV=1	DR_0717		839740	558650	682550				3	42.231
Q9RWE3	Uncharacterized protein OS=Deinococcus radiodurans (strain ATCC 13939 / DSM 20539 / JCM 16871 / LMG 4051 / NBRC 15346 / NCIMB 9279 / R1 / VKM B-1422) GN=DR_0726 PE=4 SV=1	DR_0726		483490	408710	364660				3	27.439
Q9RWC6	Response regulator OS=Deinococcus radiodurans (strain ATCC 13939 / DSM 20539 / JCM 16871 / LMG 4051 / NBRC 15346 / NCIMB 9279 / R1 / VKM B-1422) GN=DR_0743 PE=4 SV=1	DR_0743				1053400			1613300	4	57.389
Q9RWB3	Uncharacterized protein OS=Deinococcus radiodurans (strain ATCC 13939 / DSM 20539 / JCM 16871 / LMG 4051 / NBRC 15346 / NCIMB 9279 / R1 / VKM B-1422) GN=DR_0756 PE=4 SV=1	DR_0756								1	7.6875
Q9RWB1	Uncharacterized protein OS=Deinococcus radiodurans (strain ATCC 13939 / DSM 20539 / JCM 16871 / LMG 4051 / NBRC 15346 / NCIMB 9279 / R1 / VKM B-1422) GN=DR_0758 PE=4 SV=1	DR_0758				94331				1	6.5763
Q9RWA7	Uncharacterized protein OS=Deinococcus radiodurans (strain ATCC 13939 / DSM 20539 / JCM 16871 / LMG 4051 / NBRC 15346 / NCIMB 9279 / R1 / VKM B-1422) GN=DR_0762 PE=4 SV=1	DR_0762		465050	431050	262180			474370	2	36.281
Q9RWA6	Uncharacterized protein OS=Deinococcus radiodurans (strain ATCC 13939 / DSM 20539 / JCM 16871 / LMG 4051 / NBRC 15346 / NCIMB 9279 / R1 / VKM B-1422) GN=DR_0763 PE=4 SV=1	DR_0763				464000				3	21.674
Q9RWA3	Uncharacterized protein OS=Deinococcus radiodurans (strain ATCC 13939 / DSM 20539 / JCM 16871 / LMG 4051 / NBRC 15346 / NCIMB 9279 / R1 / VKM B-1422) GN=DR_0766 PE=4 SV=1	DR_0766							6186000	1	7.1649
Q9RW99	Fimbrial assembly protein PilM, putative OS=Deinococcus radiodurans (strain ATCC 13939 / DSM 20539 / JCM 16871 / LMG 4051 / NBRC 15346 / NCIMB 9279 / R1 / VKM B-1422) GN=DR_0770 PE=4 SV=1	DR_0770				191760				3	18.355
Q9RW95	Probable type IV piliation system protein DR_0774 OS=Deinococcus radiodurans (strain ATCC 13939 / DSM 20539 / JCM 16871 / LMG 4051 / NBRC 15346 / NCIMB 9279 / R1 / VKM B-1422) GN=DR_0774 PE=1 SV=1	DR_0774		711050	1475000	663890	882990			8	61.382
Q9RW87	Uncharacterized protein OS=Deinococcus radiodurans (strain ATCC 13939 / DSM 20539 / JCM 16871 / LMG 4051 / NBRC 15346 / NCIMB 9279 / R1 / VKM B-1422) GN=DR_0782 PE=4 SV=1	DR_0782				205420				1	9.9591
Q9RW72	Uncharacterized protein OS=Deinococcus radiodurans (strain ATCC 13939 / DSM 20539 / JCM 16871 / LMG 4051 / NBRC 15346 / NCIMB 9279 / R1 / VKM B-1422) GN=DR_0797 PE=4 SV=1	DR_0797		723330						2	19.701
Q9RW70	Glucose-fructose oxidoreductase OS=Deinococcus radiodurans (strain ATCC 13939 / DSM 20539 / JCM 16871 / LMG 4051 / NBRC 15346 / NCIMB 9279 / R1 / VKM B-1422) GN=DR_0799 PE=4 SV=1	DR_0799				450000				3	21.165
Q9RW48	Lipase, putative OS=Deinococcus radiodurans (strain ATCC 13939 / DSM 20539 / JCM 16871 / LMG 4051 / NBRC 15346 / NCIMB 9279 / R1 / VKM B-1422) GN=DR_0821 PE=4 SV=1	DR_0821		626530		562970			558090	3	29.787
Q9RW47	Oxidoreductase, short-chain dehydrogenase/reductase family OS=Deinococcus radiodurans (strain ATCC 13939 / DSM 20539 / JCM 16871 / LMG 4051 / NBRC 15346 / NCIMB 9279 / R1 / VKM B-1422) GN=DR_0822 PE=4 SV=1	DR_0822		275190						3	23.901
Q9RW45	Aminodeoxyfutalosine deaminase OS=Deinococcus radiodurans (strain ATCC 13939 / DSM 20539 / JCM 16871 / LMG 4051 / NBRC 15346 / NCIMB 9279 / R1 / VKM B-1422) GN=DR_0824 PE=1 SV=1	DR_0824			774620					3	32.413
Q9RW43	Uncharacterized protein OS=Deinococcus radiodurans (strain ATCC 13939 / DSM 20539 / JCM 16871 / LMG 4051 / NBRC 15346 / NCIMB 9279 / R1 / VKM B-1422) GN=DR_0826 PE=4 SV=1	DR_0826							688520	2	16.092
Q9RW42	Hydrolase, CbbY/CbbZ/GpH/YieH family OS=Deinococcus radiodurans (strain ATCC 13939 / DSM 20539 / JCM 16871 / LMG 4051 / NBRC 15346 / NCIMB 9279 / R1 / VKM B-1422) GN=DR_0827 PE=4 SV=1	DR_0827							2949500	1	77.451
Q9RW38	Uncharacterized protein OS=Deinococcus radiodurans (strain ATCC 13939 / DSM 20539 / JCM 16871 / LMG 4051 / NBRC 15346 / NCIMB 9279 / R1 / VKM B-1422) GN=DR_0831 PE=4 SV=1	DR_0831			541760	827420				3	20.536
Q9RW37	Uncharacterized protein OS=Deinococcus radiodurans (strain ATCC 13939 / DSM 20539 / JCM 16871 / LMG 4051 / NBRC 15346 / NCIMB 9279 / R1 / VKM B-1422) GN=DR_0832 PE=4 SV=1	DR_0832		1310500	678990	1492700			1809400	4	39.145
Q9RW32	Uncharacterized protein OS=Deinococcus radiodurans (strain ATCC 13939 / DSM 20539 / JCM 16871 / LMG 4051 / NBRC 15346 / NCIMB 9279 / R1 / VKM B-1422) GN=DR_0837 PE=4 SV=1	DR_0837				127880				2	12.041
Q9RW25	Uncharacterized protein OS=Deinococcus radiodurans (strain ATCC 13939 / DSM 20539 / JCM 16871 / LMG 4051 / NBRC 15346 / NCIMB 9279 / R1 / VKM B-1422) GN=DR_0844 PE=4 SV=1	DR_0844				296310				4;1	29.246
Q9RW23	Bacterioferritin comigratory protein OS=Deinococcus radiodurans (strain ATCC 13939 / DSM 20539 / JCM 16871 / LMG 4051 / NBRC 15346 / NCIMB 9279 / R1 / VKM B-1422) GN=DR_0846 PE=4 SV=1	DR_0846		674790	752950	1017300	834230			5	99.907
Q9RW22	ComA-related protein OS=Deinococcus radiodurans (strain ATCC 13939 / DSM 20539 / JCM 16871 / LMG 4051 / NBRC 15346 / NCIMB 9279 / R1 / VKM B-1422) GN=DR_0847 PE=4 SV=1	DR_0847				720910				2	16.294
Q9RW21	Lipoprotein, putative OS=Deinococcus radiodurans (strain ATCC 13939 / DSM 20539 / JCM 16871 / LMG 4051 / NBRC 15346 / NCIMB 9279 / R1 / VKM B-1422) GN=DR_0848 PE=4 SV=1	DR_0848					956400			2	43.142
Q9RW16	Gliding motility protein OS=Deinococcus radiodurans (strain ATCC 13939 / DSM 20539 / JCM 16871 / LMG 4051 / NBRC 15346 / NCIMB 9279 / R1 / VKM B-1422) GN=DR_0853 PE=4 SV=1	DR_0853							501630	1	7.616
Q9RW14	Uncharacterized protein OS=Deinococcus radiodurans (strain ATCC 13939 / DSM 20539 / JCM 16871 / LMG 4051 / NBRC 15346 / NCIMB 9279 / R1 / VKM B-1422) GN=DR_0855 PE=4 SV=1	DR_0855		519020			448020			2	26.895
Q9RW10	Putative 4-hydroxy-4-methyl-2-oxoglutarate aldolase OS=Deinococcus radiodurans (strain ATCC 13939 / DSM 20539 / JCM 16871 / LMG 4051 / NBRC 15346 / NCIMB 9279 / R1 / VKM B-1422) GN=DR_0859 PE=3 SV=1	DR_0859				1174200	1106400			4	34.75
Q9RW06	Uncharacterized protein OS=Deinococcus radiodurans (strain ATCC 13939 / DSM 20539 / JCM 16871 / LMG 4051 / NBRC 15346 / NCIMB 9279 / R1 / VKM B-1422) GN=DR_0863 PE=4 SV=1	DR_0863			529650	449980				3	39.495
Q9RW05	Uncharacterized protein OS=Deinococcus radiodurans (strain ATCC 13939 / DSM 20539 / JCM 16871 / LMG 4051 / NBRC 15346 / NCIMB 9279 / R1 / VKM B-1422) GN=DR_0864 PE=4 SV=1	DR_0864			1411500	1179700		1247700		5	83.102
Q9RVZ4	Uncharacterized protein OS=Deinococcus radiodurans (strain ATCC 13939 / DSM 20539 / JCM 16871 / LMG 4051 / NBRC 15346 / NCIMB 9279 / R1 / VKM B-1422) GN=DR_0876 PE=4 SV=1	DR_0876							555100	2	18.892
Q9RVZ2	Adenine phosphoribosyltransferase, putative OS=Deinococcus radiodurans (strain ATCC 13939 / DSM 20539 / JCM 16871 / LMG 4051 / NBRC 15346 / NCIMB 9279 / R1 / VKM B-1422) GN=DR_0878 PE=4 SV=1	DR_0878					322550			3	30.142
Q9RVW5	DNA gyrase, subunit B OS=Deinococcus radiodurans (strain ATCC 13939 / DSM 20539 / JCM 16871 / LMG 4051 / NBRC 15346 / NCIMB 9279 / R1 / VKM B-1422) GN=DR_0906 PE=4 SV=1	DR_0906				610420				6	50.265
Q9RVW4	Cold shock protein, CSD family OS=Deinococcus radiodurans (strain ATCC 13939 / DSM 20539 / JCM 16871 / LMG 4051 / NBRC 15346 / NCIMB 9279 / R1 / VKM B-1422) GN=DR_0907 PE=4 SV=1	DR_0907		1144200	1030500	1556900				1	153.03
Q9RVV0	Acyl-CoA dehydrogenase OS=Deinococcus radiodurans (strain ATCC 13939 / DSM 20539 / JCM 16871 / LMG 4051 / NBRC 15346 / NCIMB 9279 / R1 / VKM B-1422) GN=DR_0922 PE=4 SV=1	DR_0922					215220			2	13.35
Q9RVU2	Phosphotriesterase, putative OS=Deinococcus radiodurans (strain ATCC 13939 / DSM 20539 / JCM 16871 / LMG 4051 / NBRC 15346 / NCIMB 9279 / R1 / VKM B-1422) GN=DR_0930 PE=1 SV=1	DR_0930				545590	509170		700940	2	66.963
Q9RVT7	Phosphatase, putative OS=Deinococcus radiodurans (strain ATCC 13939 / DSM 20539 / JCM 16871 / LMG 4051 / NBRC 15346 / NCIMB 9279 / R1 / VKM B-1422) GN=DR_0935 PE=4 SV=1	DR_0935							62357	1	6.9894
Q9RVT4	Uncharacterized protein OS=Deinococcus radiodurans (strain ATCC 13939 / DSM 20539 / JCM 16871 / LMG 4051 / NBRC 15346 / NCIMB 9279 / R1 / VKM B-1422) GN=DR_0938 PE=4 SV=1	DR_0938							291350	2	13.291
Q9RVT2	Uncharacterized protein OS=Deinococcus radiodurans (strain ATCC 13939 / DSM 20539 / JCM 16871 / LMG 4051 / NBRC 15346 / NCIMB 9279 / R1 / VKM B-1422) GN=DR_0940 PE=4 SV=1	DR_0940				712490				3	43.384
Q9RVS8	Thioredoxin OS=Deinococcus radiodurans (strain ATCC 13939 / DSM 20539 / JCM 16871 / LMG 4051 / NBRC 15346 / NCIMB 9279 / R1 / VKM B-1422) GN=DR_0944 PE=4 SV=1	DR_0944			1601300	2260500				4	40.155
Q9RVS6	Uncharacterized protein OS=Deinococcus radiodurans (strain ATCC 13939 / DSM 20539 / JCM 16871 / LMG 4051 / NBRC 15346 / NCIMB 9279 / R1 / VKM B-1422) GN=DR_0946 PE=4 SV=1	DR_0946				1816800				3	60.141
Q9RVS1	Succinate dehydrogenase, iron-sulfur subunit OS=Deinococcus radiodurans (strain ATCC 13939 / DSM 20539 / JCM 16871 / LMG 4051 / NBRC 15346 / NCIMB 9279 / R1 / VKM B-1422) GN=DR_0951 PE=4 SV=1	DR_0951		509110		1160700	537640			5	51.254
Q9RVR9	Succinate dehydrogenase, hydrophobic subunit SdhD, putative OS=Deinococcus radiodurans (strain ATCC 13939 / DSM 20539 / JCM 16871 / LMG 4051 / NBRC 15346 / NCIMB 9279 / R1 / VKM B-1422) GN=DR_0953 PE=4 SV=1	DR_0953							198800	1	7.6326
Q9RVR5	Sugar ABC transporter, ATP-binding protein OS=Deinococcus radiodurans (strain ATCC 13939 / DSM 20539 / JCM 16871 / LMG 4051 / NBRC 15346 / NCIMB 9279 / R1 / VKM B-1422) GN=DR_0957 PE=4 SV=1	DR_0957			241710			203000	254560	2	13.72
Q9RVR2	Uncharacterized protein OS=Deinococcus radiodurans (strain ATCC 13939 / DSM 20539 / JCM 16871 / LMG 4051 / NBRC 15346 / NCIMB 9279 / R1 / VKM B-1422) GN=DR_0960 PE=4 SV=1	DR_0960							299430	1	7.6446
Q9RVQ5	Uncharacterized protein OS=Deinococcus radiodurans (strain ATCC 13939 / DSM 20539 / JCM 16871 / LMG 4051 / NBRC 15346 / NCIMB 9279 / R1 / VKM B-1422) GN=DR_0967 PE=4 SV=1	DR_0967						106120		2	12.344
Q9RVN9	Uncharacterized protein OS=Deinococcus radiodurans (strain ATCC 13939 / DSM 20539 / JCM 16871 / LMG 4051 / NBRC 15346 / NCIMB 9279 / R1 / VKM B-1422) GN=DR_0988 PE=4 SV=1	DR_0988			798170	919600		1292200		4	36.004
Q9RVN0	Transcriptional regulator, FNR/CRP family OS=Deinococcus radiodurans (strain ATCC 13939 / DSM 20539 / JCM 16871 / LMG 4051 / NBRC 15346 / NCIMB 9279 / R1 / VKM B-1422) GN=DR_0997 PE=4 SV=1	DR_0997								2	12.379
Q9RVM0	MutT/nudix family protein OS=Deinococcus radiodurans (strain ATCC 13939 / DSM 20539 / JCM 16871 / LMG 4051 / NBRC 15346 / NCIMB 9279 / R1 / VKM B-1422) GN=DR_1007 PE=4 SV=1	DR_1007					166860			1	11.676
Q9RVL2	Uncharacterized protein OS=Deinococcus radiodurans (strain ATCC 13939 / DSM 20539 / JCM 16871 / LMG 4051 / NBRC 15346 / NCIMB 9279 / R1 / VKM B-1422) GN=DR_1015 PE=4 SV=1	DR_1015		1121800				995650	1097600	2	70.288
Q9RVL0	rRNA methylase OS=Deinococcus radiodurans (strain ATCC 13939 / DSM 20539 / JCM 16871 / LMG 4051 / NBRC 15346 / NCIMB 9279 / R1 / VKM B-1422) GN=DR_1017 PE=4 SV=1	DR_1017							360680	2	16.428
Q9RVK9	Uncharacterized protein OS=Deinococcus radiodurans (strain ATCC 13939 / DSM 20539 / JCM 16871 / LMG 4051 / NBRC 15346 / NCIMB 9279 / R1 / VKM B-1422) GN=DR_1018 PE=4 SV=1	DR_1018		318260						3	22.239
Q9RVK5	Uncharacterized protein OS=Deinococcus radiodurans (strain ATCC 13939 / DSM 20539 / JCM 16871 / LMG 4051 / NBRC 15346 / NCIMB 9279 / R1 / VKM B-1422) GN=DR_1022 PE=4 SV=1	DR_1022								1	7.9363
Q9RVI8	Uncharacterized protein OS=Deinococcus radiodurans (strain ATCC 13939 / DSM 20539 / JCM 16871 / LMG 4051 / NBRC 15346 / NCIMB 9279 / R1 / VKM B-1422) GN=DR_1041 PE=4 SV=1	DR_1041								1	8.2284
Q9RVH6	Hydrolase, putative OS=Deinococcus radiodurans (strain ATCC 13939 / DSM 20539 / JCM 16871 / LMG 4051 / NBRC 15346 / NCIMB 9279 / R1 / VKM B-1422) GN=DR_1053 PE=4 SV=1	DR_1053				222740				2	14.074
Q9RVG7	FemA-related protein OS=Deinococcus radiodurans (strain ATCC 13939 / DSM 20539 / JCM 16871 / LMG 4051 / NBRC 15346 / NCIMB 9279 / R1 / VKM B-1422) GN=DR_1062 PE=4 SV=1	DR_1062		397390		363860			485630	3	19.397
Q9RVF9	Uncharacterized peptidase DR_1070 OS=Deinococcus radiodurans (strain ATCC 13939 / DSM 20539 / JCM 16871 / LMG 4051 / NBRC 15346 / NCIMB 9279 / R1 / VKM B-1422) GN=DR_1070 PE=3 SV=1	DR_1070							276080	1	20.023
Q9RVF8	Uncharacterized protein OS=Deinococcus radiodurans (strain ATCC 13939 / DSM 20539 / JCM 16871 / LMG 4051 / NBRC 15346 / NCIMB 9279 / R1 / VKM B-1422) GN=DR_1071 PE=4 SV=1	DR_1071				346410	339510			2	13.132
Q9RVE4	Uncharacterized protein OS=Deinococcus radiodurans (strain ATCC 13939 / DSM 20539 / JCM 16871 / LMG 4051 / NBRC 15346 / NCIMB 9279 / R1 / VKM B-1422) GN=DR_1085 PE=4 SV=1	DR_1085					383450			1	6.8002
Q9RVD7	Uncharacterized protein OS=Deinococcus radiodurans (strain ATCC 13939 / DSM 20539 / JCM 16871 / LMG 4051 / NBRC 15346 / NCIMB 9279 / R1 / VKM B-1422) GN=DR_1092 PE=4 SV=1	DR_1092							32640	1	6.8545
Q9RVB5	Heat shock protein, HSP20 family OS=Deinococcus radiodurans (strain ATCC 13939 / DSM 20539 / JCM 16871 / LMG 4051 / NBRC 15346 / NCIMB 9279 / R1 / VKM B-1422) GN=DR_1114 PE=3 SV=1	DR_1114								3	18.572
Q9RVB3	Uncharacterized protein OS=Deinococcus radiodurans (strain ATCC 13939 / DSM 20539 / JCM 16871 / LMG 4051 / NBRC 15346 / NCIMB 9279 / R1 / VKM B-1422) GN=DR_1116 PE=4 SV=1	DR_1116							118500	2	12.487
Q9RVB2	ATP-dependent Clp protease, ATP-binding subunit ClpC OS=Deinococcus radiodurans (strain ATCC 13939 / DSM 20539 / JCM 16871 / LMG 4051 / NBRC 15346 / NCIMB 9279 / R1 / VKM B-1422) GN=DR_1117 PE=4 SV=1	DR_1117				222480	236140			2	13.236
Q9RVA2	Uncharacterized protein OS=Deinococcus radiodurans (strain ATCC 13939 / DSM 20539 / JCM 16871 / LMG 4051 / NBRC 15346 / NCIMB 9279 / R1 / VKM B-1422) GN=DR_1127 PE=4 SV=1	DR_1127		1344000		985500			991810	4	48.539
Q9RV99	Protoporphyrinogen oxidase OS=Deinococcus radiodurans (strain ATCC 13939 / DSM 20539 / JCM 16871 / LMG 4051 / NBRC 15346 / NCIMB 9279 / R1 / VKM B-1422) GN=DR_1130 PE=4 SV=1	DR_1130				112380				1	6.9173
Q9RV93	Uncharacterized protein OS=Deinococcus radiodurans (strain ATCC 13939 / DSM 20539 / JCM 16871 / LMG 4051 / NBRC 15346 / NCIMB 9279 / R1 / VKM B-1422) GN=DR_1136 PE=4 SV=1	DR_1136							293200	1	7.218
Q9RV91	Uncharacterized protein OS=Deinococcus radiodurans (strain ATCC 13939 / DSM 20539 / JCM 16871 / LMG 4051 / NBRC 15346 / NCIMB 9279 / R1 / VKM B-1422) GN=DR_1138 PE=4 SV=1	DR_1138					689870			3	19.257
Q9RV89	Uncharacterized protein OS=Deinococcus radiodurans (strain ATCC 13939 / DSM 20539 / JCM 16871 / LMG 4051 / NBRC 15346 / NCIMB 9279 / R1 / VKM B-1422) GN=DR_1140 PE=4 SV=1	DR_1140				599580	1033600		1090600	3	61.46
Q9RV88	Glycosyl hydrolase, family 13 OS=Deinococcus radiodurans (strain ATCC 13939 / DSM 20539 / JCM 16871 / LMG 4051 / NBRC 15346 / NCIMB 9279 / R1 / VKM B-1422) GN=DR_1141 PE=4 SV=1	DR_1141			277870					1	7.3952
Q9RV83	General stress protein 26, putative OS=Deinococcus radiodurans (strain ATCC 13939 / DSM 20539 / JCM 16871 / LMG 4051 / NBRC 15346 / NCIMB 9279 / R1 / VKM B-1422) GN=DR_1146 PE=4 SV=1	DR_1146			797040					4	34.608
Q9RV82	Chorismate mutase/prephenate dehydratase OS=Deinococcus radiodurans (strain ATCC 13939 / DSM 20539 / JCM 16871 / LMG 4051 / NBRC 15346 / NCIMB 9279 / R1 / VKM B-1422) GN=DR_1147 PE=4 SV=1	DR_1147				166110				1	8.5621
Q9RV81	Uncharacterized protein OS=Deinococcus radiodurans (strain ATCC 13939 / DSM 20539 / JCM 16871 / LMG 4051 / NBRC 15346 / NCIMB 9279 / R1 / VKM B-1422) GN=DR_1148 PE=4 SV=1	DR_1148					336000			1	8.0123
Q9RV78	3-hydroxybutyryl-CoA dehydratase OS=Deinococcus radiodurans (strain ATCC 13939 / DSM 20539 / JCM 16871 / LMG 4051 / NBRC 15346 / NCIMB 9279 / R1 / VKM B-1422) GN=DR_1151 PE=4 SV=1	DR_1151				154220				1	8.1842
Q9RV77	Uncharacterized protein OS=Deinococcus radiodurans (strain ATCC 13939 / DSM 20539 / JCM 16871 / LMG 4051 / NBRC 15346 / NCIMB 9279 / R1 / VKM B-1422) GN=DR_1152 PE=1 SV=1	DR_1152		565870	562950	658970				2	16.819
Q9RV74	Malate synthase, putative OS=Deinococcus radiodurans (strain ATCC 13939 / DSM 20539 / JCM 16871 / LMG 4051 / NBRC 15346 / NCIMB 9279 / R1 / VKM B-1422) GN=DR_1155 PE=4 SV=1	DR_1155				232680				2	13.446
Q9RV70	Uricase OS=Deinococcus radiodurans (strain ATCC 13939 / DSM 20539 / JCM 16871 / LMG 4051 / NBRC 15346 / NCIMB 9279 / R1 / VKM B-1422) GN=DR_1160 PE=3 SV=1	DR_1160				213220				2	14.495
Q9RV69	5-hydroxyisourate hydrolase OS=Deinococcus radiodurans (strain ATCC 13939 / DSM 20539 / JCM 16871 / LMG 4051 / NBRC 15346 / NCIMB 9279 / R1 / VKM B-1422) GN=DR_1161 PE=3 SV=1	DR_1161		236840	456220	211410				2	15.498
Q9RV58	Protein DR_1172 OS=Deinococcus radiodurans (strain ATCC 13939 / DSM 20539 / JCM 16871 / LMG 4051 / NBRC 15346 / NCIMB 9279 / R1 / VKM B-1422) GN=DR_1172 PE=1 SV=1	DR_1172				425260				5	31.926
Q9RV55	Sensor histidine kinase/response regulator OS=Deinococcus radiodurans (strain ATCC 13939 / DSM 20539 / JCM 16871 / LMG 4051 / NBRC 15346 / NCIMB 9279 / R1 / VKM B-1422) GN=DR_1175 PE=4 SV=1	DR_1175				500290			633600	5	48.1
Q9RV53	Uncharacterized protein OS=Deinococcus radiodurans (strain ATCC 13939 / DSM 20539 / JCM 16871 / LMG 4051 / NBRC 15346 / NCIMB 9279 / R1 / VKM B-1422) GN=DR_1177 PE=4 SV=1	DR_1177				146740				2	13.277
Q9RV48	Phosphinothricin acetyltransferase OS=Deinococcus radiodurans (strain ATCC 13939 / DSM 20539 / JCM 16871 / LMG 4051 / NBRC 15346 / NCIMB 9279 / R1 / VKM B-1422) GN=DR_1182 PE=4 SV=1	DR_1182				584430				2	10.851
Q9RV36	Uncharacterized protein OS=Deinococcus radiodurans (strain ATCC 13939 / DSM 20539 / JCM 16871 / LMG 4051 / NBRC 15346 / NCIMB 9279 / R1 / VKM B-1422) GN=DR_1194 PE=4 SV=1	DR_1194				74341				2	24.076
Q9RV31	Protease I OS=Deinococcus radiodurans (strain ATCC 13939 / DSM 20539 / JCM 16871 / LMG 4051 / NBRC 15346 / NCIMB 9279 / R1 / VKM B-1422) GN=DR_1199 PE=1 SV=1	DR_1199				238430				2	15.662
Q9RV30	Uncharacterized protein OS=Deinococcus radiodurans (strain ATCC 13939 / DSM 20539 / JCM 16871 / LMG 4051 / NBRC 15346 / NCIMB 9279 / R1 / VKM B-1422) GN=DR_1200 PE=4 SV=1	DR_1200			712500					2	43.599
Q9RV27	LmbE-related protein OS=Deinococcus radiodurans (strain ATCC 13939 / DSM 20539 / JCM 16871 / LMG 4051 / NBRC 15346 / NCIMB 9279 / R1 / VKM B-1422) GN=DR_1203 PE=4 SV=1	DR_1203							246570	1	10.163
Q9RV00	Uncharacterized protein OS=Deinococcus radiodurans (strain ATCC 13939 / DSM 20539 / JCM 16871 / LMG 4051 / NBRC 15346 / NCIMB 9279 / R1 / VKM B-1422) GN=DR_1230 PE=4 SV=1	DR_1230			422470	528110			885100	3	73.363
Q9RUZ8	Pilin, type IV, putative OS=Deinococcus radiodurans (strain ATCC 13939 / DSM 20539 / JCM 16871 / LMG 4051 / NBRC 15346 / NCIMB 9279 / R1 / VKM B-1422) GN=DR_1232 PE=4 SV=1	DR_1232				841570				2	17.121
Q9RUZ6	Uncharacterized protein OS=Deinococcus radiodurans (strain ATCC 13939 / DSM 20539 / JCM 16871 / LMG 4051 / NBRC 15346 / NCIMB 9279 / R1 / VKM B-1422) GN=DR_1234 PE=4 SV=1	DR_1234				473470	423690			3	54.391
Q9RUZ1	MaoC-related protein OS=Deinococcus radiodurans (strain ATCC 13939 / DSM 20539 / JCM 16871 / LMG 4051 / NBRC 15346 / NCIMB 9279 / R1 / VKM B-1422) GN=DR_1239 PE=4 SV=1	DR_1239				178010				1	10.983
Q9RUY1	Uncharacterized protein OS=Deinococcus radiodurans (strain ATCC 13939 / DSM 20539 / JCM 16871 / LMG 4051 / NBRC 15346 / NCIMB 9279 / R1 / VKM B-1422) GN=DR_1249 PE=4 SV=1	DR_1249							225460	1	19.892
Q9RUX9	Uncharacterized protein OS=Deinococcus radiodurans (strain ATCC 13939 / DSM 20539 / JCM 16871 / LMG 4051 / NBRC 15346 / NCIMB 9279 / R1 / VKM B-1422) GN=DR_1251 PE=4 SV=1	DR_1251					98467			2	10.303
Q9RUX5	Acyl-CoA dehydrogenase OS=Deinococcus radiodurans (strain ATCC 13939 / DSM 20539 / JCM 16871 / LMG 4051 / NBRC 15346 / NCIMB 9279 / R1 / VKM B-1422) GN=DR_1255 PE=4 SV=1	DR_1255				318890				1	6.4951
Q9RUX0	Uncharacterized protein OS=Deinococcus radiodurans (strain ATCC 13939 / DSM 20539 / JCM 16871 / LMG 4051 / NBRC 15346 / NCIMB 9279 / R1 / VKM B-1422) GN=DR_1260 PE=4 SV=1	DR_1260				129250				1	8.3258
Q9RUW0	Uncharacterized protein OS=Deinococcus radiodurans (strain ATCC 13939 / DSM 20539 / JCM 16871 / LMG 4051 / NBRC 15346 / NCIMB 9279 / R1 / VKM B-1422) GN=DR_1271 PE=4 SV=1	DR_1271				337160			523610	2	14.441
Q9RUV0	Uncharacterized protein OS=Deinococcus radiodurans (strain ATCC 13939 / DSM 20539 / JCM 16871 / LMG 4051 / NBRC 15346 / NCIMB 9279 / R1 / VKM B-1422) GN=DR_1281 PE=1 SV=1	DR_1281			394580	456310				3	22.079
Q9RUR7	Uncharacterized protein OS=Deinococcus radiodurans (strain ATCC 13939 / DSM 20539 / JCM 16871 / LMG 4051 / NBRC 15346 / NCIMB 9279 / R1 / VKM B-1422) GN=DR_1315 PE=4 SV=1	DR_1315								1	6.8708
Q9RUR4	Acyl-CoA dehydrogenase OS=Deinococcus radiodurans (strain ATCC 13939 / DSM 20539 / JCM 16871 / LMG 4051 / NBRC 15346 / NCIMB 9279 / R1 / VKM B-1422) GN=DR_1318 PE=3 SV=1	DR_1318				929490				4	31.756
Q9RUR1	Signal peptidase I OS=Deinococcus radiodurans (strain ATCC 13939 / DSM 20539 / JCM 16871 / LMG 4051 / NBRC 15346 / NCIMB 9279 / R1 / VKM B-1422) GN=DR_1321 PE=4 SV=1	DR_1321							956720	1	18.389
Q9RUQ0	Uncharacterized protein OS=Deinococcus radiodurans (strain ATCC 13939 / DSM 20539 / JCM 16871 / LMG 4051 / NBRC 15346 / NCIMB 9279 / R1 / VKM B-1422) GN=DR_1332 PE=4 SV=1	DR_1332				941440				2	57.572
Q9RUP9	Beta-N-acetylhexosaminidase OS=Deinococcus radiodurans (strain ATCC 13939 / DSM 20539 / JCM 16871 / LMG 4051 / NBRC 15346 / NCIMB 9279 / R1 / VKM B-1422) GN=DR_1333 PE=1 SV=1	DR_1333							541150	2	12.664
Q9RUP7	Transport protein, putative OS=Deinococcus radiodurans (strain ATCC 13939 / DSM 20539 / JCM 16871 / LMG 4051 / NBRC 15346 / NCIMB 9279 / R1 / VKM B-1422) GN=DR_1336 PE=4 SV=1	DR_1336							5900700	1	6.3951
Q9RUN9	Uncharacterized protein OS=Deinococcus radiodurans (strain ATCC 13939 / DSM 20539 / JCM 16871 / LMG 4051 / NBRC 15346 / NCIMB 9279 / R1 / VKM B-1422) GN=DR_1345 PE=4 SV=1	DR_1345				1717300				3	58.097
Q9RUN8	Peptidase, putative OS=Deinococcus radiodurans (strain ATCC 13939 / DSM 20539 / JCM 16871 / LMG 4051 / NBRC 15346 / NCIMB 9279 / R1 / VKM B-1422) GN=DR_1346 PE=4 SV=1	DR_1346				672340			753870	3	20.865
Q9RUM3	Endopeptidase-related protein OS=Deinococcus radiodurans (strain ATCC 13939 / DSM 20539 / JCM 16871 / LMG 4051 / NBRC 15346 / NCIMB 9279 / R1 / VKM B-1422) GN=DR_1361 PE=4 SV=1	DR_1361		1051200	1396400	1350600				3	94.022
Q9RUM0	Uncharacterized protein OS=Deinococcus radiodurans (strain ATCC 13939 / DSM 20539 / JCM 16871 / LMG 4051 / NBRC 15346 / NCIMB 9279 / R1 / VKM B-1422) GN=DR_1364 PE=4 SV=1	DR_1364		188970	273940	201430				2	15.528
Q9RUL9	Aspartokinase OS=Deinococcus radiodurans (strain ATCC 13939 / DSM 20539 / JCM 16871 / LMG 4051 / NBRC 15346 / NCIMB 9279 / R1 / VKM B-1422) GN=DR_1365 PE=3 SV=1	DR_1365		654430		717090				5	33.688
Q9RUL6	UPF0001 protein DR_1368 OS=Deinococcus radiodurans (strain ATCC 13939 / DSM 20539 / JCM 16871 / LMG 4051 / NBRC 15346 / NCIMB 9279 / R1 / VKM B-1422) GN=DR_1368 PE=3 SV=1	DR_1368						223640		2	11.665
Q9RUL4	Uncharacterized protein OS=Deinococcus radiodurans (strain ATCC 13939 / DSM 20539 / JCM 16871 / LMG 4051 / NBRC 15346 / NCIMB 9279 / R1 / VKM B-1422) GN=DR_1370 PE=4 SV=1	DR_1370			699120	296090				3	23.202
Q9RUL3	Uncharacterized protein OS=Deinococcus radiodurans (strain ATCC 13939 / DSM 20539 / JCM 16871 / LMG 4051 / NBRC 15346 / NCIMB 9279 / R1 / VKM B-1422) GN=DR_1371 PE=4 SV=1	DR_1371		1863000		754650		890140		3	39.637
Q9RUL2	Uncharacterized protein OS=Deinococcus radiodurans (strain ATCC 13939 / DSM 20539 / JCM 16871 / LMG 4051 / NBRC 15346 / NCIMB 9279 / R1 / VKM B-1422) GN=DR_1372 PE=4 SV=1	DR_1372					743650		793130	3	25.705
Q9RUK8	Hypoxanthine-guanine phosphoribosyltransferase OS=Deinococcus radiodurans (strain ATCC 13939 / DSM 20539 / JCM 16871 / LMG 4051 / NBRC 15346 / NCIMB 9279 / R1 / VKM B-1422) GN=DR_1376 PE=4 SV=1	DR_1376			616810					2	15.682
Q9RUJ6	Uncharacterized protein OS=Deinococcus radiodurans (strain ATCC 13939 / DSM 20539 / JCM 16871 / LMG 4051 / NBRC 15346 / NCIMB 9279 / R1 / VKM B-1422) GN=DR_1390 PE=4 SV=1	DR_1390							109890	1	7.5329
Q9RUJ4	Uncharacterized protein OS=Deinococcus radiodurans (strain ATCC 13939 / DSM 20539 / JCM 16871 / LMG 4051 / NBRC 15346 / NCIMB 9279 / R1 / VKM B-1422) GN=DR_1392 PE=4 SV=1	DR_1392				357930				2	17.945
Q9RUJ3	Phosphoglycerate mutase, putative OS=Deinococcus radiodurans (strain ATCC 13939 / DSM 20539 / JCM 16871 / LMG 4051 / NBRC 15346 / NCIMB 9279 / R1 / VKM B-1422) GN=DR_1393 PE=4 SV=1	DR_1393				679150				6	51.131
Q9RUJ1	Geranylgeranyl diphosphate synthase OS=Deinococcus radiodurans (strain ATCC 13939 / DSM 20539 / JCM 16871 / LMG 4051 / NBRC 15346 / NCIMB 9279 / R1 / VKM B-1422) GN=DR_1395 PE=4 SV=1	DR_1395							265480	1	7.4694
Q9RUI9	Uncharacterized protein OS=Deinococcus radiodurans (strain ATCC 13939 / DSM 20539 / JCM 16871 / LMG 4051 / NBRC 15346 / NCIMB 9279 / R1 / VKM B-1422) GN=DR_1397 PE=4 SV=1	DR_1397				889020			1024500	2	27.302
Q9RUI5	Ribulose-phosphate 3-epimerase OS=Deinococcus radiodurans (strain ATCC 13939 / DSM 20539 / JCM 16871 / LMG 4051 / NBRC 15346 / NCIMB 9279 / R1 / VKM B-1422) GN=DR_1401 PE=4 SV=1	DR_1401		433640						3	21.267
Q9RUG4	Uncharacterized protein OS=Deinococcus radiodurans (strain ATCC 13939 / DSM 20539 / JCM 16871 / LMG 4051 / NBRC 15346 / NCIMB 9279 / R1 / VKM B-1422) GN=DR_1422 PE=4 SV=1	DR_1422		1031400				1218900	1463200	2	43.681
Q9RUF8	Acetyl-CoA acetyltransferase OS=Deinococcus radiodurans (strain ATCC 13939 / DSM 20539 / JCM 16871 / LMG 4051 / NBRC 15346 / NCIMB 9279 / R1 / VKM B-1422) GN=DR_1428 PE=3 SV=1	DR_1428			840680	611430	716230			3	25.604
Q9RUF6	Metallo-beta-lactamase-related protein OS=Deinococcus radiodurans (strain ATCC 13939 / DSM 20539 / JCM 16871 / LMG 4051 / NBRC 15346 / NCIMB 9279 / R1 / VKM B-1422) GN=DR_1430 PE=4 SV=1	DR_1430				269670				1	11.268
Q9RUE8	Probable ABC transporter-binding protein DR_1438 OS=Deinococcus radiodurans (strain ATCC 13939 / DSM 20539 / JCM 16871 / LMG 4051 / NBRC 15346 / NCIMB 9279 / R1 / VKM B-1422) GN=DR_1438 PE=1 SV=1	DR_1438			360300					3	17.651
Q9RUE7	Uncharacterized protein OS=Deinococcus radiodurans (strain ATCC 13939 / DSM 20539 / JCM 16871 / LMG 4051 / NBRC 15346 / NCIMB 9279 / R1 / VKM B-1422) GN=DR_1439 PE=4 SV=1	DR_1439							53726	2	12.898
Q9RUC9	Uncharacterized protein OS=Deinococcus radiodurans (strain ATCC 13939 / DSM 20539 / JCM 16871 / LMG 4051 / NBRC 15346 / NCIMB 9279 / R1 / VKM B-1422) GN=DR_1460 PE=4 SV=1	DR_1460							714490	3	16.363
Q9RUB7	Phage shock protein A homolog OS=Deinococcus radiodurans (strain ATCC 13939 / DSM 20539 / JCM 16871 / LMG 4051 / NBRC 15346 / NCIMB 9279 / R1 / VKM B-1422) GN=DR_1473 PE=1 SV=1	DR_1473		239130						4	22.772
Q9RUB6	Uncharacterized protein OS=Deinococcus radiodurans (strain ATCC 13939 / DSM 20539 / JCM 16871 / LMG 4051 / NBRC 15346 / NCIMB 9279 / R1 / VKM B-1422) GN=DR_1474 PE=4 SV=1	DR_1474							195950	3	24.173
Q9RUA8	Uncharacterized protein OS=Deinococcus radiodurans (strain ATCC 13939 / DSM 20539 / JCM 16871 / LMG 4051 / NBRC 15346 / NCIMB 9279 / R1 / VKM B-1422) GN=DR_1483 PE=4 SV=1	DR_1483							854670	3	36.828
Q9RUA7	Uncharacterized protein OS=Deinococcus radiodurans (strain ATCC 13939 / DSM 20539 / JCM 16871 / LMG 4051 / NBRC 15346 / NCIMB 9279 / R1 / VKM B-1422) GN=DR_1484 PE=4 SV=1	DR_1484								3	27.15
Q9RUA6	Lipase, putative OS=Deinococcus radiodurans (strain ATCC 13939 / DSM 20539 / JCM 16871 / LMG 4051 / NBRC 15346 / NCIMB 9279 / R1 / VKM B-1422) GN=DR_1485 PE=4 SV=1	DR_1485						313360		1	7.1491
Q9RUA1	Carboxyl-terminal protease, putative OS=Deinococcus radiodurans (strain ATCC 13939 / DSM 20539 / JCM 16871 / LMG 4051 / NBRC 15346 / NCIMB 9279 / R1 / VKM B-1422) GN=DR_1491 PE=4 SV=1	DR_1491					177620			1	10.168
Q9RU77	Uncharacterized protein OS=Deinococcus radiodurans (strain ATCC 13939 / DSM 20539 / JCM 16871 / LMG 4051 / NBRC 15346 / NCIMB 9279 / R1 / VKM B-1422) GN=DR_1515 PE=4 SV=1	DR_1515							336230	2	19.311
Q9RU50	Acyl-CoA dehydrogenase OS=Deinococcus radiodurans (strain ATCC 13939 / DSM 20539 / JCM 16871 / LMG 4051 / NBRC 15346 / NCIMB 9279 / R1 / VKM B-1422) GN=DR_1544 PE=3 SV=1	DR_1544							286760	1	14.298
Q9RU42	Uncharacterized protein OS=Deinococcus radiodurans (strain ATCC 13939 / DSM 20539 / JCM 16871 / LMG 4051 / NBRC 15346 / NCIMB 9279 / R1 / VKM B-1422) GN=DR_1552 PE=4 SV=1	DR_1552			648740					3	20.626
Q9RU30	Uncharacterized protein OS=Deinococcus radiodurans (strain ATCC 13939 / DSM 20539 / JCM 16871 / LMG 4051 / NBRC 15346 / NCIMB 9279 / R1 / VKM B-1422) GN=DR_1565 PE=4 SV=1	DR_1565		141430	149410	185250			163890	3	20.321
Q9RU26	Peptide ABC transporter, permease protein OS=Deinococcus radiodurans (strain ATCC 13939 / DSM 20539 / JCM 16871 / LMG 4051 / NBRC 15346 / NCIMB 9279 / R1 / VKM B-1422) GN=DR_1569 PE=3 SV=1	DR_1569				69410				1	6.7522
Q9RU22	Uncharacterized protein OS=Deinococcus radiodurans (strain ATCC 13939 / DSM 20539 / JCM 16871 / LMG 4051 / NBRC 15346 / NCIMB 9279 / R1 / VKM B-1422) GN=DR_1574 PE=3 SV=1	DR_1574							267120	1	7.8415
Q9RU08	Aminotransferase, class I, putative OS=Deinococcus radiodurans (strain ATCC 13939 / DSM 20539 / JCM 16871 / LMG 4051 / NBRC 15346 / NCIMB 9279 / R1 / VKM B-1422) GN=DR_1588 PE=4 SV=1	DR_1588				4194400				2	13.607
Q9RU06	Uncharacterized protein OS=Deinococcus radiodurans (strain ATCC 13939 / DSM 20539 / JCM 16871 / LMG 4051 / NBRC 15346 / NCIMB 9279 / R1 / VKM B-1422) GN=DR_1590 PE=4 SV=1	DR_1590			161470					2	12.641
Q9RU00	Glucose 6-phosphate dehydrogenase assembly protein OpcA, putative OS=Deinococcus radiodurans (strain ATCC 13939 / DSM 20539 / JCM 16871 / LMG 4051 / NBRC 15346 / NCIMB 9279 / R1 / VKM B-1422) GN=DR_1597 PE=4 SV=1	DR_1597			127750					1	7.6283
Q9RTZ4	Uncharacterized protein OS=Deinococcus radiodurans (strain ATCC 13939 / DSM 20539 / JCM 16871 / LMG 4051 / NBRC 15346 / NCIMB 9279 / R1 / VKM B-1422) GN=DR_1603 PE=4 SV=1	DR_1603		1035900			1156200	1250000	1107300	5	38.191
Q9RTZ1	Uncharacterized protein OS=Deinococcus radiodurans (strain ATCC 13939 / DSM 20539 / JCM 16871 / LMG 4051 / NBRC 15346 / NCIMB 9279 / R1 / VKM B-1422) GN=DR_1607 PE=4 SV=1	DR_1607							199720	2	10.699
Q9RTY3	Uncharacterized protein OS=Deinococcus radiodurans (strain ATCC 13939 / DSM 20539 / JCM 16871 / LMG 4051 / NBRC 15346 / NCIMB 9279 / R1 / VKM B-1422) GN=DR_1616 PE=4 SV=1	DR_1616							216180	1	14.53
Q9RTY1	Uncharacterized protein OS=Deinococcus radiodurans (strain ATCC 13939 / DSM 20539 / JCM 16871 / LMG 4051 / NBRC 15346 / NCIMB 9279 / R1 / VKM B-1422) GN=DR_1619 PE=4 SV=1	DR_1619			405600					2	15.214
Q9RTX9	Hit family protein OS=Deinococcus radiodurans (strain ATCC 13939 / DSM 20539 / JCM 16871 / LMG 4051 / NBRC 15346 / NCIMB 9279 / R1 / VKM B-1422) GN=DR_1621 PE=4 SV=1	DR_1621				832690			745730	3	23.22
Q9RTX8	Beta-phosphoglucomutase-related protein OS=Deinococcus radiodurans (strain ATCC 13939 / DSM 20539 / JCM 16871 / LMG 4051 / NBRC 15346 / NCIMB 9279 / R1 / VKM B-1422) GN=DR_1622 PE=1 SV=1	DR_1622					651670			1	8.4474
Q9RTX6	Amidase, putative OS=Deinococcus radiodurans (strain ATCC 13939 / DSM 20539 / JCM 16871 / LMG 4051 / NBRC 15346 / NCIMB 9279 / R1 / VKM B-1422) GN=DR_1625 PE=4 SV=1	DR_1625		1092000					1330300	4	53.777
Q9RTX4	Oligoendopeptidase OS=Deinococcus radiodurans (strain ATCC 13939 / DSM 20539 / JCM 16871 / LMG 4051 / NBRC 15346 / NCIMB 9279 / R1 / VKM B-1422) GN=DR_1627 PE=4 SV=1	DR_1627		855010	597390	629700			599930	6	65.412
Q9RTW7	ABC transporter, ATP-binding protein, EF-3 family OS=Deinococcus radiodurans (strain ATCC 13939 / DSM 20539 / JCM 16871 / LMG 4051 / NBRC 15346 / NCIMB 9279 / R1 / VKM B-1422) GN=DR_1635 PE=4 SV=1	DR_1635								1	6.6593
Q9RTW5	Uncharacterized protein OS=Deinococcus radiodurans (strain ATCC 13939 / DSM 20539 / JCM 16871 / LMG 4051 / NBRC 15346 / NCIMB 9279 / R1 / VKM B-1422) GN=DR_1638 PE=4 SV=1	DR_1638		820650		640950			625060	3	51.566
Q9RTV6	Amino acid ABC transporter, ATP-binding protein OS=Deinococcus radiodurans (strain ATCC 13939 / DSM 20539 / JCM 16871 / LMG 4051 / NBRC 15346 / NCIMB 9279 / R1 / VKM B-1422) GN=DR_1648 PE=4 SV=1	DR_1648							358140	1	7.9741
Q9RTR2	Uncharacterized protein OS=Deinococcus radiodurans (strain ATCC 13939 / DSM 20539 / JCM 16871 / LMG 4051 / NBRC 15346 / NCIMB 9279 / R1 / VKM B-1422) GN=DR_1694 PE=3 SV=1	DR_1694								1	6.5359
Q9RTR1	Lactoylglutathione lyase-related protein OS=Deinococcus radiodurans (strain ATCC 13939 / DSM 20539 / JCM 16871 / LMG 4051 / NBRC 15346 / NCIMB 9279 / R1 / VKM B-1422) GN=DR_1695 PE=4 SV=1	DR_1695		3386000						2	11.738
Q9RTQ8	tRNA-dihydrouridine(20/20a) synthase OS=Deinococcus radiodurans (strain ATCC 13939 / DSM 20539 / JCM 16871 / LMG 4051 / NBRC 15346 / NCIMB 9279 / R1 / VKM B-1422) GN=DR_1698 PE=3 SV=1	DR_1698				161140				2	13.943
Q9RTQ5	2-hydroxyacid dehydrogenase, putative OS=Deinococcus radiodurans (strain ATCC 13939 / DSM 20539 / JCM 16871 / LMG 4051 / NBRC 15346 / NCIMB 9279 / R1 / VKM B-1422) GN=DR_1701 PE=4 SV=1	DR_1701			545440				585500	4	38.666
Q9RTP5	Extracellular solute-binding protein, family 5 OS=Deinococcus radiodurans (strain ATCC 13939 / DSM 20539 / JCM 16871 / LMG 4051 / NBRC 15346 / NCIMB 9279 / R1 / VKM B-1422) GN=DR_1712 PE=4 SV=1	DR_1712					104640			1	11.235
Q9RTN3	Uncharacterized protein OS=Deinococcus radiodurans (strain ATCC 13939 / DSM 20539 / JCM 16871 / LMG 4051 / NBRC 15346 / NCIMB 9279 / R1 / VKM B-1422) GN=DR_1724 PE=4 SV=1	DR_1724				75249				2	13.078
Q9RTM0	Uncharacterized protein OS=Deinococcus radiodurans (strain ATCC 13939 / DSM 20539 / JCM 16871 / LMG 4051 / NBRC 15346 / NCIMB 9279 / R1 / VKM B-1422) GN=DR_1740 PE=4 SV=1	DR_1740		1472300	1137000	1847600			1624600	4	78.571
Q9RTL6	Uncharacterized protein OS=Deinococcus radiodurans (strain ATCC 13939 / DSM 20539 / JCM 16871 / LMG 4051 / NBRC 15346 / NCIMB 9279 / R1 / VKM B-1422) GN=DR_1744 PE=4 SV=1	DR_1744				614880				2	70.672
Q9RTJ4	Uncharacterized protein OS=Deinococcus radiodurans (strain ATCC 13939 / DSM 20539 / JCM 16871 / LMG 4051 / NBRC 15346 / NCIMB 9279 / R1 / VKM B-1422) GN=DR_1768 PE=4 SV=1	DR_1768			297280					3	26.477
Q9RTI8	MutT/nudix family protein OS=Deinococcus radiodurans (strain ATCC 13939 / DSM 20539 / JCM 16871 / LMG 4051 / NBRC 15346 / NCIMB 9279 / R1 / VKM B-1422) GN=DR_1776 PE=4 SV=1	DR_1776							271690	1	7.1912
Q9RTI3	Uncharacterized protein OS=Deinococcus radiodurans (strain ATCC 13939 / DSM 20539 / JCM 16871 / LMG 4051 / NBRC 15346 / NCIMB 9279 / R1 / VKM B-1422) GN=DR_1781 PE=4 SV=1	DR_1781				651050				4	58.526
Q9RTH5	Pseudouridine synthase OS=Deinococcus radiodurans (strain ATCC 13939 / DSM 20539 / JCM 16871 / LMG 4051 / NBRC 15346 / NCIMB 9279 / R1 / VKM B-1422) GN=DR_1789 PE=3 SV=1	DR_1789			199710	158010			283160	2	13.732
Q9RTG9	Uncharacterized protein OS=Deinococcus radiodurans (strain ATCC 13939 / DSM 20539 / JCM 16871 / LMG 4051 / NBRC 15346 / NCIMB 9279 / R1 / VKM B-1422) GN=DR_1795 PE=4 SV=1	DR_1795							360120	3	19.913
Q9RTE8	Phospho-2-dehydro-3-deoxyheptonate aldolase OS=Deinococcus radiodurans (strain ATCC 13939 / DSM 20539 / JCM 16871 / LMG 4051 / NBRC 15346 / NCIMB 9279 / R1 / VKM B-1422) GN=DR_1817 PE=4 SV=1	DR_1817				728980				2	15.09
Q9RTE3	Protein-export membrane protein, putative OS=Deinococcus radiodurans (strain ATCC 13939 / DSM 20539 / JCM 16871 / LMG 4051 / NBRC 15346 / NCIMB 9279 / R1 / VKM B-1422) GN=DR_1822 PE=3 SV=1	DR_1822		617410	578090	617440			917750	4	26.584
Q9RTD7	Uncharacterized protein OS=Deinococcus radiodurans (strain ATCC 13939 / DSM 20539 / JCM 16871 / LMG 4051 / NBRC 15346 / NCIMB 9279 / R1 / VKM B-1422) GN=DR_1828 PE=4 SV=1	DR_1828							471130	2	14.583
Q9RTD3	Uncharacterized protein OS=Deinococcus radiodurans (strain ATCC 13939 / DSM 20539 / JCM 16871 / LMG 4051 / NBRC 15346 / NCIMB 9279 / R1 / VKM B-1422) GN=DR_1832 PE=4 SV=1	DR_1832							406780	2	12.835
Q9RTC7	GTP pyrophosphokinase OS=Deinococcus radiodurans (strain ATCC 13939 / DSM 20539 / JCM 16871 / LMG 4051 / NBRC 15346 / NCIMB 9279 / R1 / VKM B-1422) GN=DR_1838 PE=4 SV=1	DR_1838							47407	1	6.5332
Q9RTC3	Uncharacterized protein OS=Deinococcus radiodurans (strain ATCC 13939 / DSM 20539 / JCM 16871 / LMG 4051 / NBRC 15346 / NCIMB 9279 / R1 / VKM B-1422) GN=DR_1842 PE=4 SV=1	DR_1842							302960	2	13.092
Q9RTC2	Peptide ABC transporter, putative OS=Deinococcus radiodurans (strain ATCC 13939 / DSM 20539 / JCM 16871 / LMG 4051 / NBRC 15346 / NCIMB 9279 / R1 / VKM B-1422) GN=DR_1843 PE=4 SV=1	DR_1843					410110			1	19.987
Q9RTB3	Uncharacterized protein OS=Deinococcus radiodurans (strain ATCC 13939 / DSM 20539 / JCM 16871 / LMG 4051 / NBRC 15346 / NCIMB 9279 / R1 / VKM B-1422) GN=DR_1852 PE=4 SV=1	DR_1852				427180				4	36.326
Q9RTA3	SUA5-related protein OS=Deinococcus radiodurans (strain ATCC 13939 / DSM 20539 / JCM 16871 / LMG 4051 / NBRC 15346 / NCIMB 9279 / R1 / VKM B-1422) GN=DR_1862 PE=4 SV=1	DR_1862							83063	1	6.5467
Q9RT80	Uncharacterized protein OS=Deinococcus radiodurans (strain ATCC 13939 / DSM 20539 / JCM 16871 / LMG 4051 / NBRC 15346 / NCIMB 9279 / R1 / VKM B-1422) GN=DR_1885 PE=1 SV=1	DR_1885		108210						1	8.0047
Q9RT70	Alanine dehydrogenase OS=Deinococcus radiodurans (strain ATCC 13939 / DSM 20539 / JCM 16871 / LMG 4051 / NBRC 15346 / NCIMB 9279 / R1 / VKM B-1422) GN=DR_1895 PE=3 SV=1	DR_1895				191900				2	14.141
Q9RT50	ATP-dependent DNA helicase RecG OS=Deinococcus radiodurans (strain ATCC 13939 / DSM 20539 / JCM 16871 / LMG 4051 / NBRC 15346 / NCIMB 9279 / R1 / VKM B-1422) GN=recG PE=3 SV=1	DR_1916				553250				4	21.031
Q9RT46	Uncharacterized protein OS=Deinococcus radiodurans (strain ATCC 13939 / DSM 20539 / JCM 16871 / LMG 4051 / NBRC 15346 / NCIMB 9279 / R1 / VKM B-1422) GN=DR_1920 PE=4 SV=1	DR_1920		1342200		1161600	1350500			3	23.011
Q9RT43	Uncharacterized protein OS=Deinococcus radiodurans (strain ATCC 13939 / DSM 20539 / JCM 16871 / LMG 4051 / NBRC 15346 / NCIMB 9279 / R1 / VKM B-1422) GN=DR_1923 PE=4 SV=1	DR_1923				1072800	1414200			2	66.483
Q9RT42	Uncharacterized protein OS=Deinococcus radiodurans (strain ATCC 13939 / DSM 20539 / JCM 16871 / LMG 4051 / NBRC 15346 / NCIMB 9279 / R1 / VKM B-1422) GN=DR_1924 PE=4 SV=1	DR_1924							285790	1	7.2346
Q9RT36	Uncharacterized protein OS=Deinococcus radiodurans (strain ATCC 13939 / DSM 20539 / JCM 16871 / LMG 4051 / NBRC 15346 / NCIMB 9279 / R1 / VKM B-1422) GN=DR_1930 PE=4 SV=1	DR_1930				276430				1	10.787
Q9RT35	Uncharacterized protein OS=Deinococcus radiodurans (strain ATCC 13939 / DSM 20539 / JCM 16871 / LMG 4051 / NBRC 15346 / NCIMB 9279 / R1 / VKM B-1422) GN=DR_1931 PE=4 SV=1	DR_1931		161290	182200					2	12.172
Q9RT26	3-oxoacyl-acyl carrier protein reductase OS=Deinococcus radiodurans (strain ATCC 13939 / DSM 20539 / JCM 16871 / LMG 4051 / NBRC 15346 / NCIMB 9279 / R1 / VKM B-1422) GN=DR_1943 PE=4 SV=1	DR_1943			417370					3	23.439
Q9RT19	Ferredoxin, putative OS=Deinococcus radiodurans (strain ATCC 13939 / DSM 20539 / JCM 16871 / LMG 4051 / NBRC 15346 / NCIMB 9279 / R1 / VKM B-1422) GN=DR_1950 PE=4 SV=1	DR_1950				541280				4	28.326
Q9RT14	Extracellular solute-binding protein, family 5 OS=Deinococcus radiodurans (strain ATCC 13939 / DSM 20539 / JCM 16871 / LMG 4051 / NBRC 15346 / NCIMB 9279 / R1 / VKM B-1422) GN=DR_1955 PE=4 SV=1	DR_1955			2753000	2017000	1573700			6	154.87
Q9RT11	ADP-ribosylglycohydrolase, putative OS=Deinococcus radiodurans (strain ATCC 13939 / DSM 20539 / JCM 16871 / LMG 4051 / NBRC 15346 / NCIMB 9279 / R1 / VKM B-1422) GN=DR_1958 PE=4 SV=1	DR_1958								3	60.922
Q9RT09	Acetyl-CoA acetyltransferase OS=Deinococcus radiodurans (strain ATCC 13939 / DSM 20539 / JCM 16871 / LMG 4051 / NBRC 15346 / NCIMB 9279 / R1 / VKM B-1422) GN=DR_1960 PE=3 SV=1	DR_1960			496210	1077400				4	39.469
Q9RT07	Uncharacterized protein OS=Deinococcus radiodurans (strain ATCC 13939 / DSM 20539 / JCM 16871 / LMG 4051 / NBRC 15346 / NCIMB 9279 / R1 / VKM B-1422) GN=DR_1962 PE=4 SV=1	DR_1962							90059	1	7.0847
Q9RT06	Twitching mobility protein OS=Deinococcus radiodurans (strain ATCC 13939 / DSM 20539 / JCM 16871 / LMG 4051 / NBRC 15346 / NCIMB 9279 / R1 / VKM B-1422) GN=DR_1963 PE=4 SV=1	DR_1963								2	13.945
Q9RT03	Laccase domain protein DR_1966 OS=Deinococcus radiodurans (strain ATCC 13939 / DSM 20539 / JCM 16871 / LMG 4051 / NBRC 15346 / NCIMB 9279 / R1 / VKM B-1422) GN=DR_1966 PE=3 SV=1	DR_1966					373390		457310	4	30.493
Q9RT01	Nitroreductase OS=Deinococcus radiodurans (strain ATCC 13939 / DSM 20539 / JCM 16871 / LMG 4051 / NBRC 15346 / NCIMB 9279 / R1 / VKM B-1422) GN=DR_1968 PE=4 SV=1	DR_1968			737460	913390				3	34.639
Q9RSY2	Uncharacterized protein DR_1987 OS=Deinococcus radiodurans (strain ATCC 13939 / DSM 20539 / JCM 16871 / LMG 4051 / NBRC 15346 / NCIMB 9279 / R1 / VKM B-1422) GN=DR_1987 PE=1 SV=2	DR_1987		1858800	940860	1552900	1227000			3	40.253
Q9RSY1	PhoH-related protein OS=Deinococcus radiodurans (strain ATCC 13939 / DSM 20539 / JCM 16871 / LMG 4051 / NBRC 15346 / NCIMB 9279 / R1 / VKM B-1422) GN=DR_1988 PE=4 SV=1	DR_1988				960180				4	65.114
Q9RSX9	Uncharacterized protein OS=Deinococcus radiodurans (strain ATCC 13939 / DSM 20539 / JCM 16871 / LMG 4051 / NBRC 15346 / NCIMB 9279 / R1 / VKM B-1422) GN=DR_1990 PE=4 SV=1	DR_1990						225790		1	11.607
Q9RSX3	Uncharacterized protein OS=Deinococcus radiodurans (strain ATCC 13939 / DSM 20539 / JCM 16871 / LMG 4051 / NBRC 15346 / NCIMB 9279 / R1 / VKM B-1422) GN=DR_1997 PE=4 SV=1	DR_1997				533200				4	57.371
Q9RSW2	Uncharacterized protein OS=Deinococcus radiodurans (strain ATCC 13939 / DSM 20539 / JCM 16871 / LMG 4051 / NBRC 15346 / NCIMB 9279 / R1 / VKM B-1422) GN=DR_2009 PE=4 SV=1	DR_2009						498590		1	6.4533
Q9RSV8	Uncharacterized protein OS=Deinococcus radiodurans (strain ATCC 13939 / DSM 20539 / JCM 16871 / LMG 4051 / NBRC 15346 / NCIMB 9279 / R1 / VKM B-1422) GN=DR_2014 PE=4 SV=1	DR_2014				489410				2	16.431
Q9RSV5	ArgE/DapE/Acy1 family protein OS=Deinococcus radiodurans (strain ATCC 13939 / DSM 20539 / JCM 16871 / LMG 4051 / NBRC 15346 / NCIMB 9279 / R1 / VKM B-1422) GN=DR_2017 PE=4 SV=1	DR_2017			386020	301690				3	31.285
Q9RST7;I3NX86	Trehalose synthase, putative OS=Deinococcus radiodurans (strain ATCC 13939 / DSM 20539 / JCM 16871 / LMG 4051 / NBRC 15346 / NCIMB 9279 / R1 / VKM B-1422) GN=DR_2036 PE=4 SV=1;Trehalose synthase OS=Deinococcus radiodurans (strain ATCC 13939 / DSM 20539 / J	DR_2036		874170	1059900	1155400		1088700		8;8	111.24
Q9RSR2	WD-repeat family protein OS=Deinococcus radiodurans (strain ATCC 13939 / DSM 20539 / JCM 16871 / LMG 4051 / NBRC 15346 / NCIMB 9279 / R1 / VKM B-1422) GN=DR_2062 PE=4 SV=1	DR_2062			1358200					3	22.225
Q9RSP6	Lipase, putative OS=Deinococcus radiodurans (strain ATCC 13939 / DSM 20539 / JCM 16871 / LMG 4051 / NBRC 15346 / NCIMB 9279 / R1 / VKM B-1422) GN=DR_2078 PE=4 SV=1	DR_2078			2230400					2	26.916
Q9RSM9	C-type cytochrome, putative OS=Deinococcus radiodurans (strain ATCC 13939 / DSM 20539 / JCM 16871 / LMG 4051 / NBRC 15346 / NCIMB 9279 / R1 / VKM B-1422) GN=DR_2095 PE=4 SV=1	DR_2095							147920	1	13.7
Q9RSM8	Endopeptidase IV-related protein OS=Deinococcus radiodurans (strain ATCC 13939 / DSM 20539 / JCM 16871 / LMG 4051 / NBRC 15346 / NCIMB 9279 / R1 / VKM B-1422) GN=DR_2096 PE=4 SV=1	DR_2096		860270	816920	1128000	676520			3	33.296
Q9RSL6	Molybdate metabolism regulator-related protein OS=Deinococcus radiodurans (strain ATCC 13939 / DSM 20539 / JCM 16871 / LMG 4051 / NBRC 15346 / NCIMB 9279 / R1 / VKM B-1422) GN=DR_2108 PE=4 SV=1	DR_2108				220580				2	16.991
Q9RSJ0	ABC transporter, ATP-binding protein OS=Deinococcus radiodurans (strain ATCC 13939 / DSM 20539 / JCM 16871 / LMG 4051 / NBRC 15346 / NCIMB 9279 / R1 / VKM B-1422) GN=DR_2134 PE=4 SV=1	DR_2134				469860				3	18.001
Q9RSI1	Uncharacterized protein OS=Deinococcus radiodurans (strain ATCC 13939 / DSM 20539 / JCM 16871 / LMG 4051 / NBRC 15346 / NCIMB 9279 / R1 / VKM B-1422) GN=DR_2143 PE=4 SV=1	DR_2143				63886				1	7.4874
Q9RSH7	Uncharacterized protein OS=Deinococcus radiodurans (strain ATCC 13939 / DSM 20539 / JCM 16871 / LMG 4051 / NBRC 15346 / NCIMB 9279 / R1 / VKM B-1422) GN=DR_2147 PE=4 SV=1	DR_2147		258550			373440		343360	2	16.567
Q9RSH6	Transcriptional regulator, TetR family OS=Deinococcus radiodurans (strain ATCC 13939 / DSM 20539 / JCM 16871 / LMG 4051 / NBRC 15346 / NCIMB 9279 / R1 / VKM B-1422) GN=DR_2148 PE=4 SV=1	DR_2148		74138						2	11.439
Q9RSH1	Sugar ABC transportor, ATP-binding protein OS=Deinococcus radiodurans (strain ATCC 13939 / DSM 20539 / JCM 16871 / LMG 4051 / NBRC 15346 / NCIMB 9279 / R1 / VKM B-1422) GN=DR_2153 PE=3 SV=1	DR_2153				181070				1	7.2813
Q9RSF9	Uncharacterized protein OS=Deinococcus radiodurans (strain ATCC 13939 / DSM 20539 / JCM 16871 / LMG 4051 / NBRC 15346 / NCIMB 9279 / R1 / VKM B-1422) GN=DR_2165 PE=4 SV=1	DR_2165							611380	1	6.9613
Q9RSF6	Sun protein, putative OS=Deinococcus radiodurans (strain ATCC 13939 / DSM 20539 / JCM 16871 / LMG 4051 / NBRC 15346 / NCIMB 9279 / R1 / VKM B-1422) GN=DR_2168 PE=3 SV=1	DR_2168								1	6.5826
Q9RSE7	Cytidine deaminase OS=Deinococcus radiodurans (strain ATCC 13939 / DSM 20539 / JCM 16871 / LMG 4051 / NBRC 15346 / NCIMB 9279 / R1 / VKM B-1422) GN=DR_2177 PE=4 SV=1	DR_2177				130040				1	7.8557
Q9RSE5	Uncharacterized protein OS=Deinococcus radiodurans (strain ATCC 13939 / DSM 20539 / JCM 16871 / LMG 4051 / NBRC 15346 / NCIMB 9279 / R1 / VKM B-1422) GN=DR_2179 PE=4 SV=1	DR_2179								1	40.392
Q9RSE2	Uncharacterized protein OS=Deinococcus radiodurans (strain ATCC 13939 / DSM 20539 / JCM 16871 / LMG 4051 / NBRC 15346 / NCIMB 9279 / R1 / VKM B-1422) GN=DR_2182 PE=4 SV=1	DR_2182		821190	577920				589270	4	27.099
Q9RSC7	ABC transporter, ATP-binding protein OS=Deinococcus radiodurans (strain ATCC 13939 / DSM 20539 / JCM 16871 / LMG 4051 / NBRC 15346 / NCIMB 9279 / R1 / VKM B-1422) GN=DR_2198 PE=4 SV=1	DR_2198				167170				2	13.936
Q9RSC1	MutT/nudix family protein OS=Deinococcus radiodurans (strain ATCC 13939 / DSM 20539 / JCM 16871 / LMG 4051 / NBRC 15346 / NCIMB 9279 / R1 / VKM B-1422) GN=DR_2204 PE=1 SV=1	DR_2204					59761			1	6.8377
Q9RSB9	Citrate lyase, beta subunit OS=Deinococcus radiodurans (strain ATCC 13939 / DSM 20539 / JCM 16871 / LMG 4051 / NBRC 15346 / NCIMB 9279 / R1 / VKM B-1422) GN=DR_2206 PE=4 SV=1	DR_2206							97454	1	7.0996
Q9RSB4	tRNA (guanosine(18)-2-O)-methyltransferase OS=Deinococcus radiodurans (strain ATCC 13939 / DSM 20539 / JCM 16871 / LMG 4051 / NBRC 15346 / NCIMB 9279 / R1 / VKM B-1422) GN=trmH PE=3 SV=1	DR_2211								1	8.652
Q9RSB1	Uncharacterized protein OS=Deinococcus radiodurans (strain ATCC 13939 / DSM 20539 / JCM 16871 / LMG 4051 / NBRC 15346 / NCIMB 9279 / R1 / VKM B-1422) GN=DR_2214 PE=4 SV=1	DR_2214					113810			1	10.467
Q9RSA6	Tellurium resistance protein TerB (TerB) putative OS=Deinococcus radiodurans (strain ATCC 13939 / DSM 20539 / JCM 16871 / LMG 4051 / NBRC 15346 / NCIMB 9279 / R1 / VKM B-1422) GN=DR_2220 PE=4 SV=1	DR_2220								2	12.643
Q9RSA3	Tellurium resistance protein TerZ OS=Deinococcus radiodurans (strain ATCC 13939 / DSM 20539 / JCM 16871 / LMG 4051 / NBRC 15346 / NCIMB 9279 / R1 / VKM B-1422) GN=DR_2224 PE=4 SV=1	DR_2224			609260	604870				2	43.025
Q9RS95	Uncharacterized protein OS=Deinococcus radiodurans (strain ATCC 13939 / DSM 20539 / JCM 16871 / LMG 4051 / NBRC 15346 / NCIMB 9279 / R1 / VKM B-1422) GN=DR_2232 PE=4 SV=1	DR_2232							296980	1	8.0133
Q9RS85	Thiol-specific antioxidant protein, putative OS=Deinococcus radiodurans (strain ATCC 13939 / DSM 20539 / JCM 16871 / LMG 4051 / NBRC 15346 / NCIMB 9279 / R1 / VKM B-1422) GN=DR_2242 PE=4 SV=1	DR_2242				1665000	1316100			3	20.6
Q9RS80	Uncharacterized protein OS=Deinococcus radiodurans (strain ATCC 13939 / DSM 20539 / JCM 16871 / LMG 4051 / NBRC 15346 / NCIMB 9279 / R1 / VKM B-1422) GN=DR_2247 PE=4 SV=1	DR_2247				116810				2	13.092
Q9RS53	Uncharacterized protein OS=Deinococcus radiodurans (strain ATCC 13939 / DSM 20539 / JCM 16871 / LMG 4051 / NBRC 15346 / NCIMB 9279 / R1 / VKM B-1422) GN=DR_2274 PE=4 SV=1	DR_2274							190980	1	6.6877
Q9RS31	Glucokinase OS=Deinococcus radiodurans (strain ATCC 13939 / DSM 20539 / JCM 16871 / LMG 4051 / NBRC 15346 / NCIMB 9279 / R1 / VKM B-1422) GN=DR_2296 PE=4 SV=1	DR_2296							127250	1	7.2478
Q9RS29	Uncharacterized protein OS=Deinococcus radiodurans (strain ATCC 13939 / DSM 20539 / JCM 16871 / LMG 4051 / NBRC 15346 / NCIMB 9279 / R1 / VKM B-1422) GN=DR_2298 PE=4 SV=1	DR_2298		1008100						2	14.383
Q9RS18	Uncharacterized protein OS=Deinococcus radiodurans (strain ATCC 13939 / DSM 20539 / JCM 16871 / LMG 4051 / NBRC 15346 / NCIMB 9279 / R1 / VKM B-1422) GN=DR_2309 PE=4 SV=1	DR_2309			974710					2	43.583
Q9RS05	Serine protease, subtilase family, C-terminal OS=Deinococcus radiodurans (strain ATCC 13939 / DSM 20539 / JCM 16871 / LMG 4051 / NBRC 15346 / NCIMB 9279 / R1 / VKM B-1422) GN=DR_2322 PE=4 SV=1	DR_2322			703500	142910		349140		2	17.938
Q9RS04	Serine protease, subtilase family, N-terminal OS=Deinococcus radiodurans (strain ATCC 13939 / DSM 20539 / JCM 16871 / LMG 4051 / NBRC 15346 / NCIMB 9279 / R1 / VKM B-1422) GN=DR_2325 PE=4 SV=1	DR_2325							619260	1	21.067
Q9RS03	Uncharacterized protein OS=Deinococcus radiodurans (strain ATCC 13939 / DSM 20539 / JCM 16871 / LMG 4051 / NBRC 15346 / NCIMB 9279 / R1 / VKM B-1422) GN=DR_2326 PE=4 SV=1	DR_2326							106830	1	6.3827
Q9RS00	Uncharacterized protein OS=Deinococcus radiodurans (strain ATCC 13939 / DSM 20539 / JCM 16871 / LMG 4051 / NBRC 15346 / NCIMB 9279 / R1 / VKM B-1422) GN=DR_2329 PE=4 SV=1	DR_2329				108120				1	8.4912
Q9RRZ8	Uncharacterized protein OS=Deinococcus radiodurans (strain ATCC 13939 / DSM 20539 / JCM 16871 / LMG 4051 / NBRC 15346 / NCIMB 9279 / R1 / VKM B-1422) GN=DR_2331 PE=4 SV=1	DR_2331			140860					2	12.436
Q9RRZ5	Uncharacterized protein OS=Deinococcus radiodurans (strain ATCC 13939 / DSM 20539 / JCM 16871 / LMG 4051 / NBRC 15346 / NCIMB 9279 / R1 / VKM B-1422) GN=DR_2334 PE=4 SV=1	DR_2334				298600				2	11.166
Q9RRZ4	Uncharacterized protein OS=Deinococcus radiodurans (strain ATCC 13939 / DSM 20539 / JCM 16871 / LMG 4051 / NBRC 15346 / NCIMB 9279 / R1 / VKM B-1422) GN=DR_2335 PE=4 SV=1	DR_2335		3167600		4364200			5102400	4	162.83
Q7DF71	2`-5` RNA ligase, putative OS=Deinococcus radiodurans (strain ATCC 13939 / DSM 20539 / JCM 16871 / LMG 4051 / NBRC 15346 / NCIMB 9279 / R1 / VKM B-1422) GN=DR_2339 PE=3 SV=1	DR_2339				321450				2	18.417
Q9RRY6	Aminotransferase, class II OS=Deinococcus radiodurans (strain ATCC 13939 / DSM 20539 / JCM 16871 / LMG 4051 / NBRC 15346 / NCIMB 9279 / R1 / VKM B-1422) GN=DR_2346 PE=3 SV=1	DR_2346				598060				5	38.593
Q9RRY5	Uncharacterized protein OS=Deinococcus radiodurans (strain ATCC 13939 / DSM 20539 / JCM 16871 / LMG 4051 / NBRC 15346 / NCIMB 9279 / R1 / VKM B-1422) GN=DR_2347 PE=4 SV=1	DR_2347						229820		2	13.523
Q9RRX6	MutT/nudix family protein OS=Deinococcus radiodurans (strain ATCC 13939 / DSM 20539 / JCM 16871 / LMG 4051 / NBRC 15346 / NCIMB 9279 / R1 / VKM B-1422) GN=DR_2356 PE=4 SV=1	DR_2356		822350	818760				821190	2	21.041
Q9RRW9	Uncharacterized protein OS=Deinococcus radiodurans (strain ATCC 13939 / DSM 20539 / JCM 16871 / LMG 4051 / NBRC 15346 / NCIMB 9279 / R1 / VKM B-1422) GN=DR_2363 PE=4 SV=1	DR_2363				313340	322200		452470	2	28.942
Q9RRV8	Uncharacterized protein OS=Deinococcus radiodurans (strain ATCC 13939 / DSM 20539 / JCM 16871 / LMG 4051 / NBRC 15346 / NCIMB 9279 / R1 / VKM B-1422) GN=DR_2377 PE=4 SV=1	DR_2377				2204900	886020			4	74.107
Q9RRU1	N-acetylmuramoyl-L-alanine amidase OS=Deinococcus radiodurans (strain ATCC 13939 / DSM 20539 / JCM 16871 / LMG 4051 / NBRC 15346 / NCIMB 9279 / R1 / VKM B-1422) GN=DR_2394 PE=4 SV=1	DR_2394							87770	1	7.0185
Q9RRS7	CobW protein, putative OS=Deinococcus radiodurans (strain ATCC 13939 / DSM 20539 / JCM 16871 / LMG 4051 / NBRC 15346 / NCIMB 9279 / R1 / VKM B-1422) GN=DR_2408 PE=4 SV=1	DR_2408				171290				2	13.61
Q9RRS3	Uncharacterized protein OS=Deinococcus radiodurans (strain ATCC 13939 / DSM 20539 / JCM 16871 / LMG 4051 / NBRC 15346 / NCIMB 9279 / R1 / VKM B-1422) GN=DR_2412 PE=4 SV=1	DR_2412					518800	372480		3	21.379
Q9RRS0	DNA-binding response regulator OS=Deinococcus radiodurans (strain ATCC 13939 / DSM 20539 / JCM 16871 / LMG 4051 / NBRC 15346 / NCIMB 9279 / R1 / VKM B-1422) GN=DR_2415 PE=4 SV=1	DR_2415					241290			2	13.049
Q9RRR8	DNA-binding response regulator OS=Deinococcus radiodurans (strain ATCC 13939 / DSM 20539 / JCM 16871 / LMG 4051 / NBRC 15346 / NCIMB 9279 / R1 / VKM B-1422) GN=DR_2418 PE=1 SV=1	DR_2418			1107700	1501800	2077800			3	39.766
Q9RRQ5	Nitrilase-related protein OS=Deinococcus radiodurans (strain ATCC 13939 / DSM 20539 / JCM 16871 / LMG 4051 / NBRC 15346 / NCIMB 9279 / R1 / VKM B-1422) GN=DR_2433 PE=4 SV=1	DR_2433				389250				2	23.401
Q9RRP4	Nucleic acid-binding protein, putative, HRDC family OS=Deinococcus radiodurans (strain ATCC 13939 / DSM 20539 / JCM 16871 / LMG 4051 / NBRC 15346 / NCIMB 9279 / R1 / VKM B-1422) GN=DR_2444 PE=4 SV=1	DR_2444			368180	318130				4	27.282
Q9RRP3	Uncharacterized protein OS=Deinococcus radiodurans (strain ATCC 13939 / DSM 20539 / JCM 16871 / LMG 4051 / NBRC 15346 / NCIMB 9279 / R1 / VKM B-1422) GN=DR_2445 PE=4 SV=1	DR_2445						363780		1	8.7369
Q9RRP2	Uncharacterized protein OS=Deinococcus radiodurans (strain ATCC 13939 / DSM 20539 / JCM 16871 / LMG 4051 / NBRC 15346 / NCIMB 9279 / R1 / VKM B-1422) GN=DR_2446 PE=4 SV=1	DR_2446			692500		956410			2	20.973
Q9RRK5	Uncharacterized WD repeat-containing protein DR_2484 OS=Deinococcus radiodurans (strain ATCC 13939 / DSM 20539 / JCM 16871 / LMG 4051 / NBRC 15346 / NCIMB 9279 / R1 / VKM B-1422) GN=DR_2484 PE=4 SV=1	DR_2484				317950				2	14.542
Q9RRK2	Cytochrome C4, putative OS=Deinococcus radiodurans (strain ATCC 13939 / DSM 20539 / JCM 16871 / LMG 4051 / NBRC 15346 / NCIMB 9279 / R1 / VKM B-1422) GN=DR_2487 PE=4 SV=1	DR_2487			122530					1	6.4183
Q9RRH9	Protein translation inhibitor, putative OS=Deinococcus radiodurans (strain ATCC 13939 / DSM 20539 / JCM 16871 / LMG 4051 / NBRC 15346 / NCIMB 9279 / R1 / VKM B-1422) GN=DR_2512 PE=4 SV=1	DR_2512							631960	1	26.816
Q9RRH6	Zinc protease, putative OS=Deinococcus radiodurans (strain ATCC 13939 / DSM 20539 / JCM 16871 / LMG 4051 / NBRC 15346 / NCIMB 9279 / R1 / VKM B-1422) GN=DR_2515 PE=3 SV=1	DR_2515				89813				1	7.3659
Q9RRH4	Uncharacterized protein OS=Deinococcus radiodurans (strain ATCC 13939 / DSM 20539 / JCM 16871 / LMG 4051 / NBRC 15346 / NCIMB 9279 / R1 / VKM B-1422) GN=DR_2517 PE=4 SV=1	DR_2517		557730	895190	402800				2	38.366
Q9RRG6	Dihydrolipoyl dehydrogenase OS=Deinococcus radiodurans (strain ATCC 13939 / DSM 20539 / JCM 16871 / LMG 4051 / NBRC 15346 / NCIMB 9279 / R1 / VKM B-1422) GN=DR_2526 PE=4 SV=1	DR_2526		898710	1063400					2	73.174
Q9RRG3	Uncharacterized protein OS=Deinococcus radiodurans (strain ATCC 13939 / DSM 20539 / JCM 16871 / LMG 4051 / NBRC 15346 / NCIMB 9279 / R1 / VKM B-1422) GN=DR_2529 PE=4 SV=1	DR_2529							406150	3	28.433
Q9RRG1	Thiosulfate sulfurtransferase OS=Deinococcus radiodurans (strain ATCC 13939 / DSM 20539 / JCM 16871 / LMG 4051 / NBRC 15346 / NCIMB 9279 / R1 / VKM B-1422) GN=DR_2531 PE=4 SV=1	DR_2531					173150			2	13.099
Q9RRF9	Uncharacterized protein OS=Deinococcus radiodurans (strain ATCC 13939 / DSM 20539 / JCM 16871 / LMG 4051 / NBRC 15346 / NCIMB 9279 / R1 / VKM B-1422) GN=DR_2533 PE=4 SV=1	DR_2533					126800			1	7.7317
Q9RRF7	Hydrolase, putative OS=Deinococcus radiodurans (strain ATCC 13939 / DSM 20539 / JCM 16871 / LMG 4051 / NBRC 15346 / NCIMB 9279 / R1 / VKM B-1422) GN=DR_2535 PE=4 SV=1	DR_2535		446870		532400				2	15.373
Q9RRF4	Cytochrome P450 OS=Deinococcus radiodurans (strain ATCC 13939 / DSM 20539 / JCM 16871 / LMG 4051 / NBRC 15346 / NCIMB 9279 / R1 / VKM B-1422) GN=DR_2538 PE=4 SV=1	DR_2538								2	27.844
Q9RRF2	Uncharacterized protein OS=Deinococcus radiodurans (strain ATCC 13939 / DSM 20539 / JCM 16871 / LMG 4051 / NBRC 15346 / NCIMB 9279 / R1 / VKM B-1422) GN=DR_2540 PE=4 SV=1	DR_2540				633230	272650		457570	3	24.907
Q9RRF0	Peptidyl-prolyl cis-trans isomerase OS=Deinococcus radiodurans (strain ATCC 13939 / DSM 20539 / JCM 16871 / LMG 4051 / NBRC 15346 / NCIMB 9279 / R1 / VKM B-1422) GN=DR_2542 PE=3 SV=1	DR_2542				1011000				2	20.829
Q9RRD6	Response regulator OS=Deinococcus radiodurans (strain ATCC 13939 / DSM 20539 / JCM 16871 / LMG 4051 / NBRC 15346 / NCIMB 9279 / R1 / VKM B-1422) GN=DR_2556 PE=4 SV=1	DR_2556		221310						1	7.6113
Q9RRC7	Iron-sulfur binding reductase, putative OS=Deinococcus radiodurans (strain ATCC 13939 / DSM 20539 / JCM 16871 / LMG 4051 / NBRC 15346 / NCIMB 9279 / R1 / VKM B-1422) GN=DR_2565 PE=4 SV=1	DR_2565				183330				2	14.997
Q9RRB1	Malate oxidoreductase OS=Deinococcus radiodurans (strain ATCC 13939 / DSM 20539 / JCM 16871 / LMG 4051 / NBRC 15346 / NCIMB 9279 / R1 / VKM B-1422) GN=DR_2583 PE=4 SV=1	DR_2583								3	18.262
Q9RRA9	Uncharacterized protein DR_2585 OS=Deinococcus radiodurans (strain ATCC 13939 / DSM 20539 / JCM 16871 / LMG 4051 / NBRC 15346 / NCIMB 9279 / R1 / VKM B-1422) GN=DR_2585 PE=3 SV=2	DR_2585						242400		1	6.783
Q9RRA0	Magnesium protoporphyrin chelatase, putative OS=Deinococcus radiodurans (strain ATCC 13939 / DSM 20539 / JCM 16871 / LMG 4051 / NBRC 15346 / NCIMB 9279 / R1 / VKM B-1422) GN=DR_2594 PE=4 SV=1	DR_2594		638440		430450			644160	3	67.055
Q9RR91	Flavin prenyltransferase UbiX OS=Deinococcus radiodurans (strain ATCC 13939 / DSM 20539 / JCM 16871 / LMG 4051 / NBRC 15346 / NCIMB 9279 / R1 / VKM B-1422) GN=ubiX PE=3 SV=1	DR_2603								1	8.0778
Q9RR83	Hydrolase, CbbY/CbbZ/GpH/YieH family OS=Deinococcus radiodurans (strain ATCC 13939 / DSM 20539 / JCM 16871 / LMG 4051 / NBRC 15346 / NCIMB 9279 / R1 / VKM B-1422) GN=DR_2613 PE=4 SV=1	DR_2613				69066				3	18.862
Q9RR82	Uncharacterized protein OS=Deinococcus radiodurans (strain ATCC 13939 / DSM 20539 / JCM 16871 / LMG 4051 / NBRC 15346 / NCIMB 9279 / R1 / VKM B-1422) GN=DR_2614 PE=4 SV=1	DR_2614				183340				2	11.724
Q9RR75	Uncharacterized protein OS=Deinococcus radiodurans (strain ATCC 13939 / DSM 20539 / JCM 16871 / LMG 4051 / NBRC 15346 / NCIMB 9279 / R1 / VKM B-1422) GN=DR_2622 PE=4 SV=1	DR_2622				1331300	1176400	545580	1222100	3	43.108
Q9RR73	Uncharacterized protein OS=Deinococcus radiodurans (strain ATCC 13939 / DSM 20539 / JCM 16871 / LMG 4051 / NBRC 15346 / NCIMB 9279 / R1 / VKM B-1422) GN=DR_2624 PE=4 SV=1	DR_2624							177580	2	13.488
Q9RR71	Carboxylesterase, type B OS=Deinococcus radiodurans (strain ATCC 13939 / DSM 20539 / JCM 16871 / LMG 4051 / NBRC 15346 / NCIMB 9279 / R1 / VKM B-1422) GN=DR_2626 PE=4 SV=1	DR_2626						100030		1	6.7406
Q9RR66	Deoxycytidylate deaminase, putative OS=Deinococcus radiodurans (strain ATCC 13939 / DSM 20539 / JCM 16871 / LMG 4051 / NBRC 15346 / NCIMB 9279 / R1 / VKM B-1422) GN=DR_2631 PE=4 SV=1	DR_2631								2	10.585
Q9RR65	Dihydrofolate reductase OS=Deinococcus radiodurans (strain ATCC 13939 / DSM 20539 / JCM 16871 / LMG 4051 / NBRC 15346 / NCIMB 9279 / R1 / VKM B-1422) GN=DR_2632 PE=3 SV=1	DR_2632			312730					1	7.427
Q9RZE6	Succinate-semialdehyde dehydrogenase OS=Deinococcus radiodurans (strain ATCC 13939 / DSM 20539 / JCM 16871 / LMG 4051 / NBRC 15346 / NCIMB 9279 / R1 / VKM B-1422) GN=DR_A0003 PE=4 SV=1	DR_A0003			275410					4	26.072
Q9RZE3	Uncharacterized protein OS=Deinococcus radiodurans (strain ATCC 13939 / DSM 20539 / JCM 16871 / LMG 4051 / NBRC 15346 / NCIMB 9279 / R1 / VKM B-1422) GN=DR_A0006 PE=1 SV=1	DR_A0006							231680	1	10.191
Q9RZD7	Uncharacterized protein OS=Deinococcus radiodurans (strain ATCC 13939 / DSM 20539 / JCM 16871 / LMG 4051 / NBRC 15346 / NCIMB 9279 / R1 / VKM B-1422) GN=DR_A0012 PE=4 SV=1	DR_A0012				733690				4	37.05
Q9RZD1	Uncharacterized protein OS=Deinococcus radiodurans (strain ATCC 13939 / DSM 20539 / JCM 16871 / LMG 4051 / NBRC 15346 / NCIMB 9279 / R1 / VKM B-1422) GN=DR_A0022 PE=4 SV=1	DR_A0022		543570			1049800		588690	6	114.02
Q9RZB4	First mannosyl transferase OS=Deinococcus radiodurans (strain ATCC 13939 / DSM 20539 / JCM 16871 / LMG 4051 / NBRC 15346 / NCIMB 9279 / R1 / VKM B-1422) GN=DR_A0040 PE=4 SV=1	DR_A0040								1	7.526
Q9RZB1	Lipopolysaccharide biosynthesis protein, putative OS=Deinococcus radiodurans (strain ATCC 13939 / DSM 20539 / JCM 16871 / LMG 4051 / NBRC 15346 / NCIMB 9279 / R1 / VKM B-1422) GN=DR_A0043 PE=4 SV=1	DR_A0043			596260					2	24.315
Q9RZA6	Mannose-6-phosphate isomerase, putative OS=Deinococcus radiodurans (strain ATCC 13939 / DSM 20539 / JCM 16871 / LMG 4051 / NBRC 15346 / NCIMB 9279 / R1 / VKM B-1422) GN=DR_A0048 PE=4 SV=1	DR_A0048			928320	886100	1191300			7	58.576
Q9RZA1	Acetyl-CoA acetyltransferase OS=Deinococcus radiodurans (strain ATCC 13939 / DSM 20539 / JCM 16871 / LMG 4051 / NBRC 15346 / NCIMB 9279 / R1 / VKM B-1422) GN=DR_A0053 PE=3 SV=1	DR_A0053							164470	1	6.3815
Q9RZ88	N-acetylglucosamine-6-phosphate deacetylase OS=Deinococcus radiodurans (strain ATCC 13939 / DSM 20539 / JCM 16871 / LMG 4051 / NBRC 15346 / NCIMB 9279 / R1 / VKM B-1422) GN=DR_A0066 PE=4 SV=1	DR_A0066							178980	2	14.177
Q9RZ33	Uncharacterized protein OS=Deinococcus radiodurans (strain ATCC 13939 / DSM 20539 / JCM 16871 / LMG 4051 / NBRC 15346 / NCIMB 9279 / R1 / VKM B-1422) GN=DR_A0120 PE=4 SV=1	DR_A0120				72496				1	8.185
Q9RZ29	Uncharacterized protein OS=Deinococcus radiodurans (strain ATCC 13939 / DSM 20539 / JCM 16871 / LMG 4051 / NBRC 15346 / NCIMB 9279 / R1 / VKM B-1422) GN=DR_A0124 PE=4 SV=1	DR_A0124		842080		1188300				2	83.755
Q9RZ24	Uncharacterized protein OS=Deinococcus radiodurans (strain ATCC 13939 / DSM 20539 / JCM 16871 / LMG 4051 / NBRC 15346 / NCIMB 9279 / R1 / VKM B-1422) GN=DR_A0129 PE=4 SV=1	DR_A0129		409640					416510	2	29.447
Q9RZ23	Methyltransferase, putative OS=Deinococcus radiodurans (strain ATCC 13939 / DSM 20539 / JCM 16871 / LMG 4051 / NBRC 15346 / NCIMB 9279 / R1 / VKM B-1422) GN=DR_A0130 PE=4 SV=1	DR_A0130		1703200					1545100	2	21.336
Q9RZ09	Uncharacterized protein OS=Deinococcus radiodurans (strain ATCC 13939 / DSM 20539 / JCM 16871 / LMG 4051 / NBRC 15346 / NCIMB 9279 / R1 / VKM B-1422) GN=DR_A0144 PE=4 SV=1	DR_A0144							424820	1	8.529
Q9RZ08	Peroxidase, putative OS=Deinococcus radiodurans (strain ATCC 13939 / DSM 20539 / JCM 16871 / LMG 4051 / NBRC 15346 / NCIMB 9279 / R1 / VKM B-1422) GN=DR_A0145 PE=4 SV=1	DR_A0145				508370			753350	3	26.783
Q9RYZ9	Glucosamine--fructose-6-phosphate aminotransferase-related protein OS=Deinococcus radiodurans (strain ATCC 13939 / DSM 20539 / JCM 16871 / LMG 4051 / NBRC 15346 / NCIMB 9279 / R1 / VKM B-1422) GN=DR_A0154 PE=4 SV=1	DR_A0154				363630	751780	743580	908880	3	27.673
Q9RYY4	Molybdenum ABC transporter, periplasmic molybdate-binding protein, putative OS=Deinococcus radiodurans (strain ATCC 13939 / DSM 20539 / JCM 16871 / LMG 4051 / NBRC 15346 / NCIMB 9279 / R1 / VKM B-1422) GN=DR_A0169 PE=4 SV=1	DR_A0169								1	6.8579
Q9RYX6	Xanthine dehydrogenase, C-terminal subunit OS=Deinococcus radiodurans (strain ATCC 13939 / DSM 20539 / JCM 16871 / LMG 4051 / NBRC 15346 / NCIMB 9279 / R1 / VKM B-1422) GN=DR_A0178 PE=4 SV=1	DR_A0178			450190	751480				6	42.205
Q9RYW5	Uncharacterized protein OS=Deinococcus radiodurans (strain ATCC 13939 / DSM 20539 / JCM 16871 / LMG 4051 / NBRC 15346 / NCIMB 9279 / R1 / VKM B-1422) GN=DR_A0191 PE=4 SV=1	DR_A0191						234120		1	11.658
Q9RYW2	Uncharacterized protein OS=Deinococcus radiodurans (strain ATCC 13939 / DSM 20539 / JCM 16871 / LMG 4051 / NBRC 15346 / NCIMB 9279 / R1 / VKM B-1422) GN=DR_A0194 PE=4 SV=1	DR_A0194		103470						1	6.5109
Q9RYV2	Response regulator OS=Deinococcus radiodurans (strain ATCC 13939 / DSM 20539 / JCM 16871 / LMG 4051 / NBRC 15346 / NCIMB 9279 / R1 / VKM B-1422) GN=DR_A0204 PE=4 SV=1	DR_A0204				67037				1	7.9636
Q9RYU4	NAD(P)H dehydrogenase (quinone) OS=Deinococcus radiodurans (strain ATCC 13939 / DSM 20539 / JCM 16871 / LMG 4051 / NBRC 15346 / NCIMB 9279 / R1 / VKM B-1422) GN=DR_A0214 PE=1 SV=1	DR_A0214				1279300			555500	5	71.095
Q9RYS8	Uncharacterized protein OS=Deinococcus radiodurans (strain ATCC 13939 / DSM 20539 / JCM 16871 / LMG 4051 / NBRC 15346 / NCIMB 9279 / R1 / VKM B-1422) GN=DR_A0230 PE=4 SV=1	DR_A0230				613450				2	13.323
Q9RYS6	Oxidoreductase OS=Deinococcus radiodurans (strain ATCC 13939 / DSM 20539 / JCM 16871 / LMG 4051 / NBRC 15346 / NCIMB 9279 / R1 / VKM B-1422) GN=DR_A0232 PE=4 SV=1	DR_A0232		736260		425680				2	12.631
Q9RYS1	Oxidoreductase OS=Deinococcus radiodurans (strain ATCC 13939 / DSM 20539 / JCM 16871 / LMG 4051 / NBRC 15346 / NCIMB 9279 / R1 / VKM B-1422) GN=DR_A0237 PE=4 SV=1	DR_A0237				229280				3	19.513
Q9RYQ9	Zinc metalloendopeptidase, leishmanolysin family OS=Deinococcus radiodurans (strain ATCC 13939 / DSM 20539 / JCM 16871 / LMG 4051 / NBRC 15346 / NCIMB 9279 / R1 / VKM B-1422) GN=DR_A0249 PE=4 SV=1	DR_A0249		877460						2	39.694
Q9RYQ2	Ankyrin-related protein OS=Deinococcus radiodurans (strain ATCC 13939 / DSM 20539 / JCM 16871 / LMG 4051 / NBRC 15346 / NCIMB 9279 / R1 / VKM B-1422) GN=DR_A0257 PE=4 SV=1	DR_A0257							177930	1	7.6373
Q9RYQ0	Catalase OS=Deinococcus radiodurans (strain ATCC 13939 / DSM 20539 / JCM 16871 / LMG 4051 / NBRC 15346 / NCIMB 9279 / R1 / VKM B-1422) GN=DR_A0259 PE=3 SV=1	DR_A0259			802170	789040				7	45.868
Q9RYP6	Branched-chain amino acid ABC transporter, periplasmic amino acid-binding protein OS=Deinococcus radiodurans (strain ATCC 13939 / DSM 20539 / JCM 16871 / LMG 4051 / NBRC 15346 / NCIMB 9279 / R1 / VKM B-1422) GN=DR_A0263 PE=4 SV=1	DR_A0263		300010			358200			2	31.425
Q9RYP4	Uncharacterized protein OS=Deinococcus radiodurans (strain ATCC 13939 / DSM 20539 / JCM 16871 / LMG 4051 / NBRC 15346 / NCIMB 9279 / R1 / VKM B-1422) GN=DR_A0266 PE=4 SV=1	DR_A0266		375970						4;1	27.008
Q9RYP3	Uncharacterized protein OS=Deinococcus radiodurans (strain ATCC 13939 / DSM 20539 / JCM 16871 / LMG 4051 / NBRC 15346 / NCIMB 9279 / R1 / VKM B-1422) GN=DR_A0267 PE=4 SV=1	DR_A0267					490420			1	6.644
Q9RYN9	Sugar transporter, putative OS=Deinococcus radiodurans (strain ATCC 13939 / DSM 20539 / JCM 16871 / LMG 4051 / NBRC 15346 / NCIMB 9279 / R1 / VKM B-1422) GN=DR_A0271 PE=4 SV=1	DR_A0271								1	6.5745
Q9RYL9	UPF0192 protein DR_A0293 OS=Deinococcus radiodurans (strain ATCC 13939 / DSM 20539 / JCM 16871 / LMG 4051 / NBRC 15346 / NCIMB 9279 / R1 / VKM B-1422) GN=DR_A0293 PE=3 SV=1	DR_A0293							86124	1	6.4123
Q9RYL2	Uncharacterized protein OS=Deinococcus radiodurans (strain ATCC 13939 / DSM 20539 / JCM 16871 / LMG 4051 / NBRC 15346 / NCIMB 9279 / R1 / VKM B-1422) GN=DR_A0300 PE=4 SV=1	DR_A0300							522720	2	15.338
Q9RYH8	Uncharacterized protein OS=Deinococcus radiodurans (strain ATCC 13939 / DSM 20539 / JCM 16871 / LMG 4051 / NBRC 15346 / NCIMB 9279 / R1 / VKM B-1422) GN=DR_A0334 PE=4 SV=1	DR_A0334				469730				3	20.214
Q9RYH6	Glutaryl-CoA dehydrogenase OS=Deinococcus radiodurans (strain ATCC 13939 / DSM 20539 / JCM 16871 / LMG 4051 / NBRC 15346 / NCIMB 9279 / R1 / VKM B-1422) GN=DR_A0337 PE=4 SV=1	DR_A0337							135790	2	17.068
Q9RYG7	Response regulator PilH, putative OS=Deinococcus radiodurans (strain ATCC 13939 / DSM 20539 / JCM 16871 / LMG 4051 / NBRC 15346 / NCIMB 9279 / R1 / VKM B-1422) GN=DR_A0350 PE=4 SV=1	DR_A0350		780160	902490		682170			2	19.74
Q9RYF4	Oxidoreductase, short-chain dehydrogenase/reductase family OS=Deinococcus radiodurans (strain ATCC 13939 / DSM 20539 / JCM 16871 / LMG 4051 / NBRC 15346 / NCIMB 9279 / R1 / VKM B-1422) GN=DR_A0364 PE=4 SV=1	DR_A0364				163330				1	8.1015
Q9RYF1	UDP-galactopyranose mutase OS=Deinococcus radiodurans (strain ATCC 13939 / DSM 20539 / JCM 16871 / LMG 4051 / NBRC 15346 / NCIMB 9279 / R1 / VKM B-1422) GN=DR_A0367 PE=1 SV=1	DR_A0367				148680				2	11.089
Q9RYF0	Uncharacterized protein OS=Deinococcus radiodurans (strain ATCC 13939 / DSM 20539 / JCM 16871 / LMG 4051 / NBRC 15346 / NCIMB 9279 / R1 / VKM B-1422) GN=DR_A0368 PE=4 SV=1	DR_A0368		858980		1044000			1199300	5	50.637
Q9RZV3	Cob(I)alamin adenosyltransferase OS=Deinococcus radiodurans (strain ATCC 13939 / DSM 20539 / JCM 16871 / LMG 4051 / NBRC 15346 / NCIMB 9279 / R1 / VKM B-1422) GN=DR_B0008 PE=4 SV=1	DR_B0008				194900				1	6.7026
Q9RZV2	Cobyrinic acid A,C-diamide synthase OS=Deinococcus radiodurans (strain ATCC 13939 / DSM 20539 / JCM 16871 / LMG 4051 / NBRC 15346 / NCIMB 9279 / R1 / VKM B-1422) GN=DR_B0009 PE=3 SV=1	DR_B0009							129350	1	15.777
Q9RZT9	Sigma-B regulator RsbR OS=Deinococcus radiodurans (strain ATCC 13939 / DSM 20539 / JCM 16871 / LMG 4051 / NBRC 15346 / NCIMB 9279 / R1 / VKM B-1422) GN=DR_B0024 PE=4 SV=1	DR_B0024				87757				1	7.2948
Q9RZS4	Uncharacterized protein DR_B0040 OS=Deinococcus radiodurans (strain ATCC 13939 / DSM 20539 / JCM 16871 / LMG 4051 / NBRC 15346 / NCIMB 9279 / R1 / VKM B-1422) GN=DR_B0040 PE=4 SV=1	DR_B0040				270460				2	19.562
Q9RZP6	1-phosphofructokinase OS=Deinococcus radiodurans (strain ATCC 13939 / DSM 20539 / JCM 16871 / LMG 4051 / NBRC 15346 / NCIMB 9279 / R1 / VKM B-1422) GN=DR_B0074 PE=4 SV=1	DR_B0074							505440	1	36.926
Q9RZL7	Ribonucleoside-diphosphate reductase OS=Deinococcus radiodurans (strain ATCC 13939 / DSM 20539 / JCM 16871 / LMG 4051 / NBRC 15346 / NCIMB 9279 / R1 / VKM B-1422) GN=DR_B0108 PE=3 SV=1	DR_B0108					503210			2	25.637
Q9RZL6	Ribonucleoside-diphosphate reductase, beta chain OS=Deinococcus radiodurans (strain ATCC 13939 / DSM 20539 / JCM 16871 / LMG 4051 / NBRC 15346 / NCIMB 9279 / R1 / VKM B-1422) GN=DR_B0109 PE=4 SV=1	DR_B0109				417370	422910		648350	3	27.711
Q9RZH8	Uncharacterized protein OS=Deinococcus radiodurans (strain ATCC 13939 / DSM 20539 / JCM 16871 / LMG 4051 / NBRC 15346 / NCIMB 9279 / R1 / VKM B-1422) GN=DR_C0006 PE=1 SV=1	DR_C0006		931770		623380				2	22.052
Q9RZH0	Uncharacterized protein OS=Deinococcus radiodurans (strain ATCC 13939 / DSM 20539 / JCM 16871 / LMG 4051 / NBRC 15346 / NCIMB 9279 / R1 / VKM B-1422) GN=DR_C0015 PE=4 SV=1	DR_C0015			72482					2	10.557
Q9RZE9	Uncharacterized protein OS=Deinococcus radiodurans (strain ATCC 13939 / DSM 20539 / JCM 16871 / LMG 4051 / NBRC 15346 / NCIMB 9279 / R1 / VKM B-1422) GN=DR_C0041 PE=4 SV=1	DR_C0041				48910				2	11.399
Q9RU84	1-deoxy-D-xylulose 5-phosphate reductoisomerase OS=Deinococcus radiodurans (strain ATCC 13939 / DSM 20539 / JCM 16871 / LMG 4051 / NBRC 15346 / NCIMB 9279 / R1 / VKM B-1422) GN=dxr PE=3 SV=1	dxr								1	7.2119
Q9RT23	3-oxoacyl-[acyl-carrier-protein] synthase 3 protein 1 OS=Deinococcus radiodurans (strain ATCC 13939 / DSM 20539 / JCM 16871 / LMG 4051 / NBRC 15346 / NCIMB 9279 / R1 / VKM B-1422) GN=fabH1 PE=3 SV=1	fabH1			326880					4	38.213
Q9RT22	3-oxoacyl-[acyl-carrier-protein] synthase 3 protein 2 OS=Deinococcus radiodurans (strain ATCC 13939 / DSM 20539 / JCM 16871 / LMG 4051 / NBRC 15346 / NCIMB 9279 / R1 / VKM B-1422) GN=fabH2 PE=3 SV=2	fabH2						152110		1	7.6792
Q9RRQ3	Methionyl-tRNA formyltransferase OS=Deinococcus radiodurans (strain ATCC 13939 / DSM 20539 / JCM 16871 / LMG 4051 / NBRC 15346 / NCIMB 9279 / R1 / VKM B-1422) GN=fmt PE=3 SV=1	fmt				1115300	774140	937750	781350	3	53.217
Q9RYM2	ATP-dependent zinc metalloprotease FtsH OS=Deinococcus radiodurans (strain ATCC 13939 / DSM 20539 / JCM 16871 / LMG 4051 / NBRC 15346 / NCIMB 9279 / R1 / VKM B-1422) GN=ftsH PE=3 SV=1	ftsH					142960			4	26.079
Q9RTA9	Glutamyl-tRNA(Gln) amidotransferase subunit A OS=Deinococcus radiodurans (strain ATCC 13939 / DSM 20539 / JCM 16871 / LMG 4051 / NBRC 15346 / NCIMB 9279 / R1 / VKM B-1422) GN=gatA PE=3 SV=1	gatA				168830				4	24.523
Q9RRD7	Aspartyl/glutamyl-tRNA(Asn/Gln) amidotransferase subunit B OS=Deinococcus radiodurans (strain ATCC 13939 / DSM 20539 / JCM 16871 / LMG 4051 / NBRC 15346 / NCIMB 9279 / R1 / VKM B-1422) GN=gatB PE=3 SV=2	gatB				501470				2	15.327
Q9RTF3	Glycine cleavage system H protein OS=Deinococcus radiodurans (strain ATCC 13939 / DSM 20539 / JCM 16871 / LMG 4051 / NBRC 15346 / NCIMB 9279 / R1 / VKM B-1422) GN=gcvH PE=3 SV=1	gcvH				423690			474190	1	6.8326
Q9RWS1	Glycogen synthase OS=Deinococcus radiodurans (strain ATCC 13939 / DSM 20539 / JCM 16871 / LMG 4051 / NBRC 15346 / NCIMB 9279 / R1 / VKM B-1422) GN=glgA PE=3 SV=2	glgA		907230	892960	1027000	771840			8	73.988
Q9RTR7	Glucose-1-phosphate adenylyltransferase OS=Deinococcus radiodurans (strain ATCC 13939 / DSM 20539 / JCM 16871 / LMG 4051 / NBRC 15346 / NCIMB 9279 / R1 / VKM B-1422) GN=glgC PE=3 SV=2	glgC				134610				1	19.282
Q9RSQ3	Phosphoglucosamine mutase OS=Deinococcus radiodurans (strain ATCC 13939 / DSM 20539 / JCM 16871 / LMG 4051 / NBRC 15346 / NCIMB 9279 / R1 / VKM B-1422) GN=glmM PE=3 SV=1	glmM				1119200				5	67.503
Q9RS38	Guanylate kinase OS=Deinococcus radiodurans (strain ATCC 13939 / DSM 20539 / JCM 16871 / LMG 4051 / NBRC 15346 / NCIMB 9279 / R1 / VKM B-1422) GN=gmk PE=3 SV=2	gmk				693100	514510		1095900	4	52.28
Q9RR76	Glycerol-3-phosphate dehydrogenase [NAD(P)+] OS=Deinococcus radiodurans (strain ATCC 13939 / DSM 20539 / JCM 16871 / LMG 4051 / NBRC 15346 / NCIMB 9279 / R1 / VKM B-1422) GN=gpsA PE=3 SV=1	gpsA		582820		446630			598270	2	31.987
Q9RY24	Protein GrpE OS=Deinococcus radiodurans (strain ATCC 13939 / DSM 20539 / JCM 16871 / LMG 4051 / NBRC 15346 / NCIMB 9279 / R1 / VKM B-1422) GN=grpE PE=3 SV=1	grpE				399640				2	17.38
Q9RT53	DNA gyrase, subunit A OS=Deinococcus radiodurans (strain ATCC 13939 / DSM 20539 / JCM 16871 / LMG 4051 / NBRC 15346 / NCIMB 9279 / R1 / VKM B-1422) GN=DR_1913 PE=3 SV=1	gyrA				675470				4	31.357
Q9RVG1	Probable 3-hydroxybutyryl-CoA dehydrogenase OS=Deinococcus radiodurans (strain ATCC 13939 / DSM 20539 / JCM 16871 / LMG 4051 / NBRC 15346 / NCIMB 9279 / R1 / VKM B-1422) GN=hbd PE=3 SV=1	hbd			439150	493970				3	37.991
Q9RY13	GTPase HflX OS=Deinococcus radiodurans (strain ATCC 13939 / DSM 20539 / JCM 16871 / LMG 4051 / NBRC 15346 / NCIMB 9279 / R1 / VKM B-1422) GN=hflX PE=3 SV=1	hflX				177820				2	13.951
Q9RWD6	Histidine biosynthesis bifunctional protein HisIE OS=Deinococcus radiodurans (strain ATCC 13939 / DSM 20539 / JCM 16871 / LMG 4051 / NBRC 15346 / NCIMB 9279 / R1 / VKM B-1422) GN=hisI PE=3 SV=1	hisI				412160				2	14.552
Q9RX45	Probable histidinol-phosphatase OS=Deinococcus radiodurans (strain ATCC 13939 / DSM 20539 / JCM 16871 / LMG 4051 / NBRC 15346 / NCIMB 9279 / R1 / VKM B-1422) GN=hisK PE=3 SV=1	hisK							649820	2	19.226
Q9RZ05	Imidazolonepropionase OS=Deinococcus radiodurans (strain ATCC 13939 / DSM 20539 / JCM 16871 / LMG 4051 / NBRC 15346 / NCIMB 9279 / R1 / VKM B-1422) GN=hutI PE=3 SV=1	hutI				505340				4	29.923
Q9RSK1	Translation initiation factor IF-1 OS=Deinococcus radiodurans (strain ATCC 13939 / DSM 20539 / JCM 16871 / LMG 4051 / NBRC 15346 / NCIMB 9279 / R1 / VKM B-1422) GN=infA PE=3 SV=2	infA						1260900	1091100	2	16.92
Q9RR90	2-C-methyl-D-erythritol 4-phosphate cytidylyltransferase OS=Deinococcus radiodurans (strain ATCC 13939 / DSM 20539 / JCM 16871 / LMG 4051 / NBRC 15346 / NCIMB 9279 / R1 / VKM B-1422) GN=ispD PE=3 SV=1	ispD					360060			1	13.348
Q9RR89	4-diphosphocytidyl-2-C-methyl-D-erythritol kinase OS=Deinococcus radiodurans (strain ATCC 13939 / DSM 20539 / JCM 16871 / LMG 4051 / NBRC 15346 / NCIMB 9279 / R1 / VKM B-1422) GN=ispE PE=3 SV=1	ispE				157710				1	7.1682
Q9RXC9	4-hydroxy-3-methylbut-2-en-1-yl diphosphate synthase (flavodoxin) OS=Deinococcus radiodurans (strain ATCC 13939 / DSM 20539 / JCM 16871 / LMG 4051 / NBRC 15346 / NCIMB 9279 / R1 / VKM B-1422) GN=ispG PE=3 SV=1	ispG				239740				2	25.82
Q9RV84	Elongation factor 4 OS=Deinococcus radiodurans (strain ATCC 13939 / DSM 20539 / JCM 16871 / LMG 4051 / NBRC 15346 / NCIMB 9279 / R1 / VKM B-1422) GN=lepA PE=3 SV=1	lepA		1042100						4	59.045
Q9RTI6	3-isopropylmalate dehydratase large subunit 2 OS=Deinococcus radiodurans (strain ATCC 13939 / DSM 20539 / JCM 16871 / LMG 4051 / NBRC 15346 / NCIMB 9279 / R1 / VKM B-1422) GN=leuC2 PE=3 SV=1	leuC2							136980	1	6.5461
Q9RSQ5	DNA ligase OS=Deinococcus radiodurans (strain ATCC 13939 / DSM 20539 / JCM 16871 / LMG 4051 / NBRC 15346 / NCIMB 9279 / R1 / VKM B-1422) GN=ligA PE=3 SV=1	ligA			722260	753370		743660		7	103.88
Q9RWA5	Octanoyltransferase OS=Deinococcus radiodurans (strain ATCC 13939 / DSM 20539 / JCM 16871 / LMG 4051 / NBRC 15346 / NCIMB 9279 / R1 / VKM B-1422) GN=lipB PE=3 SV=1	lipB							686510	2	55.758
Q9RT57	Lactate utilization protein C OS=Deinococcus radiodurans (strain ATCC 13939 / DSM 20539 / JCM 16871 / LMG 4051 / NBRC 15346 / NCIMB 9279 / R1 / VKM B-1422) GN=lutC PE=1 SV=1	lutC		656530	453270	362910	899410			2	64.534
Q9RTK2	Diaminopimelate decarboxylase OS=Deinococcus radiodurans (strain ATCC 13939 / DSM 20539 / JCM 16871 / LMG 4051 / NBRC 15346 / NCIMB 9279 / R1 / VKM B-1422) GN=lysA PE=3 SV=1	lysA				401980				2	15.852
Q9RUH3	N-acetyl-lysine deacetylase OS=Deinococcus radiodurans (strain ATCC 13939 / DSM 20539 / JCM 16871 / LMG 4051 / NBRC 15346 / NCIMB 9279 / R1 / VKM B-1422) GN=lysK PE=3 SV=1	lysK			310200					3	29.059
Q9RUS1	Methionine aminopeptidase OS=Deinococcus radiodurans (strain ATCC 13939 / DSM 20539 / JCM 16871 / LMG 4051 / NBRC 15346 / NCIMB 9279 / R1 / VKM B-1422) GN=map PE=3 SV=1	map				1347200	1799100	2327900	2231500	5	39.162
Q9RYA6	o-succinylbenzoate synthase OS=Deinococcus radiodurans (strain ATCC 13939 / DSM 20539 / JCM 16871 / LMG 4051 / NBRC 15346 / NCIMB 9279 / R1 / VKM B-1422) GN=menC PE=1 SV=1	menC			3080400				4727200	3	21.019
Q9RRT0	Demethylmenaquinone methyltransferase OS=Deinococcus radiodurans (strain ATCC 13939 / DSM 20539 / JCM 16871 / LMG 4051 / NBRC 15346 / NCIMB 9279 / R1 / VKM B-1422) GN=menG PE=3 SV=1	menG							60706	2	11.649
Q9RU62	Transcription-repair coupling factor OS=Deinococcus radiodurans (strain ATCC 13939 / DSM 20539 / JCM 16871 / LMG 4051 / NBRC 15346 / NCIMB 9279 / R1 / VKM B-1422) GN=DR_1532 PE=3 SV=1	mfd				179630				1	6.5461
Q9RXE3	Uncharacterized protein OS=Deinococcus radiodurans (strain ATCC 13939 / DSM 20539 / JCM 16871 / LMG 4051 / NBRC 15346 / NCIMB 9279 / R1 / VKM B-1422) GN=DR_0370 PE=1 SV=1	mqnA		573110		803530			671030	4	38.737
Q9RY86	Uncharacterized protein OS=Deinococcus radiodurans (strain ATCC 13939 / DSM 20539 / JCM 16871 / LMG 4051 / NBRC 15346 / NCIMB 9279 / R1 / VKM B-1422) GN=DR_0064 PE=3 SV=1	mqnC		269230						2	13.42
Q9RVL6	Uncharacterized protein OS=Deinococcus radiodurans (strain ATCC 13939 / DSM 20539 / JCM 16871 / LMG 4051 / NBRC 15346 / NCIMB 9279 / R1 / VKM B-1422) GN=DR_1011 PE=3 SV=1	mqnD				233470				3	17.563
Q9RXE7	Uncharacterized protein OS=Deinococcus radiodurans (strain ATCC 13939 / DSM 20539 / JCM 16871 / LMG 4051 / NBRC 15346 / NCIMB 9279 / R1 / VKM B-1422) GN=DR_0366 PE=3 SV=1	mqnE				548040				3	34.03
Q9RTB6	Peptide methionine sulfoxide reductase MsrA OS=Deinococcus radiodurans (strain ATCC 13939 / DSM 20539 / JCM 16871 / LMG 4051 / NBRC 15346 / NCIMB 9279 / R1 / VKM B-1422) GN=msrA PE=3 SV=1	msrA			73060					1	6.4871
Q9RXL3	UDP-N-acetylmuramyl-tripeptide synthetase OS=Deinococcus radiodurans (strain ATCC 13939 / DSM 20539 / JCM 16871 / LMG 4051 / NBRC 15346 / NCIMB 9279 / R1 / VKM B-1422) GN=murE PE=3 SV=1	murE								5	39.719
Q9RU10	Glutamate racemase OS=Deinococcus radiodurans (strain ATCC 13939 / DSM 20539 / JCM 16871 / LMG 4051 / NBRC 15346 / NCIMB 9279 / R1 / VKM B-1422) GN=murI PE=3 SV=2	murI							508640	1	19.557
Q9RYU5	N-acetylmuramic acid 6-phosphate etherase OS=Deinococcus radiodurans (strain ATCC 13939 / DSM 20539 / JCM 16871 / LMG 4051 / NBRC 15346 / NCIMB 9279 / R1 / VKM B-1422) GN=murQ PE=3 SV=1	murQ					46267			1	7.5064
Q9RRJ1	Nucleoside diphosphate kinase OS=Deinococcus radiodurans (strain ATCC 13939 / DSM 20539 / JCM 16871 / LMG 4051 / NBRC 15346 / NCIMB 9279 / R1 / VKM B-1422) GN=ndk PE=3 SV=2	ndk			510190					4	33.097
Q9RSQ7	N utilization substance protein B homolog OS=Deinococcus radiodurans (strain ATCC 13939 / DSM 20539 / JCM 16871 / LMG 4051 / NBRC 15346 / NCIMB 9279 / R1 / VKM B-1422) GN=nusB PE=3 SV=1	nusB							396840	1	19.213
Q9RR81	3-methyl-2-oxobutanoate hydroxymethyltransferase OS=Deinococcus radiodurans (strain ATCC 13939 / DSM 20539 / JCM 16871 / LMG 4051 / NBRC 15346 / NCIMB 9279 / R1 / VKM B-1422) GN=panB PE=3 SV=2	panB				504770			825240	2	20.314
Q9RX20	Pyridoxine/pyridoxamine 5-phosphate oxidase OS=Deinococcus radiodurans (strain ATCC 13939 / DSM 20539 / JCM 16871 / LMG 4051 / NBRC 15346 / NCIMB 9279 / R1 / VKM B-1422) GN=pdxH PE=3 SV=1	pdxH								2	14.566
Q9RUL7	Pyridoxal 5-phosphate synthase subunit PdxS OS=Deinococcus radiodurans (strain ATCC 13939 / DSM 20539 / JCM 16871 / LMG 4051 / NBRC 15346 / NCIMB 9279 / R1 / VKM B-1422) GN=pdxS PE=3 SV=1	pdxS			394260					4	29.112
Q9RYX0	Pyridoxal kinase PdxY OS=Deinococcus radiodurans (strain ATCC 13939 / DSM 20539 / JCM 16871 / LMG 4051 / NBRC 15346 / NCIMB 9279 / R1 / VKM B-1422) GN=pdxY PE=3 SV=2	pdxY				1266900				2	33.318
Q9RWN1	ATP-dependent 6-phosphofructokinase OS=Deinococcus radiodurans (strain ATCC 13939 / DSM 20539 / JCM 16871 / LMG 4051 / NBRC 15346 / NCIMB 9279 / R1 / VKM B-1422) GN=pfkA PE=3 SV=2	pfkA							84737	1	7.2488
Q9RRX8	Phenylalanine--tRNA ligase alpha subunit OS=Deinococcus radiodurans (strain ATCC 13939 / DSM 20539 / JCM 16871 / LMG 4051 / NBRC 15346 / NCIMB 9279 / R1 / VKM B-1422) GN=pheS PE=3 SV=1	pheS		1077300		1239900	976340			3	49.533
P52027	DNA polymerase I OS=Deinococcus radiodurans (strain ATCC 13939 / DSM 20539 / JCM 16871 / LMG 4051 / NBRC 15346 / NCIMB 9279 / R1 / VKM B-1422) GN=polA PE=3 SV=2	polA				260140				3	27.009
Q9RUU8	Phosphoenolpyruvate carboxylase OS=Deinococcus radiodurans (strain ATCC 13939 / DSM 20539 / JCM 16871 / LMG 4051 / NBRC 15346 / NCIMB 9279 / R1 / VKM B-1422) GN=DR_1283 PE=3 SV=1	ppc		1133900		832140				6	110.68
Q9RS16	Pseudouridine-5-phosphate glycosidase OS=Deinococcus radiodurans (strain ATCC 13939 / DSM 20539 / JCM 16871 / LMG 4051 / NBRC 15346 / NCIMB 9279 / R1 / VKM B-1422) GN=psuG PE=3 SV=1	psuG			299070					4	24.794
Q9RRW3	Peptidyl-tRNA hydrolase OS=Deinococcus radiodurans (strain ATCC 13939 / DSM 20539 / JCM 16871 / LMG 4051 / NBRC 15346 / NCIMB 9279 / R1 / VKM B-1422) GN=pth PE=3 SV=1	pth		255960		188200				2	16.226
Q9RYC7	Phosphoribosylaminoimidazole carboxylase, catalytic subunit OS=Deinococcus radiodurans (strain ATCC 13939 / DSM 20539 / JCM 16871 / LMG 4051 / NBRC 15346 / NCIMB 9279 / R1 / VKM B-1422) GN=DR_0023 PE=3 SV=1	purE			190860					3	18.499
Q9RXT6	Amidophosphoribosyltransferase OS=Deinococcus radiodurans (strain ATCC 13939 / DSM 20539 / JCM 16871 / LMG 4051 / NBRC 15346 / NCIMB 9279 / R1 / VKM B-1422) GN=DR_0220 PE=3 SV=1	purF								2	12.551
Q9RW01	Bifunctional purine biosynthesis protein PurH OS=Deinococcus radiodurans (strain ATCC 13939 / DSM 20539 / JCM 16871 / LMG 4051 / NBRC 15346 / NCIMB 9279 / R1 / VKM B-1422) GN=purH PE=3 SV=2	purH				164590				2	22.711
Q9RXT3	Phosphoribosylformylglycinamidine synthase subunit PurQ OS=Deinococcus radiodurans (strain ATCC 13939 / DSM 20539 / JCM 16871 / LMG 4051 / NBRC 15346 / NCIMB 9279 / R1 / VKM B-1422) GN=purQ PE=3 SV=2	purQ		446820	411820	476630				2	26.774
Q9RWT1	Formyltetrahydrofolate deformylase OS=Deinococcus radiodurans (strain ATCC 13939 / DSM 20539 / JCM 16871 / LMG 4051 / NBRC 15346 / NCIMB 9279 / R1 / VKM B-1422) GN=DR_0584 PE=3 SV=1	purU				344380				3	20.398
Q9RX68	Orotate phosphoribosyltransferase OS=Deinococcus radiodurans (strain ATCC 13939 / DSM 20539 / JCM 16871 / LMG 4051 / NBRC 15346 / NCIMB 9279 / R1 / VKM B-1422) GN=pyrE PE=3 SV=1	pyrE				86518				1	7.4594
Q9RU23	CTP synthase OS=Deinococcus radiodurans (strain ATCC 13939 / DSM 20539 / JCM 16871 / LMG 4051 / NBRC 15346 / NCIMB 9279 / R1 / VKM B-1422) GN=pyrG PE=3 SV=1	pyrG		475530		412660			625780	3	21.991
Q9RU81	Uridylate kinase OS=Deinococcus radiodurans (strain ATCC 13939 / DSM 20539 / JCM 16871 / LMG 4051 / NBRC 15346 / NCIMB 9279 / R1 / VKM B-1422) GN=pyrH PE=3 SV=1	pyrH				1418100				2	53.089
P42443	Protein RecA OS=Deinococcus radiodurans (strain ATCC 13939 / DSM 20539 / JCM 16871 / LMG 4051 / NBRC 15346 / NCIMB 9279 / R1 / VKM B-1422) GN=recA PE=1 SV=2	recA								3	17.722
Q9RW50	Uncharacterized protein OS=Deinococcus radiodurans (strain ATCC 13939 / DSM 20539 / JCM 16871 / LMG 4051 / NBRC 15346 / NCIMB 9279 / R1 / VKM B-1422) GN=DR_0819 PE=1 SV=1	recO		1723100						2	12.707
P52153	Transcription termination factor Rho OS=Deinococcus radiodurans (strain ATCC 13939 / DSM 20539 / JCM 16871 / LMG 4051 / NBRC 15346 / NCIMB 9279 / R1 / VKM B-1422) GN=rho PE=3 SV=2	rho		209460					198680	2	14.858
Q9RSW1	Ribosome maturation factor RimM OS=Deinococcus radiodurans (strain ATCC 13939 / DSM 20539 / JCM 16871 / LMG 4051 / NBRC 15346 / NCIMB 9279 / R1 / VKM B-1422) GN=rimM PE=3 SV=1	rimM								2	11.217
Q9RYW7	Ribosomal protein S12 methylthiotransferase RimO OS=Deinococcus radiodurans (strain ATCC 13939 / DSM 20539 / JCM 16871 / LMG 4051 / NBRC 15346 / NCIMB 9279 / R1 / VKM B-1422) GN=rimO PE=3 SV=1	rimO				120760				1	7.6578
Q9RVT6	Probable dual-specificity RNA methyltransferase RlmN OS=Deinococcus radiodurans (strain ATCC 13939 / DSM 20539 / JCM 16871 / LMG 4051 / NBRC 15346 / NCIMB 9279 / R1 / VKM B-1422) GN=rlmN PE=3 SV=1	rlmN				237960				2	14.595
Q9RRM6	Ribonuclease Y OS=Deinococcus radiodurans (strain ATCC 13939 / DSM 20539 / JCM 16871 / LMG 4051 / NBRC 15346 / NCIMB 9279 / R1 / VKM B-1422) GN=rny PE=3 SV=1	rny			516890					2	10.308
Q9RW24	Ribose-5-phosphate isomerase A OS=Deinococcus radiodurans (strain ATCC 13939 / DSM 20539 / JCM 16871 / LMG 4051 / NBRC 15346 / NCIMB 9279 / R1 / VKM B-1422) GN=rpiA PE=3 SV=1	rpiA				696620	1273700			3	20.363
Q9RXK2	50S ribosomal protein L3 OS=Deinococcus radiodurans (strain ATCC 13939 / DSM 20539 / JCM 16871 / LMG 4051 / NBRC 15346 / NCIMB 9279 / R1 / VKM B-1422) GN=rplC PE=1 SV=1	rplC			1250000	1463900				5	82.646
Q9RY49	50S ribosomal protein L9 OS=Deinococcus radiodurans (strain ATCC 13939 / DSM 20539 / JCM 16871 / LMG 4051 / NBRC 15346 / NCIMB 9279 / R1 / VKM B-1422) GN=rplI PE=1 SV=1	rplI			1437300	1564900	608740			5	53.425
Q9RST0	50S ribosomal protein L7/L12 OS=Deinococcus radiodurans (strain ATCC 13939 / DSM 20539 / JCM 16871 / LMG 4051 / NBRC 15346 / NCIMB 9279 / R1 / VKM B-1422) GN=rplL PE=1 SV=1	rplL							1077300	1	49.397
Q9RXJ2	50S ribosomal protein L14 OS=Deinococcus radiodurans (strain ATCC 13939 / DSM 20539 / JCM 16871 / LMG 4051 / NBRC 15346 / NCIMB 9279 / R1 / VKM B-1422) GN=rplN PE=1 SV=1	rplN						4073700		4	40.14
Q9RXJ5	50S ribosomal protein L16 OS=Deinococcus radiodurans (strain ATCC 13939 / DSM 20539 / JCM 16871 / LMG 4051 / NBRC 15346 / NCIMB 9279 / R1 / VKM B-1422) GN=rplP PE=1 SV=3	rplP				1209700				4	42.766
Q9RSL2	50S ribosomal protein L18 OS=Deinococcus radiodurans (strain ATCC 13939 / DSM 20539 / JCM 16871 / LMG 4051 / NBRC 15346 / NCIMB 9279 / R1 / VKM B-1422) GN=rplR PE=1 SV=3	rplR			677110	188160				2	13.185
Q9RSW7	50S ribosomal protein L20 OS=Deinococcus radiodurans (strain ATCC 13939 / DSM 20539 / JCM 16871 / LMG 4051 / NBRC 15346 / NCIMB 9279 / R1 / VKM B-1422) GN=rplT PE=1 SV=1	rplT		2298700	6098200	3886800			4057100	3	21.907
Q9RXK0	50S ribosomal protein L23 OS=Deinococcus radiodurans (strain ATCC 13939 / DSM 20539 / JCM 16871 / LMG 4051 / NBRC 15346 / NCIMB 9279 / R1 / VKM B-1422) GN=rplW PE=1 SV=3	rplW			4017500					2	27.483
Q9RRG8	50S ribosomal protein L28 OS=Deinococcus radiodurans (strain ATCC 13939 / DSM 20539 / JCM 16871 / LMG 4051 / NBRC 15346 / NCIMB 9279 / R1 / VKM B-1422) GN=rpmB PE=1 SV=1	rpmB				695230			744120	2	20.633
Q9RSL0	50S ribosomal protein L30 OS=Deinococcus radiodurans (strain ATCC 13939 / DSM 20539 / JCM 16871 / LMG 4051 / NBRC 15346 / NCIMB 9279 / R1 / VKM B-1422) GN=rpmD PE=1 SV=1	rpmD				909930				2	12.566
Q9RW44	50S ribosomal protein L31 OS=Deinococcus radiodurans (strain ATCC 13939 / DSM 20539 / JCM 16871 / LMG 4051 / NBRC 15346 / NCIMB 9279 / R1 / VKM B-1422) GN=rpmE PE=1 SV=1	rpmE							361570	1	8.2345
Q9RSS4	50S ribosomal protein L33 OS=Deinococcus radiodurans (strain ATCC 13939 / DSM 20539 / JCM 16871 / LMG 4051 / NBRC 15346 / NCIMB 9279 / R1 / VKM B-1422) GN=rpmG PE=1 SV=2	rpmG								1	30.13
Q9RSH2	50S ribosomal protein L34 OS=Deinococcus radiodurans (strain ATCC 13939 / DSM 20539 / JCM 16871 / LMG 4051 / NBRC 15346 / NCIMB 9279 / R1 / VKM B-1422) GN=rpmH PE=1 SV=1	rpmH							56902	1	7.813
Q9RSK0	50S ribosomal protein L36 OS=Deinococcus radiodurans (strain ATCC 13939 / DSM 20539 / JCM 16871 / LMG 4051 / NBRC 15346 / NCIMB 9279 / R1 / VKM B-1422) GN=rpmJ PE=1 SV=1	rpmJ							446490	1	6.9078
Q9RY52	30S ribosomal protein S6 OS=Deinococcus radiodurans (strain ATCC 13939 / DSM 20539 / JCM 16871 / LMG 4051 / NBRC 15346 / NCIMB 9279 / R1 / VKM B-1422) GN=rpsF PE=3 SV=1	rpsF				401210				3	21.448
Q9RSJ8	30S ribosomal protein S11 OS=Deinococcus radiodurans (strain ATCC 13939 / DSM 20539 / JCM 16871 / LMG 4051 / NBRC 15346 / NCIMB 9279 / R1 / VKM B-1422) GN=rpsK PE=3 SV=1	rpsK							1856700	1	13.791
Q9RXK7	30S ribosomal protein S12 OS=Deinococcus radiodurans (strain ATCC 13939 / DSM 20539 / JCM 16871 / LMG 4051 / NBRC 15346 / NCIMB 9279 / R1 / VKM B-1422) GN=rpsL PE=3 SV=1	rpsL						52671		1	8.1754
Q9RSL5	30S ribosomal protein S14 OS=Deinococcus radiodurans (strain ATCC 13939 / DSM 20539 / JCM 16871 / LMG 4051 / NBRC 15346 / NCIMB 9279 / R1 / VKM B-1422) GN=rpsN PE=3 SV=2	rpsN							1240100	1	46.75
Q9RXH2	30S ribosomal protein S15 OS=Deinococcus radiodurans (strain ATCC 13939 / DSM 20539 / JCM 16871 / LMG 4051 / NBRC 15346 / NCIMB 9279 / R1 / VKM B-1422) GN=rpsO PE=3 SV=1	rpsO				247480				1	24.048
Q9RUT7	30S ribosomal protein S16 OS=Deinococcus radiodurans (strain ATCC 13939 / DSM 20539 / JCM 16871 / LMG 4051 / NBRC 15346 / NCIMB 9279 / R1 / VKM B-1422) GN=rpsP PE=3 SV=1	rpsP			5404200	4353000			10598000	3	20.268
Q9RY50	30S ribosomal protein S18 OS=Deinococcus radiodurans (strain ATCC 13939 / DSM 20539 / JCM 16871 / LMG 4051 / NBRC 15346 / NCIMB 9279 / R1 / VKM B-1422) GN=rpsR PE=3 SV=1	rpsR				856360			1044700	3	28.138
Q9RXJ8	30S ribosomal protein S19 OS=Deinococcus radiodurans (strain ATCC 13939 / DSM 20539 / JCM 16871 / LMG 4051 / NBRC 15346 / NCIMB 9279 / R1 / VKM B-1422) GN=rpsS PE=3 SV=1	rpsS							6117700	1	13.292
Q9RRB4	Uncharacterized protein OS=Deinococcus radiodurans (strain ATCC 13939 / DSM 20539 / JCM 16871 / LMG 4051 / NBRC 15346 / NCIMB 9279 / R1 / VKM B-1422) GN=DR_2580 PE=3 SV=1	rsfS				152860				1	7.8458
Q9RYD6	Ribosomal RNA small subunit methyltransferase G OS=Deinococcus radiodurans (strain ATCC 13939 / DSM 20539 / JCM 16871 / LMG 4051 / NBRC 15346 / NCIMB 9279 / R1 / VKM B-1422) GN=rsmG PE=3 SV=1	rsmG							372940	1	9.9425
Q9RUW8	60 kDa SS-A/Ro ribonucleoprotein homolog OS=Deinococcus radiodurans (strain ATCC 13939 / DSM 20539 / JCM 16871 / LMG 4051 / NBRC 15346 / NCIMB 9279 / R1 / VKM B-1422) GN=rsr PE=1 SV=1	rsr				382660			340500	5	34.241
Q9RWU0	Protein translocase subunit SecA OS=Deinococcus radiodurans (strain ATCC 13939 / DSM 20539 / JCM 16871 / LMG 4051 / NBRC 15346 / NCIMB 9279 / R1 / VKM B-1422) GN=secA PE=3 SV=2	secA		422850		977660			406550	8	68.35
Q9RUV5	Serine--tRNA ligase OS=Deinococcus radiodurans (strain ATCC 13939 / DSM 20539 / JCM 16871 / LMG 4051 / NBRC 15346 / NCIMB 9279 / R1 / VKM B-1422) GN=serS PE=3 SV=1	serS		2040500	1207600	1756900			1384400	9	70.32
Q9RUV2	Superoxide dismutase [Mn] OS=Deinococcus radiodurans (strain ATCC 13939 / DSM 20539 / JCM 16871 / LMG 4051 / NBRC 15346 / NCIMB 9279 / R1 / VKM B-1422) GN=sodA PE=1 SV=3	sodA				631350				2	21.768
Q9RUY3	Succinate--CoA ligase [ADP-forming] subunit beta OS=Deinococcus radiodurans (strain ATCC 13939 / DSM 20539 / JCM 16871 / LMG 4051 / NBRC 15346 / NCIMB 9279 / R1 / VKM B-1422) GN=sucC PE=3 SV=1	sucC				660960				4	39.753
Q9RRT8	5-nucleotidase SurE OS=Deinococcus radiodurans (strain ATCC 13939 / DSM 20539 / JCM 16871 / LMG 4051 / NBRC 15346 / NCIMB 9279 / R1 / VKM B-1422) GN=surE PE=3 SV=1	surE				378500				1	8.4665
Q9RTU4	L-threonine 3-dehydrogenase OS=Deinococcus radiodurans (strain ATCC 13939 / DSM 20539 / JCM 16871 / LMG 4051 / NBRC 15346 / NCIMB 9279 / R1 / VKM B-1422) GN=tdh PE=3 SV=2	tdh							120740	1	19.667
Q9RT21	Trigger factor OS=Deinococcus radiodurans (strain ATCC 13939 / DSM 20539 / JCM 16871 / LMG 4051 / NBRC 15346 / NCIMB 9279 / R1 / VKM B-1422) GN=tig PE=1 SV=3	tig				654940			903450	5	63.604
Q9RY40	Thymidylate kinase OS=Deinococcus radiodurans (strain ATCC 13939 / DSM 20539 / JCM 16871 / LMG 4051 / NBRC 15346 / NCIMB 9279 / R1 / VKM B-1422) GN=tmk PE=3 SV=1	tmk							181390	1	8.2925
Q9RUL0	DNA topoisomerase 1 OS=Deinococcus radiodurans (strain ATCC 13939 / DSM 20539 / JCM 16871 / LMG 4051 / NBRC 15346 / NCIMB 9279 / R1 / VKM B-1422) GN=topA PE=3 SV=1	topA		414880	503580	711460			206080	9	70.846
Q9RX51	Malto-oligosyltrehalose trehalohydrolase OS=Deinococcus radiodurans (strain ATCC 13939 / DSM 20539 / JCM 16871 / LMG 4051 / NBRC 15346 / NCIMB 9279 / R1 / VKM B-1422) GN=treZ PE=1 SV=1	treZ				442960				2	23.292
Q9RXU7	Methylenetetrahydrofolate--tRNA-(uracil-5-)-methyltransferase TrmFO OS=Deinococcus radiodurans (strain ATCC 13939 / DSM 20539 / JCM 16871 / LMG 4051 / NBRC 15346 / NCIMB 9279 / R1 / VKM B-1422) GN=trmFO PE=3 SV=2	trmFO			72576					2	12.482
Q9RWV7	Tryptophan--tRNA ligase OS=Deinococcus radiodurans (strain ATCC 13939 / DSM 20539 / JCM 16871 / LMG 4051 / NBRC 15346 / NCIMB 9279 / R1 / VKM B-1422) GN=trpS PE=3 SV=1	trpS				375920			416550	3	19.708
Q9RUQ9	tRNA pseudouridine synthase B OS=Deinococcus radiodurans (strain ATCC 13939 / DSM 20539 / JCM 16871 / LMG 4051 / NBRC 15346 / NCIMB 9279 / R1 / VKM B-1422) GN=truB PE=3 SV=1	truB							396140	1	9.248
Q9RR63	Tyrosine--tRNA ligase OS=Deinococcus radiodurans (strain ATCC 13939 / DSM 20539 / JCM 16871 / LMG 4051 / NBRC 15346 / NCIMB 9279 / R1 / VKM B-1422) GN=tyrS PE=3 SV=1	tyrS								2	14.577
Q9RWH9	Uracil-DNA glycosylase OS=Deinococcus radiodurans (strain ATCC 13939 / DSM 20539 / JCM 16871 / LMG 4051 / NBRC 15346 / NCIMB 9279 / R1 / VKM B-1422) GN=ung PE=1 SV=1	ung			448870	472580				4	27.861
Q9RS52	UvrABC system protein B OS=Deinococcus radiodurans (strain ATCC 13939 / DSM 20539 / JCM 16871 / LMG 4051 / NBRC 15346 / NCIMB 9279 / R1 / VKM B-1422) GN=uvrB PE=3 SV=1	uvrB				538230				3	23.23
Q9RSH5	Membrane protein insertase YidC OS=Deinococcus radiodurans (strain ATCC 13939 / DSM 20539 / JCM 16871 / LMG 4051 / NBRC 15346 / NCIMB 9279 / R1 / VKM B-1422) GN=yidC PE=3 SV=1	yidC						93167		2	12.907
Q9RU01	Glucose-6-phosphate 1-dehydrogenase OS=Deinococcus radiodurans (strain ATCC 13939 / DSM 20539 / JCM 16871 / LMG 4051 / NBRC 15346 / NCIMB 9279 / R1 / VKM B-1422) GN=DR_1596 PE=3 SV=1	zwf		781120	742420	1081500				6	43.246
