# Supplementary material for: Molecular repertoire of Deinococcus radiodurans after 1 year of exposure outside the International Space Station within the Tanpopo mission
Source: Microbiome. 2020 Oct 29;8:150. doi: 10.1186/s40168-020-00927-5 (PMC7597052; doi:10.1186/s40168-020-00927-5)
Supplement: Supplementary file 2 — Additional file 1: Figure S1. SEM images of LEO exposed and control cells. Scanning electron microscopy (SEM) images showing upper surface of multilayers of dehydrated cells of D. radiodurans deposited on aluminum plates. (a, c) SEM images of D. radiodurans cells exposed to LEO in Tanpopo mission. (b, d) SEM images of ground control cells of D. radiodurans. Figure S2. High magnification SEM images of LEO exposed cells. Higher magnification SEM images displaying upper surface of multilayers of dehydrated D. radiodurans cells after LEO exposure. Figure S3. SEM and TEM images after recovery. Scanning and transmission electron microscopy (SEM and TEM) images of D. radiodurans cells recovered after LEO exposure in complex medium. (a) SEM image of recovered D. radiodurans cells after LEO exposure. (b) TEM image of recovered D. radiodurans cells after LEO exposure. (c) SEM image of ground control D. radiodurans cells. (d) TEM image of ground control D. radiodurans cells. Figure S4. Statistical comparison of proteomics data between LEO exposed and control cells. (a) Protein hits present in all replicates, with a p-value below 0.05 identified in the extracellular compartment of LEO exposed and ground control cells. (b) Protein hits present in all replicates, with a p-value below 0.05 identified in the intracellular compartment. (c) PCA of all measured intracellular proteins. (d) Negative decadic logarithm of corrected p-values (q-values, y-axis) versus log2 fold change (x-axis) of all measured mRNAs. Transcripts with a q-value below 0.05 and a fold change >|1.5| are emphasized. (e) Abundance of proteases identified in the intracellular compartment. Significant differences are indicated with an asterisk (*). Figure S5. Gene Ontology annotation of higher abundant transcripts. Includes Gene Ontology annotation of molecular functions, biological processes, cellular components and protein classes of higher abundant transcripts with a q-value<0.05. Figure S6. Comparison of targete [file 40168_2020_927_MOESM1_ESM.zip › 40168_2020_927_MOESM1_ESM/Supplementary Table 2_intracellular prot.xlsx]

## Sheet: Sheet1
Protein ID	Protein Annotation	Gene/Locus ID	t-test (p-value)	Ground Ctrl1	Ground Ctrl2	Ground Ctrl3	LEO1	LEO2	LEO3	Unique peptides	Maxquant Score
Q9RSL0	50S ribosomal protein L30	rpmD	2.12752e-05	632960000	603200000	557660000	1398200000	1338400000	1319100000	3	9.9491
Q9RYN4	Malate oxidoreductase	DR_A0276	0.000243277	84863000	81114000	86177000	113910000	108650000	113060000	11	60.287
Q9RWU2	Uncharacterized protein	DR_0573	0.000588332	850040000	861750000	920860000	1214700000	1209200000	1144200000	43	323.31
Q9RYF1	UDP-galactopyranose mutase	DR_A0367	0.000593986	50895000	49324000	56197000	77110000	79558000	83194000	9	82.539
Q9RTE1	Glucose-1-phosphate adenylyltransferase	DR_1824	0.000713062	44171000	43390000	47091000	58292000	58402000	61435000	6	46.118
Q9RSY1	PhoH-related protein	DR_1988	0.000762393	1350800000	1359600000	1399400000	1577500000	1643200000	1621500000	18	323.31
Q59337	Catalase	katA	0.000797144	6382400000	6713000000	6778100000	4488500000	4850300000	4989500000	32	323.31
Q9RUF8	Acetyl-CoA acetyltransferase	DR_1428	0.000825004	90340000	85407000	89852000	67056000	65830000	71209000	6	75.195
Q9RRC6	Uncharacterized protein	DR_2566	0.00105683	36114000	32030000	35416000	51148000	50659000	48504000	3	9.4033
Q9RSS9	50S ribosomal protein L10	rplJ	0.00180407	2055000000	2342500000	2080600000	828370000	1222700000	949070000	15	323.31
Q9RU80	Elongation factor Ts	tsf	0.00184181	10485000000	11607000000	11426000000	7520200000	8302400000	7400900000	27	323.31
Q9RUV2	Superoxide dismutase [Mn]	sodA	0.0021084	948450000	889230000	1066400000	548560000	443750000	419530000	6	131.28
Q9RSR9	Oligoendopeptidase F, putative	DR_2055	0.00215126	180640000	183440000	183100000	154520000	161370000	158000000	12	111.33
Q9RR74	Uncharacterized protein	DR_2623	0.00218458	160000000	149690000	157650000	189470000	192670000	194620000	6	49.05
Q9RVA5	SLH family protein	DR_1124	0.00242791	65397000000	66319000000	62393000000	78817000000	77066000000	78674000000	20	323.31
Q9RZI3	Uncharacterized protein	DR_B0145	0.00252034	281580000	232820000	292910000	539150000	456320000	481290000	6	22.148
Q9RTU0	Potassium uptake protein KtrA	DR_1666	0.00254589	258010000	221920000	250400000	368120000	333960000	338300000	8	69.396
Q9RT05	General secretion pathway protein E	DR_1964	0.00257477	42338000	51085000	47962000	66342000	72713000	71576000	15	67.391
Q9RXK2	50S ribosomal protein L3	rplC	0.0028253	13840000000	13212000000	13193000000	9464200000	10587000000	9492500000	11	323.31
Q9RZE4	Alcohol dehydrogenase, zinc-containing	DR_A0005	0.00289498	66909000	70379000	63782000	43355000	51226000	46956000	7	30.881
Q9RT49	Uncharacterized protein	DR_1917	0.00299103	20382000	20319000	23913000	32306000	33816000	30007000	4	23.626
Q9RU67	Uncharacterized protein	DR_1527	0.00309039		24248000	25799000	34248000	37060000	36808000	3	33.296
Q9RSX6	Uncharacterized protein	DR_1993	0.00317082	45960000	51531000	50650000	70407000	64679000	72428000	6	30.509
Q9RWB6	Uncharacterized protein	DR_0753	0.00343018	2563200000	2392800000	2441500000	1622400000	1853000000	1569400000	17	302.08
Q9RZU5	Hemin import ATP-binding protein HmuV	hmuV	0.00365053	89558000	82198000	110200000	151480000	170700000	181200000	5	17.274
Q9RT11	ADP-ribosylglycohydrolase, putative	DR_1958	0.00379867	51476000	48684000	47978000	67309000	72795000	75001000	5	15.174
Q9RXZ2	Uncharacterized protein	DR_0162	0.00381949	110480000	109680000	113160000	72018000	76527000	65070000	3	11.545
Q9RZD3	Cobinamide kinase/cobinamide phosphate guanylyltransferase	DR_A0020	0.00396105	81406000	81725000		158810000	145440000	146110000	3	8.02
Q9RVT2	Uncharacterized protein	DR_0940	0.00398922	854040000	791600000	949960000	1317100000	1169800000	1317900000	6	148.24
Q9RWC5	Sensor histidine kinase	DR_0744	0.00405932	106080000	108570000	130160000	185320000	179010000	210740000	11	23.938
Q9RT44	Nuclease SbcCD subunit C	sbcC	0.00443129	506550000	458070000	530060000	705460000	697040000	671730000	30	323.31
Q9RTR2	Uncharacterized protein	DR_1694	0.00454257	539110000	487740000	498600000	668260000	611360000	637800000	17	157.47
Q9RVK9	Uncharacterized protein	DR_1018	0.0048619	316640000	306680000	278330000	431260000	383600000	401270000	15	120.28
Q9RXL6	Pre-B cell enhancing factor-related protein	DR_0294	0.00503344	453870000	432890000	490090000	609580000	568960000	571310000	15	153.48
Q9RSL4	30S ribosomal protein S8	rpsH	0.00505125	19716000000	19705000000	20723000000	28283000000	25739000000	26489000000	10	97.198
Q9RV58	Protein DR_1172	DR_1172	0.00515744	2839300000	2922500000	2771900000	1183900000	1655000000	1364700000	28	323.31
Q9RTK3	Uncharacterized protein	DR_1757	0.0052404	123910000	107120000	134320000	199230000	187210000	170380000	8	48.955
Q9RSS4	50S ribosomal protein L33	rpmG	0.00572673	804470000	988870000	904190000		1379900000	1422100000	1	68.889
Q9RXP5	Glycogen operon protein GlgX	DR_0264	0.00578917	340140000	373830000	390630000	521360000	463590000	516410000	14	148.59
Q9RUA9	2-isopropylmalate synthase	leuA	0.00650014	246210000	221360000	231360000	303550000	283340000	278110000	19	168.63
Q9RXQ3	Acetyltransferase component of pyruvate dehydrogenase complex	DR_0256	0.00650063	1599800000	1502400000	1328100000	861910000	861610000	1055600000	20	293.59
Q9RYW8	UvrABC system protein A	DR_A0188	0.00651879	54307000	51200000	60115000	91874000	84654000	101730000	9	50.997
Q46577	UvrABC system protein A	uvrA	0.00654374	392390000	393940000	392980000	507200000	526260000	493530000	26	168.08
Q9RVC0	Aspartate carbamoyltransferase	pyrB	0.00700187	116740000	88192000	119930000	180830000	196620000	162670000	7	81.009
Q9RU62	Transcription-repair coupling factor	mfd	0.00746535	306710000	297900000	319100000	352960000	376490000	352360000	32	285.04
Q9RUZ5	Uncharacterized protein	DR_1235	0.00751492	139160000	121410000	126500000	173300000	186780000	202950000	18	80.81
Q9RSZ3	DNA mismatch repair protein MutS, putative	mutS2	0.00760784	880350000	841600000	926730000	1030400000	1025300000	1096100000	29	261.74
Q9RVW9	Uncharacterized protein	DR_0902	0.00776346	178130000	199380000	198080000	275270000	309120000	266860000	3	28.4
Q9RZE6	Succinate-semialdehyde dehydrogenase	DR_A0003	0.00781208	58709000	63516000	68355000	102110000	88832000	105250000	8	32.817
Q9RU42	Uncharacterized protein	DR_1552	0.00799249	49699000	53065000	63502000	76183000	85335000	89763000	6	57.277
Q9RUX5	Acyl-CoA dehydrogenase	DR_1255	0.00804164	130780000	127320000	150680000	187190000	178040000	192470000	10	73.211
Q9RSZ7	ATP-dependent Clp protease proteolytic subunit	clpP	0.00810886	2295600000	2146000000	2227200000	1726200000	1897600000	1906200000	10	143.24
Q9RZV9	Chromosome partitioning ATPase, putative, ParA family	DR_B0001	0.0083681	107730000	93803000	87941000	54425000	57118000	48074000	4	21.055
Q9RUZ2	Homocitrate synthase	DR_1238	0.00842198	18404000	17102000		24040000	24571000	27320000	5	43.816
Q9RXX2	Glutamate synthase, large subunit	DR_0183	0.00912837	188740000	182500000	205310000	233490000	256260000	265530000	30	191.29
Q9RSR5	Glycine--tRNA ligase	glyQS	0.00928896	3470700000	3507100000	3441600000	2400100000	2717400000	2423000000	26	323.31
Q9RWK2	Uncharacterized protein	DR_0664	0.00948908	59600000	64694000	73116000	87093000	95297000	90327000	4	13.288
Q9RWF7	UDP-glucose 4-epimerase, putative	DR_0711	0.0095757	1526900000	1655400000	1695500000	1900300000	2010900000	1909800000	13	226.25
O83030	Uncharacterized WD repeat-containing protein DR_1725	DR_1725	0.00966039	46230000	42511000	56427000	80370000	75063000	67803000	7	32.142
Q9RXS7	Endoglucanase, putative	DR_0229	0.00972552	2952800000	3164400000	3076400000	2456400000	2279300000	2618300000	22	323.31
Q9RS52	UvrABC system protein B	uvrB	0.00990453	95379000	105640000	105880000	117740000	127380000	126840000	17	70.915
Q9RRB6	S-layer protein SlpA	DR_2577	0.0105913	202640000000	219440000000	200330000000	252970000000	243760000000	244610000000	95	323.31
Q9RSI2	Uncharacterized protein	DR_2142	0.0109652	84520000	85361000	77351000	116810000	102650000	105980000	4	60.517
Q9RTQ0	Uncharacterized protein	DR_1706	0.0109995	59379000	48352000	74187000	137120000	107230000	109040000	5	17.939
Q9RU19	S-adenosylmethionine:tRNA ribosyltransferase-isomerase	queA	0.0114014	1858000000	1641800000	2003100000	2276300000	2571500000	2557400000	12	115.59
Q9RWJ0	Argininosuccinate lyase	argH	0.0114596	329170000	299930000	353520000	407660000	461310000	475740000	17	266.7
Q9RW87	Uncharacterized protein	DR_0782	0.0115519	300760000	269010000	280510000	205250000	146560000	182900000	4	39.111
Q9RR90	2-C-methyl-D-erythritol 4-phosphate cytidylyltransferase	ispD	0.0116355	77941000	67280000	87290000	110530000	138550000	124320000	6	29.909
Q9RSB2	Uncharacterized protein	DR_2213	0.0116826	86358000	89624000	89553000	69420000	77510000	72224000	12	59.126
Q9RW01	Bifunctional purine biosynthesis protein PurH	purH	0.0117112	27737000	31173000	28927000	36093000		37850000	8	54.619
Q9RV50	Uncharacterized protein	DR_1180	0.0117749	381070000	382630000	365320000	522210000	484840000	467910000	7	187.76
Q9RWH0	V-type ATP synthase subunit C	atpC	0.0125199	2703100000	2851200000	3049000000	3492700000	3283800000	3599200000	18	323.31
Q9RVW7	Uncharacterized protein	DR_0904	0.0128379	83546000		69190000	168320000	134960000	178940000	5	32.291
Q9RSX8	tRNA pseudouridine synthase D	truD	0.0132532	196080000	180340000	214800000	254480000	238530000	264920000	7	48.873
Q9RTX0	N-acetylmuramoyl-L-alanine amidase, putative	DR_1632	0.0133889	239690000	222010000	269570000	334840000	310440000	329900000	15	110.9
Q9RZE3	Uncharacterized protein	DR_A0006	0.0135713	334060000	304230000	277300000	192710000	239940000	187600000	13	162.21
Q9RZH0	Uncharacterized protein	DR_C0015	0.0137155	363300000	332390000	395000000	509590000	469730000	443730000	13	94.096
Q9RSD0	Alpha-glucan phosphorylase, putative	DR_2195	0.0137425	458210000	442800000	485280000	562960000	556500000	562030000	27	323.31
Q9RSD4	NADH-dependent flavin oxidoreductase, putative	DR_2190	0.0139374	223020000	204920000	247810000	286410000	305910000	339360000	7	44.231
P83589	Probable 3-hydroxyacyl-CoA dehydrogenase	DR_2477	0.0139802	4330400000	4180300000	3740100000	2654400000	3318600000	2682100000	16	258.13
Q9RUN0	UvrABC system protein C	uvrC	0.0140916	86696000	93013000	85330000	101260000	100690000	104560000	11	106.65
Q9RYP4	Uncharacterized protein	DR_A0266	0.0140933	20418000	17478000	22719000	26032000	30112000	30043000	8	28.901
Q9RT42	Uncharacterized protein	DR_1924	0.0141499	482540000	447520000	490700000	581750000	548520000	533670000	11	109.74
Q9RWX5	Uncharacterized protein	DR_0540	0.0142513	204710000	192930000	256840000	362700000	308190000	313200000	9	114.29
Q9RUY5	Uncharacterized protein	DR_1245	0.0144113	4752400000	3832800000	4656500000	3246700000	2767500000	2459000000	7	323.31
Q9RUU1	Extracellular solute-binding protein, family 5	DR_1290	0.0148871	1010000000	1021500000	955740000	775790000	727850000	614950000	18	323.31
Q9RRA7	Uncharacterized protein	DR_2587	0.014912	184540000	180300000	227070000	257250000	277880000	299980000	6	18.193
Q9RY22	Coproporphyrinogen III oxidase, putative	DR_0130	0.0149163	56109000	52345000	64751000	87037000	105130000	112420000	7	41.183
Q9RWN1	ATP-dependent 6-phosphofructokinase	pfkA	0.0150856	253830000	234230000	247480000	287020000	313950000	324510000	7	91.298
Q9RRQ2	Uncharacterized protein	DR_2436	0.0150928	191360000	163450000	206780000	264590000	238240000	262960000	3	98.76
Q9RYW9	Exopolyphosphatase	DR_A0185	0.0151394	121440000	104500000	124480000	167620000	154590000	188510000	17	86.541
Q9RYR8	Nicotinate-nucleotide--dimethylbenzimidazole phosphoribosyltransferase	cobT	0.015155	305640000	299100000	322480000	368790000	343410000	376900000	9	94.323
Q9RS02	Response regulator	DR_2327	0.0154648	26447000	31668000	32648000	62521000	51259000	49191000	5	31.841
Q9RV66	Pantothenate synthetase	panC	0.0157103	144470000	128850000	145570000	174100000	159400000	174480000	10	50.867
Q9RT43	Uncharacterized protein	DR_1923	0.0158636	203900000	194490000	257540000	407200000	316890000	349200000	6	191.38
Q9RS16	Pseudouridine-5-phosphate glycosidase	psuG	0.0158762	201580000	188820000	214180000	229990000	240940000	252180000	12	127.24
Q9RUG4	Uncharacterized protein	DR_1422	0.0159741	1240100000	1375700000	1345600000	1663600000	1621100000	1492500000	8	209.98
Q9RTZ1	Uncharacterized protein	DR_1607	0.0162559	78837000	71758000	77517000	91176000	104780000	96585000	5	34.492
Q9RV36	Uncharacterized protein	DR_1194	0.0163144	766820000	738710000	762830000	972280000	879270000	941710000	11	182.67
Q9RVF1	Antibiotic biosynthesis protein LmbJ, putative	DR_1078	0.0163813	107130000	114340000	147270000	205540000	173930000	182740000	10	74.151
Q9RUB3	Uncharacterized protein	DR_1478	0.0170405	108930000	101480000	117500000	144120000	144190000	144470000	4	22.465
Q9RWV6	Fibronectin/fibrinogen-binding protein, putative	DR_0559	0.0170528	268410000	244970000	320600000	421860000	380560000	382780000	13	222.08
Q9RZB1	Lipopolysaccharide biosynthesis protein, putative	DR_A0043	0.0172256	659720000	573300000	653460000	458210000	485550000	360930000	6	148.26
Q9RVU0	Polyprenyl synthase	DR_0932	0.0177064	29145000	24274000	35212000	53230000	41356000	51047000	3	10.495
Q9RSL8	Uncharacterized protein	DR_2106	0.017943	1303300000	1376100000	1442500000	1629800000	1517600000	1657000000	23	323.31
O32506	LexA repressor	lexA	0.0182894	44952000	39128000	54732000	74354000	71170000	62370000	4	27.831
Q9RX88	50S ribosomal protein L25	rplY	0.0183813	979110000	956440000	929840000	595780000	610900000	414320000	13	323.31
Q9RWN8	UDP-N-acetylenolpyruvoylglucosamine reductase	murB	0.0186594	334630000	355940000	384050000	482270000	417980000	470360000	6	124.02
Q9RY52	30S ribosomal protein S6	rpsF	0.0187943	1039800000	1057800000	944470000	798180000	802860000	895470000	8	163.23
Q9RZS7	Uncharacterized protein	DR_B0037	0.0189693	47688000	66948000	56048000	115470000	96250000	86470000	5	37.592
Q9RUE7	Uncharacterized protein	DR_1439	0.0192296	317050000	313710000	241820000	160660000	204110000	143370000	8	125.33
Q9RVS0	Succinate dehydrogenase, flavoprotein subunit	DR_0952	0.0197571	1891200000	2093800000	1816600000	1403300000	1659200000	1429000000	24	323.31
Q9RYA1	Uncharacterized protein	DR_0049	0.0200842	74040000	65265000	74343000	83427000	84355000	89619000	12	50.509
Q9RUM3	Endopeptidase-related protein	DR_1361	0.0200945	96196000	107570000	114480000	64318000	77910000	84871000	5	76.82
Q9RW72	Uncharacterized protein	DR_0797	0.0204247	966060000	950050000	1077400000	813420000	656070000	604600000	4	54.935
Q9RWQ9	60 kDa chaperonin	groL	0.020433	45082000000	54748000000	44803000000	30871000000	34317000000	28876000000	59	323.31
Q9RY23	Chaperone protein DnaK	dnaK	0.0204342	8604500000	10298000000	9495300000	6626300000	6841500000	7805200000	51	323.31
Q9RVQ3	Uncharacterized protein	DR_0969	0.0207042	5894400000	6233400000	6318900000	7012200000	7137800000	6614500000	29	323.31
Q9RTX7	Uncharacterized protein	DR_1623	0.0209231	3004700000	2754300000	3165700000	3763100000	3713000000	3670800000	22	323.31
Q9RWW6	Replicative DNA helicase	DR_0549	0.0211998	324860000	320750000	352480000	397460000	396770000	400460000	14	181.47
Q9RYG5	Methyl-accepting chemotaxis protein	DR_A0352	0.0213362	249430000	263260000	277900000	409790000	373990000	465580000	18	198.92
Q9RVB2	ATP-dependent Clp protease, ATP-binding subunit ClpC	DR_1117	0.021694	945390000	894550000	853600000	1053100000	1003600000	1119400000	37	323.31
Q9RWA0	Uncharacterized protein	DR_0769	0.0221541	164970000	155960000	194440000	277450000	254140000	220020000	13	56.303
Q9RSY2	Uncharacterized protein DR_1987	DR_1987	0.0222305	370570000	447790000	525680000	235830000	294530000	178690000	6	114.62
Q9RZA7	Phospho-sugar mutase, putative	DR_A0047	0.0223037	571910000	665320000	685610000	827830000	784800000	838610000	19	171.64
Q9RVQ2	Electron transfer flavoprotein, alpha subunit	DR_0970	0.0227739	1541600000	1463400000	1627400000	1343100000	1366200000	1258300000	11	237.87
Q9RTY0	Ketoacyl reductase, putative	DR_1620	0.0228184	167710000	160590000	173640000	220230000	212760000	249010000	9	41.238
Q9RSM9	C-type cytochrome, putative	DR_2095	0.0228627	369370000	495850000	426830000	196540000	198210000	190470000	3	113.88
Q9RYB4	GTP cyclohydrolase 1	folE	0.0230151	32128000	30847000	41525000	47787000	49202000	54810000	4	39.957
Q9RTP9	Uncharacterized protein	DR_1708	0.0230611	948060000	1142700000	1245400000	610760000	644110000	568190000	8	242.36
Q9RW33	Uncharacterized protein	DR_0836	0.0242128	27166000	18295000	19952000	35395000	33655000	37536000	5	15.712
Q9RZ89	DNA-binding protein HU	hup	0.0242152	3602400000	4828100000	4154700000	2084300000	2478600000	2427000000	6	323.31
Q9RXK9	Glutamine--fructose-6-phosphate aminotransferase [isomerizing]	glmS	0.0243299	947680000	990990000	942550000	873120000	892610000	878430000	25	323.31
Q9RW16	Gliding motility protein	DR_0853	0.0245285	942910000	1006700000	1072800000	1420500000	1244400000	1223100000	10	102.78
Q9RXX5	RNA polymerase sigma-E factor	DR_0180	0.0249337	52635000	46245000	54256000	40039000	37363000	37612000	8	70.864
Q9RSP1	Uncharacterized protein	DR_2083	0.0251873	57719000	44961000	66649000	85742000	91978000	81466000	7	18.795
Q9RUY3	Succinate--CoA ligase [ADP-forming] subunit beta	sucC	0.0252309	4270100000	4898800000	4298500000	3370900000	3604200000	3373900000	24	323.31
Q9RYS6	Oxidoreductase	DR_A0232	0.0254455	196640000	154420000	187190000	227830000	227280000	258540000	11	55.729
Q9RT51	Uncharacterized protein	DR_1915	0.025907	636030000	605820000	704490000	478620000	523920000	382230000	13	251.85
Q9RUE0	Uncharacterized protein	DR_1447	0.0265228	4753000000	5157900000	5542900000	6463900000	6352000000	5804700000	19	323.31
Q9RRR8	DNA-binding response regulator	DR_2418	0.0266194	1724400000	1504400000	1526100000	1292300000	1196100000	1239400000	16	323.31
Q9RX10	5`-nucleotidase family protein	DR_0505	0.0267915	5967700000	5879500000	6188700000	6988100000	6537900000	6531900000	28	323.31
Q9RV97	Dihydroxy-acid dehydratase	ilvD	0.0268565	47133000	49263000	58688000	64926000	65624000	75842000	8	31.283
Q9RVY3	Uncharacterized protein DR_0888	DR_0888	0.0270545	1101300000	1314200000	1188800000	1021500000	871140000	887470000	9	323.31
Q9RYR7	Beta lactamase-related protein	DR_A0241	0.027172	186010000	179570000	205470000	322930000	259140000	271970000	13	147.9
Q9RYD1	Uncharacterized protein	DR_0019	0.0272158	16539000	19199000	20215000	23905000	24179000	24974000	4	13.423
Q9RTQ2	Arginine biosynthesis bifunctional protein ArgJ	argJ	0.0273378	369600000	369540000	357330000	433880000	462220000	414730000	9	122.86
Q9RRW2	Uncharacterized protein	DR_2373	0.0279704	234600000	245140000	221780000	210230000	205920000	196340000	7	60.542
Q9RR98	Uncharacterized protein	DR_2596	0.0284245	740770000	583070000	636030000	910820000	876950000	785200000	12	312.65
Q9RSF6	Sun protein, putative	DR_2168	0.0286661	86023000	112110000	111610000	133610000	136430000	159740000	9	37.311
Q9RYN8	Uncharacterized protein	DR_A0272	0.0288058	115460000	114670000	109700000	136620000	157820000	158850000	10	77.247
Q9RXH2	30S ribosomal protein S15	rpsO	0.0293594	772440000	1006900000	957840000	256720000	540650000	593460000	7	253.22
Q9RYZ8	Integrase/recombinase, putative	DR_A0155	0.0294738	79510000	62727000	90766000	123580000	118660000	122340000	7	57.279
Q9RVB4	S-layer-like array-related protein	DR_1115	0.0295613	873660000	866980000	953480000	1079000000	1123400000	991220000	19	323.31
Q9RWX7	Uncharacterized protein	DR_0538	0.0295899	70647000	74551000	69890000	86180000	90347000	100510000	15	119.41
Q9RTJ4	Uncharacterized protein	DR_1768	0.0295906	4576200000	4278100000	3701400000	2584600000	3469800000	2857200000	12	323.31
Q9RZS3	Uncharacterized protein	DR_B0041	0.0300553	886600000	810930000	975450000	1567900000	1318500000	1212500000	40	323.31
Q9RS85	Thiol-specific antioxidant protein, putative	DR_2242	0.0301759	280660000	265370000	219550000	355440000	333680000	310760000	6	62.401
Q9RS84	Phosphate-specific transport system accessory protein PhoU homolog	phoU	0.0303094	105590000	79193000	126910000	184520000	160580000	145760000	9	159.86
Q9RSY3	DegV domain-containing protein DR_1986	DR_1986	0.0303307	687450000	584520000	801690000	1004700000	999860000	919420000	8	54.631
Q9RY04	Uncharacterized protein	DR_0150	0.0306414	85152000	92354000	107300000	118370000	126510000	127660000	3	21.499
Q9RYB5	Adenylosuccinate synthetase	purA	0.0308286	297100000	278480000	297140000	258870000	246910000	272080000	15	114
Q9RY54	ABC transporter, ATP-binding protein, MsbA family	DR_0096	0.031101	66692000	66429000	96021000	108580000	113600000	137810000	10	46.38
Q9RYN0	Uncharacterized protein	DR_A0281	0.0311657	1443200000	1411300000	1741800000	2639000000	2087200000	2127400000	2	99.644
Q9RYG3	Methyl-accepting chemotaxis protein	DR_A0354	0.0311972	449060000	482560000	446240000	586700000	545020000	645510000	15	323.31
Q9RVN5	NADH oxidase	DR_0992	0.0314267	38600000	45711000	48338000	64137000	54683000	70012000	8	30.888
Q9RY37	Enoyl-CoA hydratase, putative	DR_0114	0.0316676	1045600000	883820000	839670000	561830000	706470000	707990000	12	262.23
Q9RYV5	NH(3)-dependent NAD(+) synthetase	nadE	0.0317421	171150000	184080000	208450000	157780000	138010000	122940000	15	204.92
Q9RXJ0	50S ribosomal protein L5	rplE	0.031848	27187000000	25906000000	23509000000	13737000000	19231000000	19603000000	19	323.31
Q9RV32	GTP-binding elongation factor family protein TypA/BipA	DR_1198	0.032012	1863400000	1983700000	2064800000	1535000000	1703200000	1772300000	21	323.31
Q9RYX4	Probable guanine deaminase	guaD	0.0322094	115110000	92381000	92061000	165670000		147150000	7	33.179
Q9RRE5	Glutamyl-tRNA reductase	hemA	0.0323864	32424000	35921000	31281000	43166000	38791000	46859000	4	23.863
Q9RVP1	Extracellular solute binding protein, family 5	DR_0986	0.032591	5959900000	5849100000	5740600000	4231200000	4863500000	4999600000	38	323.31
Q9RTH4	Yellow-related protein	DR_1790	0.0326894	5834600000	5877900000	5337200000	4871000000	5056600000	4816200000	24	323.31
Q9RRE4	Probable transcriptional regulatory protein DR_2548	DR_2548	0.0327878	1400700000	1337700000	1062300000	881880000	796650000	735230000	6	154.4
Q9RTC9	Signal recognition particle protein	ffh	0.032983	2075300000	2157500000	2150400000	1947400000	2045500000	1920500000	25	323.31
Q9RVK5	Uncharacterized protein	DR_1022	0.0330989	34619000	27832000	31897000	55684000	44435000	61534000	4	10.097
Q9RV59	Uncharacterized protein	DR_1171	0.0331264	261160000	274400000	296180000	378420000	360480000	446880000	16	108
Q9RT82	Uncharacterized protein	DR_1883	0.0331586	49283000	54778000	51641000	45306000	44677000	43528000	8	118.9
Q9RYG4	Methyl-accepting chemotaxis-related protein	DR_A0353	0.0334991	204810000	213570000	209180000	307060000	261540000	314950000	14	158.05
Q9RUR7	Uncharacterized protein	DR_1315	0.0335525	219630000	245000000	288590000	169390000	193650000	140830000	10	171.78
Q9RSS1	Uncharacterized protein DR_2053	DR_2053	0.0336634	125210000	96795000	121320000	216750000	180610000	158650000	9	35.457
Q9RZG0	Uncharacterized protein	DR_C0027	0.0337733	236430000	215510000	279230000	324670000	344660000	294430000	12	79.332
Q9RSB4	tRNA (guanosine(18)-2-O)-methyltransferase	DR_2211	0.0339357	126730000	110200000	96882000	70344000	67095000	65432000	4	41.015
Q9RU07	Fructose-bisphosphate aldolase	DR_1589	0.0345737	4482700000	4854300000	4792800000	4165100000	3940100000	4385700000	20	323.31
Q9RWS7	ATP-dependent Clp protease, ATP-binding subunit ClpA	DR_0588	0.0352682	100950000	91648000	126120000	148860000	147240000	159210000	15	65.193
Q9RZ03	Uncharacterized protein	DR_A0150	0.0353422	321710000	250430000	305990000	482810000	365980000	446150000	9	72.789
Q9RS39	Macro domain-containing protein DR_2288	DR_2288	0.036388	43386000	44114000	36558000	30181000	28832000	29807000	7	47.342
Q9RWC7	Arginine repressor	argR	0.0365764	692300000	656290000	707180000	1119000000	933660000	916690000	11	167.7
Q9RUF3	Methionine--tRNA ligase	metG	0.0366259	1268600000	1313900000	1410400000	1494600000	1445800000	1571800000	30	323.31
Q9RWV4	Maltose ABC transporter, periplasmic maltose-binding protein	DR_0561	0.0367384	3423800000	3315900000	3352100000	2489300000	2699600000	2034300000	23	323.31
Q9RY67	2-oxoglutarate dehydrogenase, dihydrolipoamide succinyltransferase E2 component	DR_0083	0.0368988	4098500000	4409900000	4130100000	3167700000	3436200000	3804600000	18	236.91
Q9RWS2	Beta-ketoadipate enol-lactone hydrolase, putative	DR_0593	0.0379763	35994000	33299000	40268000	28218000	24532000		7	24.727
Q9RRM9	Oxidoreductase, putative	DR_2459	0.0380006	58568000	89862000	66955000	109560000	134470000	99654000	3	101.91
Q9RXK1	50S ribosomal protein L4	rplD	0.0382234	27190000000	26885000000	29970000000	30891000000	32846000000	31903000000	17	298.43
Q9RVQ1	Electron transfer flavoprotein, beta subunit	DR_0971	0.0390165	1931700000	1997000000	2476500000	1648000000	1455500000	1294400000	19	323.31
Q9RXB5	Uncharacterized FtsK-like protein DR_0400	DR_0400	0.0397172		15723000	15868000	20969000	20253000		5	18.166
Q9RR99	Oxidoreductase, short-chain dehydrogenase/reductase family	DR_2595	0.0404874	115970000	111660000	148540000	170930000	181350000	158830000	9	61.095
Q9RRJ4	UDP-N-acetylmuramoylalanine--D-glutamate ligase	murD	0.0410189	108330000	120500000	134840000	170840000	140190000	171390000	14	97.128
Q9RSU4	Uncharacterized protein	DR_2029	0.0410254	29850000	22215000	23966000	34858000		36082000	2	12.622
Q9RV16	Acetyl-coenzyme A carboxylase carboxyl transferase subunit alpha (ACCase subunit alpha) (Acetyl-CoA carboxylase carboxyltransferase subunit alpha) (EC 6.4.1.2)	accA	0.0410543	446610000	433670000	502100000	567960000	589810000	699760000	14	323.31
Q9RWA7	Uncharacterized protein	DR_0762	0.0412432	476870000	345670000	501490000	676610000	610140000	611490000	6	43.752
Q9RRJ5	1-(5-phosphoribosyl)-5-[(5-phosphoribosylamino)methylideneamino] imidazole-4-carboxamide isomerase	hisA	0.0421786	366480000	350570000	422260000	596030000	481740000	486260000	16	137.66
Q9RUA7	Uncharacterized protein	DR_1484	0.0423202	103640000	93092000	104010000	122200000	155870000	148330000	5	39.81
Q9RXH5	Uncharacterized protein	DR_0338	0.0427405	21576000	26976000	17063000	8676900	9895800	12331000	2	31.482
Q9RUZ8	Pilin, type IV, putative	DR_1232	0.0427798	538100000	589480000	631530000	791470000	658970000	749080000	5	43.877
Q9RXZ6	Branched-chain amino acid dehydrogenase	DR_0158	0.0430824	167030000	138800000	159490000	179900000	187650000	194560000	10	35.352
Q9RVP6	Phosphoenolpyruvate carboxykinase [ATP]	pckA	0.043426	369250000	392360000	364200000	321830000	271200000	327380000	18	323.31
Q9RTJ3	Desiccation/radiation resistance protein DR_1769	DR_1769	0.0437243	1535000000	1549400000	1815200000	2193500000	1924000000	1911700000	19	323.31
Q9RYU4	NAD(P)H dehydrogenase (quinone)	DR_A0214	0.0439817	259890000	275940000	361800000	153410000	227620000	161000000	7	233.87
Q9RVT8	Transcriptional regulator, MerR family	DR_0934	0.0442691	138480000	132740000	126100000	172510000	154180000	188100000	5	17.372
Q9RUL2	Uncharacterized protein	DR_1372	0.0443387	64724000	76124000	75924000	108210000	87418000	91708000	5	115.88
Q9RUP5	Triosephosphate isomerase	tpiA	0.0443806	353150000	423790000	521730000	303850000	237520000	211140000	8	218.17
Q9RUB5	1-deoxy-D-xylulose-5-phosphate synthase	dxs	0.0445142	29591000	32512000	38563000	42728000	43081000	53069000	6	23.379
Q9RZC5	4-aminobutyrate aminotransferase	argD	0.0448101	57769000	58141000	55554000	55232000	53198000	54040000	7	22.994
Q9RUL4	Uncharacterized protein	DR_1370	0.0448143	105670000	89816000	125880000	167010000	218330000	154540000	8	150.73
Q9RSQ3	Phosphoglucosamine mutase	glmM	0.0449956	445620000	477960000	506280000	640390000	560920000	548000000	15	196.25
Q9RVZ4	Uncharacterized protein	DR_0876	0.0450858	247870000	265510000	266920000	211870000	210730000	161700000	8	61.261
Q9RSB9	Citrate lyase, beta subunit	DR_2206	0.0451485	55620000	52071000	57392000	41289000	38867000	25573000	7	66.322
Q9RXL9	Uncharacterized protein	DR_0291	0.0452498	607940000	660160000	724980000	545710000	570850000	454840000	18	319.28
Q9RXG1	Uncharacterized protein	DR_0352	0.0453999	326390000	360610000	370590000	430780000	497810000	414240000	5	166.07
Q9RSR2	WD-repeat family protein	DR_2062	0.0456757	276620000	253060000	299420000	502450000	444080000	364040000	10	51.638
Q9RUT9	Molybdenum cofactor biosynthesis protein B	DR_1292	0.0458977	369930000	343890000	351990000	403870000	451980000	482070000	9	93.542
Q9RZT4	Sensor histidine kinase/response regulator	DR_B0029	0.0460109	55245000	61530000	65546000	84902000	69076000	82868000	9	44.969
Q9RV56	Sensory box sensor histidine kinase	DR_1174	0.0467777	67340000	56723000	58616000	71463000	72711000	84451000	11	74.21
Q9RX36	Penicillin-binding protein 1	DR_0479	0.0468878		31360000	37350000	43038000	51717000	53334000	8	47.297
Q9RV25	Deoxyribose-phosphate aldolase	deoC	0.0469222	565660000	562160000	756300000	1102600000	896150000	818490000	11	169.16
Q9RTL8	Glucose-6-phosphate isomerase	pgi	0.0471773	426450000	475710000	455320000	512500000	535230000	601160000	19	172.48
Q9RYX6	Xanthine dehydrogenase, C-terminal subunit	DR_A0178	0.0472291	107520000	102740000	134570000	152550000	149150000	160290000	14	272.56
Q9RUB8	Glycosyl hydrolase, family 13	DR_1472	0.047426	104950000	99989000	106020000	134250000	118280000	119050000	13	88.794
Q9RWB3	Uncharacterized protein	DR_0756	0.0475611	105850000	100250000	111600000	124890000	124670000	112750000	4	23.015
Q9RV94	Uncharacterized protein	DR_1135	0.0482929	312740000	292920000	311980000	590540000	468470000	442520000	6	80.287
Q9RST7;I3NX86	Trehalose synthase, putative	DR_2036	0.0485673	70243000	70486000	72248000	80474000	81965000	90815000	12	115.87
Q9RRF0	Peptidyl-prolyl cis-trans isomerase	DR_2542	0.0485899	589940000	708280000	663850000	525550000	568490000	497270000	8	323.31
Q9RZJ1	ATP-dependent helicase HepA	DR_B0136	0.0488692	55872000	60018000	59092000	63397000	72755000	71438000	13	48.011
Q9RR70	Fumarate hydratase class II	fumC	0.0489834	1608300000	1608700000	1200500000	855870000	993310000	1047200000	22	288
Q9RT57	Lactate utilization protein C	lutC	0.0492314	752540000	670210000	653000000	571020000	626450000	541080000	11	102.15
Q9RVU2	Phosphotriesterase, putative	DR_0930	0.0503162	40517000	34392000	40907000	54589000	45287000	46762000	6	79.583
Q9RW61	Bifunctional protein GlmU	glmU	0.0504143	102070000	128630000	127860000	157890000	138500000	154760000	11	74.599
Q9RTX5	Branched-chain-amino-acid aminotransferase	DR_1626	0.0507327	252320000	299380000	260500000	207710000	201590000	242200000	12	121.86
Q9RRZ7	DNA polymerase III subunit, putative	DR_2332	0.0508894	33173000	34530000	45906000	63367000	47227000	54510000	6	28.937
Q9RUJ9	N-acetylmuramoyl-L-alanine amidase, putative	DR_1387	0.0511563	23012000	26979000	28453000		19375000	20913000	9	81.702
Q9RTC7	GTP pyrophosphokinase	DR_1838	0.0514918	313370000	297580000	309670000	346240000	410650000	383930000	26	187.56
Q9RT03	Laccase domain protein DR_1966	DR_1966	0.0522724	33033000	26479000	38341000	21948000		17188000	6	30.341
Q9RW03	Lipopolysaccharide biosynthesis protein-related protein	DR_0866	0.052407	15285000	18202000	20137000	25022000	22153000	29848000	5	18.916
Q9RWD2	Uncharacterized protein	DR_0737	0.0526057	23870000	31949000	26706000	37944000	33303000	43980000	3	12.142
Q9RWQ5	LuxA-related protein	DR_0611	0.0527182	440400000	454980000	508920000	350440000	407600000	411430000	12	184.93
Q9RXW5	Uncharacterized protein	DR_0190	0.0529075	97700000	116560000	116600000	131420000	141070000	166260000	7	129.11
Q9RVE0	DNA replication and repair protein RecF	recF	0.0530629	34585000	33834000	37592000	45297000	42417000	38562000	6	21.384
Q9RYB2	Serine hydroxymethyltransferase	glyA	0.0532175	2137400000	2010900000	1882100000	1688200000	1786800000	1752300000	25	323.31
Q9RVJ4	Branched-chain amino acid ABC transporter, ATP-binding protein	DR_1034	0.0532864	374340000	325470000	434250000	470570000	509850000	499010000	10	203.52
Q9RV15	Acetyl-CoA carboxylase carboxyl transferase, beta subunit	accD	0.0533839	227240000	211940000	266250000	304700000	284250000	294400000	9	55.491
Q9RWV1	Amino acid ABC transporter, periplasmic amino acid-binding protein	DR_0564	0.0537797	961920000	1034900000	1179200000	853390000	783050000	825250000	15	207.45
Q9RW41	Isocitrate lyase	DR_0828	0.0539277	72107000	79897000	87267000	100850000	88316000	97140000	8	20.483
Q9RSF0	Leucine--tRNA ligase	leuS	0.0539787	374920000	399080000	379250000	416040000	416630000	455500000	24	181.75
Q9RXQ8	Oxidoreductase, putative	DR_0249	0.0540523		331700000	329700000	425590000	424480000	515770000	4	30.348
Q9RSM5	Uncharacterized protein	DR_2099	0.0547971	29111000	29817000	32261000	26849000	22559000	19583000	4	19.277
Q9RW78	Chloride peroxidase, putative	DR_0791	0.0548088	14390000	12881000	14076000	10986000	11950000	12785000	3	16.934
Q9RUH6	Carboxynorspermidine decarboxylase	DR_1410	0.0550129	411160000	406560000	405280000	371380000	336050000	372630000	12	110.86
Q9RXI8	Malate dehydrogenase	mdh	0.0550721	2357900000	2654100000	2853400000	2023300000	2067300000	2302600000	20	323.31
Q9RU60	Acetyltransferase, putative	DR_1534	0.0553249	6287900	5496300	7692200	9173500	9078600	7801600	5	20.88
Q9RV18	Uncharacterized protein	DR_1212	0.0553627	664440000	547300000	451400000	287290000	346970000	385590000	7	55.303
Q9RSM8	Endopeptidase IV-related protein	DR_2096	0.0557175	1035400000	1119400000	803480000	568720000	630440000	791990000	16	162.68
Q9RWT6	DNA/pantothenate metabolism flavoprotein	DR_0579	0.056553		46470000	47003000	55241000	53442000		6	41.426
Q9RZ90	Serine protease, subtilase family	DR_A0064	0.0570193	87491000	88756000	107320000	63940000	83286000	65074000	7	95.601
Q9RWJ6	Uncharacterized protein	DR_0672	0.0575235	574290000	563590000	584660000	648030000	699550000	765120000	3	79.234
Q9RYC6	Phosphoribosylaminoimidazole carboxylase, ATPase subunit	purK	0.0579886	139660000	139550000	163710000	204870000	188750000	254120000	10	28.123
Q9RU28	Peptide ABC transporter, ATP-binding protein	DR_1567	0.0581899	1308700000	1111500000	1454800000	1517600000	1599400000	1816100000	14	250.99
Q9RXJ9	50S ribosomal protein L2	rplB	0.0583726	18208000000	20671000000	19413000000	27338000000	22086000000	24371000000	18	260.46
Q9RWT4	Uncharacterized protein	DR_0581	0.0584662	275770000	322510000	353880000	267030000	232700000	176890000	10	69.149
Q9RZS4	Uncharacterized protein DR_B0040	DR_B0040	0.0585998	67352000	50282000	56339000	39120000	46092000	38253000	4	19.748
Q9RSD3	ABC transporter, ATP-binding protein	DR_2192	0.0603252	214260000	147420000	222860000	279870000	290880000	254450000	7	39.319
Q9RRJ1	Nucleoside diphosphate kinase	ndk	0.0604872	5662800000	5474300000	6034700000	5079400000	4469900000	3761900000	8	323.31
Q9RU54	Isocitrate dehydrogenase [NADP]	DR_1540	0.0605923	14708000000	11839000000	10235000000	6836800000	8149400000	7889000000	30	323.31
Q9RVV0	Acyl-CoA dehydrogenase	DR_0922	0.0611324	215150000	185340000	196190000	215440000	244460000	255660000	13	105.68
Q9RSC7	ABC transporter, ATP-binding protein	DR_2198	0.0620995	706150000	616150000	893400000	989020000	975230000	1079000000	5	47.491
Q9RUD9	Uncharacterized protein	DR_1448	0.0631878	1992000000	2104700000	1825200000	1820400000	1587500000	1696800000	16	323.31
Q9RTZ4	Uncharacterized protein	DR_1603	0.0637481	80120000	71860000	81174000	119750000	99704000	93573000	11	84.866
Q9RXV6	Transcriptional regulator, Lrp/AsnC family	DR_0200	0.0640616	270780000	278230000	318550000	462590000	359420000	369060000	8	33.948
Q9RWA1	UDP-N-acetylmuramoyl-tripeptide--D-alanyl-D-alanine ligase	DR_0768	0.0644015	335180000	342780000	325730000	367310000	392630000	428270000	17	178.4
Q9RWI3	Uncharacterized protein	DR_0685	0.064451	116910000	120710000	125760000	281130000	256830000	176810000	7	114.49
Q9RSS3	ABC transporter, ATP-binding protein, MDR family	DR_2051	0.064828	42546000	37564000	56395000	75575000	57768000	62158000	8	61.093
Q9RUK7	Amidase, putative	DR_1377	0.0661656	56827000	65905000	69236000	56512000	48816000	51412000	8	39.178
Q9RWW5	MutT/nudix family protein	DR_0550	0.0669954	300870000	295830000	330960000	342580000	422760000	384280000	11	82.156
Q9RW21	Lipoprotein, putative	DR_0848	0.0671101	818110000	622360000	738530000	1083800000	969340000	831850000	15	191.22
Q9RVB5	Heat shock protein, HSP20 family	DR_1114	0.0671695	399740000	380670000	492980000	349920000	324980000	268540000	7	101.82
Q9RWU1	Uncharacterized protein	DR_0574	0.0674948	680910000	716750000	779890000	776220000	834720000	842710000	15	233.96
Q9RWC6	Response regulator	DR_0743	0.0675052	1399500000	1303600000	1418800000	2181300000	1750400000	1724100000	12	111.11
Q9RSV7	Oxidoreductase, FAD-binding	DR_2015	0.0677677	80926000	67435000	78818000	86460000	111290000	97107000	8	51.564
Q9RUA3	Membrane-bound protein LytR	DR_1488	0.0678292	176580000	186810000	221620000	222490000	248750000	283170000	7	130.74
Q9RUZ6	Uncharacterized protein	DR_1234	0.0693004	150370000	176430000	166380000	124700000	116860000	151800000	9	243.67
Q9RVG9	Uncharacterized protein	DR_1060	0.0693032	16551000	19671000	23072000	27687000	26486000	22995000	2	9.1948
Q9RRA3	Uncharacterized protein	DR_2591	0.0710691	49383000	43860000	30362000	19584000	23015000	23970000	4	106.85
Q9RZ85	Cleavage and polyadenylation specificity factor-related protein	DR_A0069	0.0712399	176160000	155610000	167260000	175310000	198680000	199320000	11	97.105
Q9RXV4	Uncharacterized protein	DR_0202	0.0713495	55195000	50282000	53420000	78306000	62824000	65170000	3	40.173
Q9RW46	ROK family protein	DR_0823	0.0715471	461490000	519500000	499480000	399340000	432800000	463720000	12	165.69
Q9RT58	Fumarate reductase-related protein	DR_1907	0.0716962	235010000	182500000	258650000	156430000	171670000	137260000	10	77.853
Q9RU41	Peptide chain release factor 3	prfC	0.0716992	102110000	96366000	101030000	73769000	83405000	91837000	14	131.09
Q9RRP5	Ribosomal protein N-acetyltransferase, putative	DR_2443	0.0718123	105870000	91841000	117430000	78408000	89342000	56446000	9	31.626
P56926	Glutamine--tRNA ligase	glnS	0.0718649	985270000	994480000	1029100000	1103600000	1111800000	1245400000	42	281.06
Q9RZC2	Mannose-1-phosphate guanylyltransferase	DR_A0032	0.0723941	762910000	764330000	829790000	844140000	895920000	980150000	15	132.28
Q9RXM2	Uncharacterized protein	DR_0288	0.0724978	207030000	186680000	204280000	228490000	251460000	215120000	12	74.695
Q9RR92	Acetate kinase	ackA	0.0736617	474980000	446450000	483840000	329740000	390650000	424900000	15	173.26
Q9RTD9	Gamma-glutamyl phosphate reductase	proA	0.0737003	63192000	74398000	58375000	55907000	44642000	51912000	9	76.462
Q9RV64	Uncharacterized protein	DR_1166	0.0737512	115720000	104860000	124740000	128270000	145900000	163460000	5	16.53
Q9RYC5	Uncharacterized protein	DR_0025	0.074286	155240000	144870000	178970000	290570000	226570000	204100000	12	86.076
Q9RYD7	Chromosome partitioning ATPase Soj	DR_0013	0.0744165	320610000	285550000	388970000	522680000	400130000	424420000	9	174.17
Q9RWI2	Uncharacterized protein	DR_0686	0.0744209	469570000	463200000	534170000	837090000	676750000	605400000	23	214.43
Q9RW88	Response regulator, OmpR/PhoB family	DR_0781	0.0749772	234690000	298010000	302210000	392850000	371830000	309690000	9	98.944
Q9RX44	Cytokinin riboside 5-monophosphate phosphoribohydrolase	DR_0471	0.0750785	38564000	53977000	57725000	71751000	68000000	68897000	5	32.108
Q9RSS2	ABC transporter, ATP-binding protein, MsbA family	DR_2052	0.0751383	57584000	44314000	60114000	73431000	77785000	61058000	8	21.752
Q9RYD4	NAD-dependent protein deacylase	cobB	0.0755799	72203000	59584000	75114000	61138000	48232000	39283000	9	84.656
Q9RWT9	RNA methyltransferase, putative	trmJ	0.0757336	120340000	87781000	127080000	190670000	162610000	133270000	6	44.992
Q9RUJ1	Geranylgeranyl diphosphate synthase	DR_1395	0.0757344	38781000	41426000	50547000	69044000	51127000	57856000	5	20.075
Q9RU74	Ketol-acid reductoisomerase (NADP(+))	ilvC	0.0760641	1989400000	2079000000	2115300000	1665200000	1864900000	1417900000	21	323.31
Q9RXB0	Alpha-dextran endo-1,6-alpha-glucosidase	DR_0405	0.0765198	317170000	306730000	390570000	528820000	422940000	407210000	23	265.51
Q9RTT2	Isocitrate dehydrogenase, putative	DR_1674	0.0766532	711210000	738000000	770530000	965530000	810360000	864300000	9	209.28
Q9RWR0	10 kDa chaperonin	groS	0.0770414	7113100000	8625200000	8747600000	6354600000	7357800000	5791600000	14	159
Q9RWI6	Uncharacterized protein	DR_0682	0.077798	22981000	25139000	21479000	35828000	26970000	30290000	4	14.895
Q9RXT6	Amidophosphoribosyltransferase	purF	0.0778759	96013000	79871000	103910000	127520000	112760000	158000000	11	88.902
Q9RY86	Uncharacterized protein	mqnC	0.0778765	105560000	111740000	97013000	114020000	138260000	143530000	11	81.916
Q9RVW4	Cold shock protein, CSD family	DR_0907	0.0782483	387640000	373810000	206010000	88222000	191200000	170140000	6	323.31
Q9RZ29	Uncharacterized protein	DR_A0124	0.0782985	28892000		30926000	25896000	24273000	18263000	6	26.316
Q9RU69	Carbohydrate kinase, PfkB family	DR_1525	0.0784093	355100000	354460000	409040000	424840000	416220000	441450000	8	113.64
Q9RYE7	Chromosomal replication initiator protein DnaA	dnaA	0.0789742	162870000	165620000	177310000	117670000	121060000	155750000	10	50.612
Q9RRS0	DNA-binding response regulator	DR_2415	0.0790056	158380000	170020000	171230000	258510000	213080000	199300000	6	66.931
Q9RX64	Glutamine synthase	DR_0451	0.0790577	69810000	61580000	64350000	72686000	73623000	73352000	9	38.845
Q9RVX2	Ribonuclease H	rnhA	0.0792107	184620000	149880000	237610000	290810000	274930000	232810000	8	141.93
Q9RUI4	Transcriptional repressor, TetR family	DR_1402	0.0794324	83881000	74186000	95115000	114220000	92241000	114660000	10	49.289
Q9RU15	ABC transporter, ATP-binding protein	DR_1581	0.0801757	80645000	88880000	82728000	90539000	92600000	102990000	6	72.767
P56925	33 kDa chaperonin	hslO	0.0806542	360240000	345000000	481650000	623540000	497290000	491690000	9	135.85
Q9RZ22	Uncharacterized protein	DR_A0131	0.0817535	25413000	18019000	31789000		39199000	34860000	10	36.763
Q9RXJ2	50S ribosomal protein L14	rplN	0.0818102	11020000000	9320300000	8492100000	13165000000	10801000000	11890000000	11	103.6
Q9RZU4	Iron-chelator utilization protein, putative	DR_B0017	0.0818108	20541000		23746000	32937000	30859000	24948000	4	20.921
Q9RWP1	Uncharacterized protein	DR_0625	0.0818555	100540000	83938000	145520000	149400000	190860000	152330000	10	73.009
Q9RS71	Transketolase	DR_2256	0.0819033	1213000000	1298200000	1260500000	1438800000	1298300000	1395400000	26	288.07
Q9RR81	3-methyl-2-oxobutanoate hydroxymethyltransferase	panB	0.0820582	262460000	212960000	192870000	155390000	151580000	165870000	6	71.825
Q9R342	Elongation factor Tu	tufA	0.0823332	35591000000	41251000000	29926000000	23754000000	26453000000	26363000000	28	323.31
Q9RSH3	Ribonuclease P protein component	rnpA	0.0835574	38098000	39397000	44835000	47764000	44110000	48275000	3	85.16
Q9RU57	Lipase, putative	DR_1537	0.0835917	585770000	565780000	628590000	465610000	552850000	417420000	14	173.18
Q9RWG9	V-type ATP synthase, F subunit	DR_0699	0.084556	317160000	476740000	399770000	559210000	568960000	466080000	5	56.741
Q9RXC5	Uncharacterized protein	DR_0390	0.0846296	292370000	379240000	353620000	280560000	227090000	290640000	16	260.36
Q9RY01	Riboflavin-specific deaminase	DR_0153	0.0846753	23926000	19203000	21849000	25740000	26033000	26242000	5	26.326
Q9RVQ5	Uncharacterized protein	DR_0967	0.0850579	57882000	52514000	69445000	125220000	94251000	79349000	5	15.372
Q9RTK6	Uncharacterized protein	DR_1754	0.0852486	1919100000	1882900000	1371300000	1079400000	1281300000	1249900000	5	95.984
Q9RRX0	Transcriptional regulator	DR_2362	0.0861664	208560000	194850000	251930000	271850000	270570000	275840000	9	57.504
Q9RX35	tRNA 2-thiocytidine biosynthesis protein TtcA	ttcA	0.0877971	66761000	59794000	62816000	73091000	68861000		7	70.492
Q9RVC6	ABC transporter, ATP-binding protein, EF-3 family	DR_1103	0.088427	15281000		15594000	14678000	14768000	15134000	9	23.422
Q9RY40	Thymidylate kinase	tmk	0.0886439	68807000	60498000	71018000	58268000	61416000	51876000	7	58.336
Q9RRI1	Enoyl-CoA hydratase, putative	DR_2510	0.088712	276690000	274680000	339190000	224020000	235290000	241160000	11	162.91
Q9RYS7	Oxidoreductase	DR_A0231	0.0893714	128880000	131160000	141550000	156410000	167940000	203990000	14	58.945
Q9RY72	N-acetyl-gamma-glutamyl-phosphate reductase 2	argC2	0.0894968	65759000	58496000	68248000	59600000	43533000	41584000	6	42.447
Q9RXE3	Uncharacterized protein	mqnA	0.0896357	62489000	46028000	64991000	74557000	75633000	77687000	7	31.258
Q9RVE3	Alanine racemase	alr	0.0901005		24950000	26264000	34628000	32255000	27693000	5	18.524
Q9RUI9	Uncharacterized protein	DR_1397	0.0901659	140920000	112470000	164130000	226370000	167940000	179860000	6	36.86
Q9RV74	Malate synthase, putative	DR_1155	0.0904189	49420000	49797000	50364000	57404000	63639000	74343000	12	43.761
Q9RUC1	SsrA-binding protein	smpB	0.0906514	172470000	195790000	199830000	244940000	203720000	220510000	4	29.291
Q9RTV2	Uncharacterized protein	DR_1654	0.0907818	718010000	978170000	887940000	629680000	693290000	605910000	4	158.14
Q9RVW8	Uncharacterized protein	DR_0903	0.0911976	40327000	51194000	46171000	37752000	32910000	40574000	7	151.38
Q9RTG5	Translation initiation factor IF-2	infB	0.0915683	1783000000	2071500000	1874200000	1601900000	1666000000	1756100000	22	323.31
Q9RT93	Uncharacterized protein	DR_1872	0.0920129	56238000	58916000	68570000	141200000	97919000	88239000	3	25.431
Q9RZ09	Uncharacterized protein	DR_A0144	0.0923876	570940000	508920000	361310000	319720000	226690000	375430000	14	109.06
Q9RV05	Mannosyltransferase, putative	DR_1225	0.0932867	26083000	27162000	31947000	31422000	38522000	43082000	4	39.274
Q9RXS9	Uncharacterized protein	DR_0227	0.0935104	71623000	62757000	70029000	117310000	92692000	82915000	5	73.311
Q9RTP3	Uncharacterized protein	DR_1714	0.0940888	318840000	277250000	406370000	477460000	465330000	382360000	5	72.757
Q9RRX3	Uncharacterized protein	DR_2359	0.0941121	118900000	114280000	129190000	160250000	129430000	145600000	10	42.921
Q9RRK0	Uncharacterized protein	DR_2489	0.0944305	95916000	122480000	125170000	152260000	162100000	125000000	10	124.51
Q9RW22	ComA-related protein	DR_0847	0.0944654	131640000	140340000	123380000	92121000	111710000	121370000	5	30.24
Q9RRB4	Uncharacterized protein	rsfS	0.0951016	100610000		75326000	134890000	166320000		5	32.868
Q9RSU7	ArgE/DapE/Acy1 family protein	DR_2025	0.0951488	926810000	1040400000	990990000	934030000	821010000	897590000	18	216.41
Q9RUC2	Oxidoreductase, short-chain dehydrogenase/reductase family	DR_1467	0.0952812	151940000	178800000	193110000	118050000	148200000	151870000	8	219.03
Q9RST2	Uncharacterized protein	DR_2041	0.0956746	166950000	219860000	210640000	248260000	232950000	252140000	10	105.51
Q9RZV1	Cobalamin biosynthesis protein CobD	cobD	0.0961	32934000	35355000	37502000	41630000	51324000	40762000	5	29.458
Q9RW93	Shikimate kinase	aroK	0.0961994	34315000	34439000	39141000	54631000	48578000	39948000	3	51.6
Q9RWI7	Uncharacterized protein	DR_0681	0.0962314	121700000	124410000	116840000	157930000	129000000	155250000	3	32.117
Q9RR72	Uncharacterized protein	DR_2625	0.0967349	17990000	14438000	20294000		13584000	12151000	3	9.3545
Q9RSL3	50S ribosomal protein L6	rplF	0.0975679	33453000000	25852000000	25370000000	21190000000	23037000000	19172000000	14	323.31
Q9RW97	Uncharacterized protein	DR_0772	0.0978841	209220000	189620000	242300000	258780000	261240000	256580000	7	60.892
Q9RSF8	Purine-nucleoside phosphorylase	DR_2166	0.0988855	921420000	760550000	727420000	575180000	724610000	618500000	11	272.37
Q9RZB7	Glycosyltransferase	DR_A0037	0.0990923	77912000	61009000	78150000	85839000	88892000	90356000	6	35.664
Q9RV48	Phosphinothricin acetyltransferase	DR_1182	0.0992703	128020000	154940000	182840000	205940000	212270000	176010000	4	47.769
Q9RUR4	Acyl-CoA dehydrogenase	DR_1318	0.0997834	776730000	791950000	878850000	848710000	936140000	956580000	12	94.362
Q9RY64	50S ribosomal protein L21	rplU	0.100673	12829000000	10314000000	7900900000	6011300000	7209000000	6032600000	12	216.6
Q9RUC9	Uncharacterized protein	DR_1460	0.100733	115570000	83101000	78116000	180640000	126040000	121330000	10	50.581
Q9RRC5	N-acetylmuramoyl-L-alanine amidase-related protein	DR_2567	0.101155	192680000	186110000	185960000	241260000	204040000	213670000	11	62.19
Q9RWC1	RNA methyltransferase, TrmH family	DR_0748	0.10206	340860000	270380000	338360000	378590000	395180000	358510000	12	137.58
P52027	DNA polymerase I	polA	0.102075	208780000	214070000	249680000	242650000	257870000	276430000	23	154.45
Q9RY80	Single-stranded DNA-binding protein DdrB	ddrB	0.102268	169090000	101480000	81998000	32624000	47484000	52484000	7	52.797
Q9RT24	Malonyl CoA-acyl carrier protein transacylase	DR_1945	0.102505	400100000	392310000	439180000	484320000	448410000	432510000	4	38.485
Q9RSJ2	Uncharacterized protein	DR_2132	0.102553	279580000	272800000	287560000	206980000	264270000	231800000	3	49.072
Q9RWL5	Arginase	DR_0651	0.102623	69013000	77220000	86333000	71769000	53550000	61183000	9	93.864
Q9RST1	Uncharacterized protein	DR_2042	0.103326	166620000	175290000	182890000	204590000	196660000	245150000	16	81.957
Q9RU24	Probable ABC transporter-binding protein DR_1571	DR_1571	0.103408	22731000000	22033000000	20649000000	18081000000	19808000000	14153000000	43	323.31
Q9RVY0	DNA-binding response regulator	DR_0891	0.10343	67121000	88183000	80170000	61483000	66786000	58471000	8	39.013
Q9RRJ6	DNA-directed RNA polymerase subunit omega	rpoZ	0.103618	245460000	330690000	242300000	171480000	229210000	191250000	7	99.545
Q9RRA1	Uncharacterized protein	DR_2593	0.103733	531870000	574640000	591440000	847100000	787750000	620070000	11	181.38
Q9RWB8	Cell division topological specificity factor	minE	0.104111	138880000	153480000	137660000	107510000	84958000		4	23.979
Q9RZS5	Uncharacterized protein	DR_B0039	0.104668	98965000	98237000	114100000	142370000	128610000	110990000	17	83.727
Q9RUD6	5-methylthioadenosine/S-adenosylhomocysteine nucleosidase	DR_1451	0.105618	1310000000	1189400000	1681600000	1904000000	1752100000	1679100000	9	140.84
Q9RUB1	AlgP-related protein	DR_1480	0.105695	10668000000	10719000000	7921300000	6911000000	7297000000	7426600000	37	323.31
Q9RY32	Elongation factor P	efp	0.106656	4483100000	3913200000	4279500000	3588800000	3745700000	2620400000	19	295.95
Q9RW31	Uncharacterized protein	DR_0838	0.107002	10167000	13152000		18853000	16066000	15675000	3	5.6629
Q9RU00	Glucose 6-phosphate dehydrogenase assembly protein OpcA, putative	DR_1597	0.107263	118480000	105290000	125890000	124150000	139210000	133850000	11	112.29
Q9RXF0	Peptide ABC transporter, periplasmic peptide-binding protein, putative	DR_0363	0.107268	8949000000	8744500000	8048500000	7925500000	7870700000	6602200000	37	323.31
Q9RUU8	Phosphoenolpyruvate carboxylase	ppc	0.10731	149590000	153410000	168570000	183320000	176610000	163140000	20	158.64
Q9RW73	Acetyltransferase, putative	DR_0796	0.107419	71803000	80397000	100990000	109060000	101840000	110880000	6	47.262
Q9RR71	Carboxylesterase, type B	DR_2626	0.107823	363540000	388450000	416000000	444910000	411080000	429160000	14	259.32
Q9RUR2	Uncharacterized protein	DR_1320	0.108144	238820000	313910000	378820000	390340000	501260000	384010000	7	62.574
Q9RR66	Deoxycytidylate deaminase, putative	DR_2631	0.108321	104430000	128830000	138300000	135110000	160800000	156170000	6	19.534
Q9RRP9	Uncharacterized protein	DR_2439	0.108535	61086000	62464000		115180000	90826000	75496000	3	9.0604
Q9RW32	Uncharacterized protein	DR_0837	0.109498	56324000	70885000	73315000	84621000	76965000	106490000	13	50.371
Q9RT72	Peptidyl-prolyl cis-trans isomerase, cyclophilin-type	DR_1893	0.111084	392520000	334720000	353930000	450330000	374360000	446470000	8	218.65
Q9RXG0	Ribonuclease R	rnr	0.11141	1569300000	2082500000	1813900000	2301500000	2099700000	2198100000	26	323.31
P52153	Transcription termination factor Rho	rho	0.112038	548980000	523590000	499800000	597520000	537020000	579050000	23	120.06
Q9RUY2	Succinate--CoA ligase [ADP-forming] subunit alpha	DR_1248	0.112256	983940000	1144800000	1476700000	821220000	770130000	847920000	9	97.851
P56861	Adenylyl-sulfate kinase	cysC	0.113132	762700000	906050000	709410000	729750000	617660000	560210000	11	323.31
Q9RW47	Oxidoreductase, short-chain dehydrogenase/reductase family	DR_0822	0.113681	126350000		154970000	198150000	203030000	178590000	2	10.606
Q9RRC1	Cyclic pyranopterin monophosphate synthase accessory protein	moaC	0.114341		115200000	140780000	188510000	153190000	166420000	4	18.661
Q9RXI3	Uncharacterized protein	DR_0330	0.114471	87518000	117240000	135160000	196060000	151890000	134110000	9	76.589
Q9RWA6	Uncharacterized protein	DR_0763	0.114471	52914000	43780000	53433000	46247000	36991000	28494000	6	37.015
Q9RS88	Acetylornithine deacetylase, putative	DR_2239	0.114855	21158000	19231000	25476000		16682000	17697000	4	16.439
Q9RTP5	Extracellular solute-binding protein, family 5	DR_1712	0.115397		30842000	38725000	66888000	48886000	43228000	6	56.175
Q9RRG5	Uncharacterized protein	DR_2527	0.115479	5716900000	6309200000	6659000000	6612600000	7525800000	8420800000	12	323.31
Q9RXN1	Uncharacterized protein	DR_0279	0.115564	18132000	23163000	19906000	16687000		16308000	2	6.5783
Q9RYE1	Uncharacterized protein	DR_0008	0.116164	81205000	76755000	107260000	105730000	105400000	126870000	11	64.259
Q9RWT8	Sensor histidine kinase	DR_0577	0.116505	72096000	53663000	71506000		77818000	87049000	7	39.041
Q9RSY7	Thioredoxin reductase	DR_1982	0.1169	871850000	989990000	1063500000	717310000	808710000	917790000	16	209.32
Q9RYB8	Dihydrolipoamide acetyltransferase component of pyruvate dehydrogenase complex	DR_0032	0.118511	63987000	93343000	100410000	121540000	107210000	111790000	11	40.977
Q9RRS7	CobW protein, putative	DR_2408	0.11914	35401000	42176000	40779000	60344000	42252000	56706000	7	31.254
Q9RRA4	Iron ABC transporter, ATP-binding protein	DR_2590	0.119365	45711000	47978000	65018000	77500000	58173000	73132000	9	76.998
Q9RTX6	Amidase, putative	DR_1625	0.119663	66385000	56798000	66831000	87429000	68530000	98267000	8	97.689
Q9RVP0	DNA-binding response regulator	DR_0987	0.119716	56730000	54528000	66415000	93215000	78487000		5	39.759
Q9RUG1	Uncharacterized protein	DR_1425	0.119759	113190000	99008000	144320000	168470000	143900000	142520000	7	218.1
Q9RY35	Uncharacterized protein	DR_0116	0.12147	1353000000	1266000000	1296800000	1394100000	1530000000	1734200000	10	139.49
Q9RZB3	Thymidine diphosphoglucose 4,6-dehydratase	DR_A0041	0.121717	1914400000	1764100000	1565000000	1343800000	1335300000	1675300000	19	323.31
Q9RWN0	Uncharacterized protein	rsmI	0.12272	34054000	36037000	41061000	32199000	31755000	31224000	4	28.984
Q9RXS6	2-C-methyl-D-erythritol 2,4-cyclodiphosphate synthase	ispF	0.122941	74427000	116120000	95760000	58166000	72937000	67225000	4	42.953
Q9RUK0	Uncharacterized protein	ychF	0.123147	832920000	1211900000	1023400000	740480000	720020000	771700000	23	282.6
Q9RWV9	Uncharacterized protein	DR_0556	0.123358	96275000	114250000	88320000	89858000	74336000	79298000	5	56.172
Q9RUY8	Uncharacterized protein	DR_1242	0.123364	913810000	1276900000	1317100000	1281200000	1786100000	1584100000	15	123.88
Q9RS38	Guanylate kinase	gmk	0.123466	457160000	426190000	546820000	569240000	595010000	526000000	8	123.15
Q9RRS9	Putative esterase DR_2406	DR_2406	0.123476	70528000	94689000	125910000	134960000	119570000	152120000	3	87.399
Q9RY68	Uncharacterized protein	DR_0082	0.123568	69412000	82561000		109090000	107520000		3	12.039
Q9RU77	Uncharacterized protein	DR_1515	0.124279	128290000	109400000	71227000	49449000	79538000	59772000	5	22.562
Q9RVW0	DNA-directed RNA polymerase subunit beta	rpoC	0.124301	6403600000	8049300000	6938400000	7927000000	9130700000	7998000000	87	323.31
Q9RWU4	Uncharacterized protein	DR_0571	0.125527	34558000	36885000	36503000	46939000	39167000	39938000	4	17.348
Q9RRW5	Pyruvate dehydrogenase complex, dihydrolipoamide dehydrogenase E3 component, putative	DR_2370	0.12596	553490000	586990000	668690000	550970000	481830000	531760000	12	101.97
Q9RRR6	Response regulator	DR_2420	0.126012	53183000	69512000	60333000		50002000	48396000	4	47.934
Q9RUB7	Phage shock protein A homolog	DR_1473	0.126859	1266600000	1312500000	1440200000	864240000	1158500000	1219200000	18	189.78
Q9RYF4	Oxidoreductase, short-chain dehydrogenase/reductase family	DR_A0364	0.127298	216710000	251160000	279590000	321990000	277860000	282110000	11	92.5
Q9RXI1	Uncharacterized protein	DR_0332	0.128191	38327000	39778000	40621000	53646000		48325000	10	34.89
Q9RS27	Alanine--tRNA ligase	alaS	0.12868	1024700000	907430000	939010000	982920000	1106100000	1165400000	30	323.31
Q9RZ80	Uncharacterized protein	DR_A0074	0.129808	179550000	139910000	166940000	148470000	133990000	105320000	5	53.22
Q9RU30	Uncharacterized protein	DR_1565	0.1303	392580000	338910000	463260000	293960000	330430000	312280000	14	188.96
Q9RX79	Cytochrome B6	DR_0436	0.130899	167080000	145800000	84510000	193890000	192550000	195330000	5	19.823
Q9RTN2	Putative phosphoenolpyruvate synthase regulatory protein	DR_1728	0.131143	43479000	46996000	43709000	39708000	43978000	40684000	5	22.504
Q9RU06	Uncharacterized protein	DR_1590	0.131172	494120000	484330000	700700000	789310000	701370000	680280000	6	90.812
Q9RRK9	Acetyl-CoA acetyltransferase	DR_2480	0.131854	1159900000	1311400000	1443300000	1141800000	986740000	1193100000	18	221
Q9RWM2	Uncharacterized protein	DR_0644	0.132393	2576300000	2484100000	3347300000	2360100000	2324500000	1788100000	7	111.37
Q9RXF5	Uncharacterized protein	DR_0358	0.132965	240250000	195110000	196070000	256510000	242060000	236530000	14	104.61
Q9RSQ5	DNA ligase	ligA	0.134895	127440000	141530000	128180000	192190000	142900000	216330000	14	139.6
Q9RUC6	Uncharacterized protein	DR_1463	0.135494	18373000		25236000	26591000	37983000	31445000	2	9.8381
Q9RSN4	Uncharacterized protein	DR_2090	0.135723	110200000	96578000	108670000	138730000	116720000	171170000	9	116.03
Q9RTM0	Uncharacterized protein	DR_1740	0.136033	369590000	426370000	415850000	381220000	366200000	343980000	16	117.87
Q9RW56	1-pyrroline-5-carboxylate dehydrogenase	DR_0813	0.13673	594600000	677320000	587520000	542970000	514090000	593670000	20	310.37
Q9RT30	Oxidoreductase, short-chain dehydrogenase/reductase family	DR_1938	0.136919	397670000	308450000	408430000	427400000	448690000	459150000	10	76.931
Q9RXT9	Thiosulfate sulfurtransferase	DR_0217	0.13704	7632200000	7595700000	8745000000	7332100000	7277500000	5798500000	19	323.31
P42443	Protein RecA	recA	0.137149	1359100000	1242100000	1426900000	1369500000	1592400000	1630900000	21	276.94
Q9RTX4	Oligoendopeptidase	DR_1627	0.137585	121630000	128780000	128470000	128360000	142100000	135540000	15	66.942
Q9RX59	Biopolymer transport protein, putative	DR_0456	0.138923	86044000	75366000	96019000	117890000	150490000	234480000	4	117.15
Q9RZ10	3-hydroxyacyl-CoA dehydrogenase, putative	DR_A0143	0.139379	362030000	357690000	393280000	353300000	274800000	328470000	14	182.06
Q9RXA3	Pyridine nucleotide-disulphide oxidoreductase, class II	DR_0412	0.140763	176540000	150990000	194460000	189560000	215040000	202570000	8	124.48
Q9RUG9	Penicillin-binding protein 1B McrB, putative	DR_1417	0.140864	274950000	331650000	363060000	367660000	360090000	434210000	25	240.66
Q9RVH6	Hydrolase, putative	DR_1053	0.141278	24015000	21095000	23266000	35542000	27825000	25612000	4	72.825
Q9RZC7	Uncharacterized protein	DR_A0027	0.141748	25347000	34704000	38535000	23486000	22530000	25459000	8	100.28
Q9RTZ9	Protease, putative	DR_1598	0.141915	1077900000	1142900000	1140400000	1469700000	1391800000	1154600000	38	323.31
Q9RWX2	Oxidoreductase, short-chain dehydrogenase/reductase family	DR_0543	0.142504	189070000	163410000	191730000	246290000	220520000	188720000	8	155.04
Q9RRI3	Medium-chain fatty acid--CoA ligase	DR_2507	0.144282	86606000	101700000	108620000	92161000	76624000	83913000	10	68.964
Q9RUN4	Aminotransferase, class V	DR_1350	0.144737	112810000	94314000	94156000	79297000	93760000	86317000	5	37.071
Q9RT29	Uncharacterized protein	DR_1940	0.144973	360680000	325630000	356280000	404980000	397350000	351960000	15	234.93
Q9RXK7	30S ribosomal protein S12	rpsL	0.145044	2522900000	1705600000	1506900000	1212300000	1255400000	1115100000	5	82.158
Q9RUA4	Enoyl-CoA hydratase/3,2-trans-enoyl-CoA isomerase/3-hydroxyacyl-CoA dehydrogenase	DR_1487	0.146154	581490000	592400000	572530000	603650000	651530000	717680000	28	200.18
Q9RTI9	DNA helicase II	DR_1775	0.14633	270790000	255840000	244430000	277660000	267850000	276000000	31	167.71
Q9RU40	Uncharacterized protein	DR_1555	0.14672	105320000	95672000	103520000	108090000	128090000	149970000	9	62.501
Q9RUV0	Uncharacterized protein	DR_1281	0.147089	139420000	115550000	144950000	122360000	116450000	95702000	9	139.03
Q9RTR3	Uncharacterized protein	DR_1693	0.148232	407870000	346390000	456500000	317750000	374610000	229290000	9	100.43
Q9RUT1	Uncharacterized protein	DR_1301	0.148452	40512000	35272000	48883000	56641000	60176000	43251000	5	27.572
Q9RUD2	Ribose-phosphate pyrophosphokinase	prs	0.148898	455870000	507510000	483690000	473200000	433660000	432780000	9	89.292
Q9RT26	3-oxoacyl-acyl carrier protein reductase	DR_1943	0.149084	1843100000	1648900000	1898000000	1643900000	1678800000	1573500000	11	258.68
Q9RSY4	Beta-lactamase, putative	DR_1985	0.149546	59531000	60303000	66607000	60819000	54173000	55099000	9	35.634
Q9RWW0	Glutamate-1-semialdehyde 2,1-aminomutase	hemL	0.151223	188740000	179620000	195780000	241650000	215150000	320600000	9	107.42
Q9RY08	Uncharacterized protein	DR_0146	0.152059	128930000	110780000	129550000	117590000	100800000	79471000	7	66.437
Q9RTK2	Diaminopimelate decarboxylase	lysA	0.153186	31348000	34951000	29046000	25204000	24539000	31145000	6	23.015
Q9RSE2	Uncharacterized protein	DR_2182	0.15332	227740000	209340000	240340000	263150000	384380000	279720000	8	121.21
Q9RUN9	Uncharacterized protein	DR_1345	0.15379	35515000	31437000	27804000	25546000	30133000	22176000	5	42.823
Q9RWM0	GTPase Era	era	0.154399	1301900000	1350600000	1518100000	1224000000	1343200000	1124600000	14	249.36
Q9RZP6	1-phosphofructokinase	DR_B0074	0.154549	63418000	57934000		37306000	48752000		4	12.177
Q9RXT3	Phosphoribosylformylglycinamidine synthase subunit PurQ	purQ	0.154998	135040000	119510000	160070000	116840000	123800000	82413000	6	128.08
Q9RUJ4	Uncharacterized protein	DR_1392	0.155459	650020000	545550000	718090000	723060000	812570000	704820000	16	237.82
Q9RWH3	V-type ATP synthase subunit I	atpI	0.1555	619280000	580800000	463970000	370040000	458930000	509110000	21	143.68
Q9RYS2	Oxidoreductase	DR_A0236	0.155842	71370000	71478000	64223000	54004000	46794000	67515000	9	174.42
Q9RWD6	Histidine biosynthesis bifunctional protein HisIE	hisI	0.156132	96555000	91323000	106500000	148190000	104170000	123590000	6	44.344
Q9RZ81	Cation-transporting P-type ATPase	DR_A0073	0.156952	22356000	28647000	23901000		32779000	40655000	10	37.438
Q9RX58	Biopolymer transport protein, putative	DR_0457	0.158645	134550000	145450000	103610000	86128000	118210000	96389000	5	80.234
Q9RUW4	Proline--tRNA ligase	proS	0.15888	1060000000	1131400000	1074100000	1083300000	979950000	991360000	25	323.31
Q9RX16	3-hydroxyisobutyrate dehydrogenase	DR_0499	0.158985	438970000	463930000	590610000	661280000	616540000	531810000	10	119.86
Q9RTE3	Protein-export membrane protein, putative	DR_1822	0.159116	699850000	725460000	775380000	766120000	837710000	965900000	22	250.66
Q9RZ12	Uncharacterized protein	DR_A0141	0.159542	2780900000	2910900000	2445000000	2301800000	2640400000	2077800000	10	234.19
Q9RZD6	Ferredoxin-nitrite reductase	DR_A0013	0.159652	1329600000	1458700000	1352900000	1183000000	1058700000	1356800000	26	323.31
Q9RZI5	McrB-related protein	DR_B0143	0.159969	15584000	20236000	22600000	23951000	26221000	21478000	8	33.055
Q9RVL9	Riboflavin kinase/FMN adenylyltransferase	DR_1008	0.1601	72080000	63279000	79313000	84929000	76542000	82339000	8	34.263
Q9RV11	Ferrous iron transport protein B	DR_1219	0.160342	26624000	21099000	28675000	29872000		35175000	9	41.296
Q9RWP9	Metalloprotease, putative	DR_0617	0.160448	593960000	651650000	694000000	687260000	701700000	817510000	42	323.31
Q9RZC3	Glucose-1-phosphate thymidylyltransferase, putative	DR_A0031	0.160641	50691000	52991000	60186000	53136000	46405000	42308000	6	37.868
Q9RYG7	Response regulator PilH, putative	DR_A0350	0.160751	107210000	148170000	131270000	79934000	123810000	91317000	4	38.187
Q9RU02	6-phosphogluconate dehydrogenase	DR_1595	0.16177	1080500000	1065300000	1159800000	876570000	870030000	1095700000	14	323.31
Q9RY15	Uncharacterized protein	DR_0137	0.164277	69194000	66688000	76890000	89256000	74788000	77209000	9	38.648
Q9RVC3	Dihydroorotase	pyrC	0.165266	183680000	163840000	207160000	208600000	220690000	202530000	10	73.994
Q9RY75	Uncharacterized protein	DR_0075	0.165346	226130000	240400000	273280000	257350000	293940000	279120000	28	306.27
Q9RY46	Uncharacterized protein	DR_0105	0.165732	31247000	43220000	42942000	23003000	31920000		3	41.14
Q9RXJ5	50S ribosomal protein L16	rplP	0.165977	1731400000	2326300000	1984000000	2381100000	2426100000	2326200000	7	118.67
Q9RUI6	Probable 2-phosphosulfolactate phosphatase	comB	0.166114	37319000	34164000	29721000	34175000	48344000	51702000	7	52.954
Q9RWK0	Carbamoyl-phosphate synthase large chain	carB	0.166424	516650000	496160000	538750000	599370000	537660000	690140000	30	293.45
Q9RUJ8	Uncharacterized protein	DR_1388	0.166517	302830000	289650000	393350000	452120000	443760000	338630000	7	162.3
Q9RTD6	Uncharacterized protein	DR_1829	0.168051	262970000	273370000	251710000	300590000	294740000	393980000	12	145.89
Q9RTA2	Pilin biogenesis protein	DR_1863	0.169279	98358000	94467000	106330000	107270000	132220000	166480000	11	44.145
Q9RZ02	Urocanate hydratase	hutU	0.169301	436080000	428270000	441900000	478540000	478180000	595470000	14	254.94
Q9RT45	Nuclease SbcCD subunit D	DR_1921	0.169657	77638000	77294000	83685000	107900000	80137000	107370000	9	31.201
Q9RTC3	Uncharacterized protein	DR_1842	0.169981	294300000	292820000	346350000	358220000	370620000	320980000	7	36.323
Q9RY83	Uncharacterized protein	DR_0067	0.170506	467030000	505770000	628920000	361020000	510240000	398130000	12	175.7
Q9RSS8	50S ribosomal protein L1	rplA	0.172792	13508000000	12711000000	13211000000	10377000000	13059000000	9665100000	14	323.31
Q9RYD9	Uncharacterized protein	DR_0011	0.173001	2558400000	2902700000	3468800000	2739400000	2379400000	2198300000	22	323.31
Q9RVV4	MoxR-related protein	DR_0918	0.174112	38689000		34381000	44177000		52771000	3	9.4132
Q9RWW4	Glutaryl-CoA dehydrogenase, putative	DR_0551	0.174131	36565000	42730000	31989000	42365000	57978000	42409000	8	54.042
Q9RU26	Peptide ABC transporter, permease protein	DR_1569	0.175993	47501000	46449000	52591000	49559000	54579000	58473000	8	81.773
Q9RUY4	Proline dipeptidase	DR_1246	0.17632	178240000	207730000	229030000	175170000	168020000	183680000	15	141.79
Q9RZV4	Metal binding protein, putative	DR_B0007	0.177002	3500700000	4064900000	3798600000	3389300000	3701200000	3180700000	18	235.29
Q9RT12	Uncharacterized protein	DR_1957	0.177393	42233000	41021000	33147000	28898000	35759000	34126000	3	18.868
Q9RXQ9	Uncharacterized protein	DR_0248	0.177943	35026000	32640000	42691000	41562000	44794000	41996000	6	18.08
Q9RW85	MutT/nudix family protein	DR_0784	0.178286	31096000	30970000	34325000	46476000	33322000	39249000	3	28.896
Q9RYX0	Pyridoxal kinase PdxY	pdxY	0.178302	45588000	51472000	51384000	47194000	36816000	45314000	6	59.425
Q9RSA5	Tellurium resistance protein TerD	DR_2221	0.178421	3432600000	3288300000	4140100000	3219400000	3321300000	2417000000	15	323.31
Q9RYV4	Superoxide dismutase (SodC), Cu-Zn family	DR_A0202	0.178442		39839000	37115000	41430000	50669000	41568000	6	52.094
Q9RYG0	Uncharacterized protein	DR_A0358	0.179123	37945000	34752000			47496000	41454000	6	26.453
Q9RRH7	Uncharacterized protein	DR_2514	0.17986	24934000	21640000	24223000		33736000	42985000	3	8.441
Q9RT74	Tetratricopeptide repeat family protein	DR_1891	0.179894	634300000	777960000	821280000	802310000	943940000	837320000	13	272.91
Q9RZ28	Uncharacterized protein	DR_A0125	0.180044	21360000	32805000	32237000	34508000		37825000	7	53.924
Q9RTB6	Peptide methionine sulfoxide reductase MsrA	msrA	0.18015	128000000	97608000	142920000	112190000	97721000	68582000	5	71.131
Q9RUZ9	Uncharacterized protein	DR_1231	0.180752	877930000	955210000	946260000	936720000	991690000	1041200000	25	323.31
Q9RZV3	Cob(I)alamin adenosyltransferase	DR_B0008	0.180794	1411900000	1511800000	1673600000	1445400000	1373900000	1332100000	11	323.31
Q9RVL5	ABC transporter, ATP-binding protein	DR_1012	0.182033	192850000	181450000	201050000	145850000	178990000	182460000	13	85.188
Q9RVA9	Probable butyrate kinase	buk	0.182782	168200000	192190000	180730000	204720000	191520000	252280000	9	248.75
Q9RVI8	Uncharacterized protein	DR_1041	0.183231	38246000	34484000	38358000	41492000	39235000	50640000	6	104.67
Q9RRX1	Acyl-CoA dehydrogenase, putative	DR_2361	0.183876	4308300000	5217200000	4190200000	3701100000	3680300000	4377900000	29	323.31
Q9RTU7	Oligopeptidase A	DR_1659	0.18531	795710000	865040000	897250000	867740000	923200000	961230000	22	323.31
Q9RSW3	Aspartate-semialdehyde dehydrogenase	asd	0.185927	736750000	732660000	609550000	542500000	589440000	674530000	14	323.31
Q9RUI7	Oxidoreductase, putative	DR_1399	0.185962	115470000	125770000	115760000	113920000	111830000	93155000	6	43.798
Q9RZV2	Cobyrinic acid A,C-diamide synthase	DR_B0009	0.187074	190460000	155810000	188250000	181500000	215390000	211610000	12	228.95
Q9RT38	Glycerol kinase	glpK	0.187095	2559200000	2689200000	2488500000	2779200000	2700700000	3257000000	26	323.31
Q9RT75	Oxidoreductase, putative	DR_1890	0.18731	653180000	707020000	839600000	822850000	822370000	873830000	18	283.41
Q9RXK5	Elongation factor G	fusA	0.187402	9118400000	10157000000	8766900000	7660600000	9044500000	8563600000	40	323.31
Q9RVT5	Tetratricopeptide repeat family protein	DR_0937	0.187517	1260000000	1293200000	1289700000	1760300000	1467700000	1343400000	24	278.48
Q9RZD1	Uncharacterized protein	DR_A0022	0.188028	222550000	226350000	258560000	314630000	270990000	242510000	20	294.9
Q9RW48	Lipase, putative	DR_0821	0.188105	231830000	200360000	274610000	322400000	288050000	244550000	7	108.88
Q9RT46	Uncharacterized protein	DR_1920	0.189188	30441000	46990000	49810000		62357000	87623000	4	12.688
Q9RS17	Uncharacterized protein	DR_2310	0.189194	1560600000	1504500000	1598500000	2143600000	1717600000	1673200000	29	323.31
Q9RXP7	ABC transporter, periplasmic substrate-binding protein, solute-binding family 1	DR_0262	0.190229	1065900000	907300000	1065000000	887020000	983180000	852420000	15	295.56
Q9RWF8	Mannose-1-phosphate guanyltransferase, putative	DR_0710	0.190712	61413000	63053000	74374000	91948000	69317000	76201000	2	88.62
Q9RSR1	Polyribonucleotide nucleotidyltransferase	pnp	0.191046	2012000000	2023300000	1897800000	2066800000	2296000000	2035700000	33	323.31
Q9RYN6	Flavin monoamine oxidase-related protein	DR_A0274	0.191942	1625000000	1641100000	1500200000	1388000000	1534100000	1533600000	26	323.31
Q9RU70	Cephalosporin acylase	DR_1524	0.192013	25652000	20940000	28321000	19052000	19097000	23899000	5	34.917
Q9WXF2	DNA repair protein RecN	recN	0.192308	1619100000	1663600000	1642300000	1649600000	2057300000	2261800000	8	67.877
Q9RRZ5	Uncharacterized protein	DR_2334	0.192971	48530000	52356000	52785000	51880000	60419000	68382000	6	46.14
Q9RX72	Pyrimidine-nucleoside phosphorylase	DR_0443	0.194949	213720000	225120000	247870000	253080000	236400000	254000000	12	117.48
Q9RVG8	NADPH quinone oxidoreductase, putative	DR_1061	0.194967	965770000	1042400000	1133600000	1113100000	1135900000	1386000000	16	323.31
Q9RWC2	Aldose epimerase family protein	DR_0747	0.195284	75013000	73835000	84078000	111400000	81286000	90190000	7	72.812
Q9RXG8	Cytochrome c biogenesis protein, thiol:disulfide interchange protein	DR_0345	0.195574	27096000	40634000	30890000		24972000	25345000	8	30.202
Q9RVQ0	Uncharacterized protein	DR_0972	0.196122	6013400000	6649000000	7527600000	9002000000	7956300000	6848900000	11	323.31
Q9RSN7	Translation initiation factor IF-3	infC	0.196208	3040300000	2926700000	3720900000	2704300000	3102000000	2130200000	10	234.3
Q9RSZ6	ATP-dependent Clp protease ATP-binding subunit ClpX	clpX	0.196826	1531300000	1606800000	1668400000	1478800000	1312400000	1580000000	21	323.31
Q9RUW8	60 kDa SS-A/Ro ribonucleoprotein homolog	rsr	0.197435	205490000	218080000	214910000	216210000	248880000	284370000	15	96.843
Q9RUP0	Hydrolase	DR_1344	0.198346	115660000	97631000	153800000	116500000	62056000	82497000	9	65.864
Q9RSZ0	Uncharacterized protein	DR_1979	0.198759	218640000	214660000	233530000	207410000	206030000	151790000	6	182.59
Q9RTH1	Uncharacterized protein	DR_1793	0.199654		34108000	66638000	99789000	80067000		3	30.635
Q9RU59	Uncharacterized protein	DR_1535	0.200581	20848000	31767000	25334000	21699000	17290000	21540000	6	28.581
Q9RX62	Guanyl-specific ribonuclease SA	DR_0453	0.201117	80818000	145890000	125460000	133540000	149760000	178250000	4	31.208
Q9RR75	Uncharacterized protein	DR_2622	0.201798	53269000	52276000	56170000	60793000	53544000	59997000	5	28.619
Q9RRG6	Dihydrolipoyl dehydrogenase	DR_2526	0.201955	477690000	470500000	463020000	422000000	376440000	467060000	11	299.91
Q9RUK2	Transcriptional regulator, TetR family	DR_1384	0.202699	170650000	159460000	159640000	163900000	120990000	135840000	9	115.46
Q9RVQ9	N-acetyl-gamma-glutamyl-phosphate/N-acetyl-gamma-aminoadipyl-phosphate reductase	argC1	0.20386	143920000	142540000	162710000	128030000	123910000	149800000	7	43.834
Q9RW23	Bacterioferritin comigratory protein	DR_0846	0.204348	143360000	117190000	151290000	132100000	114510000	82228000	7	163.73
Q9RSJ7	30S ribosomal protein S4	rpsD	0.204958	25265000000	20460000000	15839000000	15642000000	16099000000	14790000000	22	323.31
Q9RY51	Single-stranded DNA-binding protein	ssb	0.205064	1762000000	1592700000	1671000000	1544100000	1645500000	1332000000	16	323.31
Q9RZT2	Chromosome partitioning ATPase, putative, ParA family	DR_B0031	0.20533	341630000	369850000	419700000	392890000	432360000	431090000	13	113.71
Q9RY24	Protein GrpE	grpE	0.205468	1237700000	1662600000	2308100000	1384000000	1186500000	954140000	15	202.03
Q9RXV8	Uncharacterized protein	DR_0197	0.205567	48327000	45644000	55202000	48556000	28874000	40681000	4	36.034
Q9RRP8	NifR3 protein	DR_2440	0.20696	21144000	21163000	26902000	25479000		28365000	5	47.858
Q9RRR0	Uncharacterized protein	DR_2428	0.207275	46416000	35424000	36306000	51470000	58107000	39201000	9	51.885
Q9RXN0	Branched-chain amino acid ABC transporter, periplasmic amino acid-binding protein	DR_0280	0.207488	34484000	32811000	35946000	46476000	39916000		5	31.32
Q9RXF9	Exodeoxyribonuclease III	DR_0354	0.207706	115750000	110430000	148380000	153490000	134150000	151040000	8	68.302
Q9RYC0	2-oxo acid dehydrogenase, E1 component, beta subunit	DR_0030	0.208178	30103000	26908000	32920000	40895000	29970000	36229000	6	15.22
Q9RUX2	SNF2/Rad54 helicase-related protein	DR_1258	0.209344	39859000	43153000	48649000		57717000	74816000	5	23.611
Q9RS70	Erythromycin esterase, putative	DR_2257	0.20942	36421000	43031000	47890000	49253000	57778000	43915000	8	30.031
Q9RUP1	Glyceraldehyde-3-phosphate dehydrogenase	DR_1343	0.209983	8664200000	9735600000	9112800000	8411200000	8648000000	8794300000	23	323.31
Q9RY39	Glutamine cyclotransferase	DR_0112	0.211454	136220000	114520000	169840000	207900000	201950000	137160000	5	86.961
Q9RV57	Shikimate dehydrogenase (NADP(+))	aroE	0.21291	141550000	116760000	155120000	151280000	165970000	155590000	7	76.707
Q9RS59	Aminotransferase, class I	DR_2268	0.214426	21766000	20390000	19435000	18088000	14660000		5	16.809
Q9RU73	Ribosomal RNA small subunit methyltransferase E	DR_1520	0.214592	53917000	66193000	86771000	85929000	99878000	74894000	8	58.2
Q9RU11	Ribonuclease PH	rph	0.216178	61504000	73399000	109660000	91565000	123390000	107700000	6	37.929
Q9RRI0	Uncharacterized protein	DR_2511	0.21619	48614000	41748000	54022000	46444000	41105000	30153000	7	48.174
Q9RWH2	V-type ATP synthase, K subunit	DR_0696	0.216345	122930000	142340000	156130000	134720000	216840000	249860000	2	68.54
Q9RXW9	Exodeoxyribonuclease 7 large subunit	xseA	0.216595	19265000	21277000	19941000	22593000	22184000	31131000	6	31.707
Q9RV79	tRNA-2-methylthio-N(6)-dimethylallyladenosine synthase	miaB	0.21706	201010000	155110000	186070000	199880000	213010000	200050000	9	74.113
Q9RRY2	Uncharacterized protein	DR_2350	0.217579	42908000	60292000	46804000	48161000	33026000	38482000	8	42.739
Q9RY84	Aminoglycoside 3`-phosphotransferase	DR_0066	0.217592	120660000	122030000	140130000	155580000	148090000	126770000	11	94.365
Q9RUF2	Nucleotide-binding protein DR_1434	DR_1434	0.217991	185930000	157780000	213070000	247100000	215010000	192880000	12	126.58
Q9RXK3	30S ribosomal protein S10	rpsJ	0.21943	4885700000	5637600000	6579500000	5488600000	7977300000	8480000000	7	212.93
Q9RSY5	Thymidine kinase	tdk	0.220206	38892000	27798000	34686000	43734000	46223000	33543000	4	17.719
Q9RUR3	Uncharacterized protein	DR_1319	0.221389	26922000	23493000	33256000	44360000	34079000		2	25.969
Q9RV81	Uncharacterized protein	DR_1148	0.221709	214380000	160250000	229330000	194830000	152960000	138180000	4	29.773
Q9RZC1	ExoP-related protein	DR_A0033	0.221977	814860000	731790000	793560000	687740000	744550000	762220000	25	323.31
Q9RUF9	Signal peptidase I	DR_1427	0.222013	418740000	360090000	503690000	462780000	526330000	508460000	10	93.566
Q9RT71	Transcriptional regulator, AsnC family	DR_1894	0.222377	160610000	174290000	195860000	246410000	195960000	185890000	11	157.94
Q9RWL3	Uncharacterized protein	DR_0653	0.22314	199250000	204300000	246240000	313830000	284330000	210320000	5	28.002
Q9RU71	Pyrroline-5-carboxylate reductase	proC	0.22318	631390000	600930000	649800000	521290000	454670000	634960000	10	157.32
Q9RZA1	Acetyl-CoA acetyltransferase	DR_A0053	0.223494	115290000	114630000	98890000	109750000	94194000	90098000	13	75.803
Q9RW15	Uncharacterized protein	DR_0854	0.223849	59290000	74093000	72708000	63029000	59275000	59492000	5	37.686
Q9RXD5	Outer membrane protein	DR_0379	0.224103	15913000000	16979000000	15641000000	18804000000	16922000000	16498000000	48	323.31
Q9RVS8	Thioredoxin	DR_0944	0.224256	578470000	731810000	766040000	594790000	647760000	533820000	6	81.395
Q9RVK8	Glycerol-3-phosphate dehydrogenase	DR_1019	0.224586	1890400000	1757800000	1745800000	1772200000	2036400000	2058500000	25	228.66
Q9RU79	30S ribosomal protein S2	rpsB	0.225287	28290000000	27757000000	32242000000	30614000000	31428000000	33741000000	26	323.31
Q9RYU9	Uncharacterized protein	DR_A0207	0.225669	513540000	531630000	570090000	661990000	598410000	537900000	20	242.34
Q9RZ23	Methyltransferase, putative	DR_A0130	0.226343	123350000	121790000	142920000	214950000	178410000	126190000	6	48.935
Q9RZE7	Probable chromosome 2-partitioning protein ParB	parB2	0.227814	472800000	435730000	520580000	520280000	533940000	499240000	14	227
Q9RX56	Uncharacterized protein	DR_0459	0.227862	1145300000	1276600000	1625300000	1199600000	1204200000	839780000	14	323.31
Q9RTD3	Uncharacterized protein	DR_1832	0.228399	505010000	508840000	667050000	534230000	470820000	368430000	9	156.65
Q9RRF9	Uncharacterized protein	DR_2533	0.229523	77284000	74357000	93776000	88875000	109310000	87120000	6	90.973
Q9RUL0	DNA topoisomerase 1	topA	0.231065	734860000	706770000	713950000	780810000	797200000	710700000	31	323.31
Q9RSW1	Ribosome maturation factor RimM	rimM	0.231503	204420000	194920000	197600000	189420000	162430000	83475000	5	34.454
Q9RS66	Aldo/keto reductase	DR_2261	0.232888	279280000	268600000	353670000	363640000	344390000	326970000	12	137.4
Q9RRF7	Hydrolase, putative	DR_2535	0.23297	134310000	112230000	137610000	119860000	115040000	109530000	7	47.097
Q9RRG3	Uncharacterized protein	DR_2529	0.233159	45325000	67504000	69477000	58353000	42345000	40583000	4	61.098
Q9RY79	Peptidylprolyl isomerase	DR_0071	0.233202	2421300000	2705800000	2746100000	2127300000	2495800000	2542300000	39	323.31
Q9RZD8	Uroporphyrin-III C-methyltransferase/uroporphyrinogen-III synthase	DR_A0011	0.233354	45442000	29279000		54761000	61300000	51848000	8	25.179
Q9RSL2	50S ribosomal protein L18	rplR	0.233543	5471400000	4472000000	3050600000	2999200000	3248400000	3201800000	9	65.434
Q9RXY9	Acyl-peptide hydrolase, putative	DR_0165	0.234076	142800000	131720000	157060000	146880000	156510000	177810000	16	108.05
Q9RSI4	Histidinol dehydrogenase	hisD	0.235088	59129000	53084000	52578000	59577000	58455000	77745000	7	33.258
Q9RWB2	Citrate synthase	gltA	0.235143	6345100000	7802500000	6336600000	5878900000	6055600000	6107900000	23	323.31
Q9RT92	Uncharacterized protein	DR_1873	0.235253	78501000	75809000	82590000	98367000	79419000	86493000	6	16.362
Q9RVI3	Chaperone protein ClpB	clpB	0.235429	1707100000	1731000000	1922900000	2009200000	2128800000	1767700000	51	323.31
Q9RXK0	50S ribosomal protein L23	rplW	0.236812	7430500000	6477200000	4881000000	5432100000	4420500000	5264700000	9	173.84
Q9RWN5	Cell division protein FtsZ	ftsZ	0.236835	3848200000	4158600000	3988900000	3383800000	3623900000	4039500000	23	323.31
Q9RXW8	SanA protein	DR_0187	0.237119	62602000		58408000	83988000		69889000	5	21.062
Q9RWB4	50S ribosomal protein L19	rplS	0.237127	12193000000	13763000000	6807600000	7706200000	7825500000	6753900000	11	276.08
Q9RUE3	ATP phosphoribosyltransferase regulatory subunit	hisZ	0.237342	83527000	86191000	96520000	92792000	101800000	135170000	10	87.869
Q9RV38	Uncharacterized protein	DR_1192	0.237689	34457000	29502000	35515000	32529000	40403000	46490000	7	25.66
Q9RWP5	MoxR protein	DR_0621	0.23822	27553000	30291000	33156000	35643000	30446000	43346000	6	21.002
Q9RUI5	Ribulose-phosphate 3-epimerase	DR_1401	0.238999	140040000	124550000	134360000	131590000	148500000	150230000	4	64.192
Q9RWU6	Uncharacterized protein	DR_0569	0.240373	181870000	161400000	225820000	264590000	233880000	190000000	11	166.03
Q9RUP8	Isoleucine--tRNA ligase	ileS	0.242084	474680000	513230000	528920000	506740000	559350000	542870000	30	323.31
Q9RXM4	Uncharacterized protein	DR_0286	0.242102	80863000	66922000	67873000	77782000	80579000	79305000	5	28.002
Q9RU48	Superoxide dismutase [Cu-Zn]	sodC	0.242239	279490000	262220000	286590000	289230000	277990000	306840000	9	111.46
Q9RVR5	Sugar ABC transporter, ATP-binding protein	DR_0957	0.242741	315340000	296190000	336350000	345950000	332000000	449200000	15	90.691
Q9RX14	Dihydroorotate dehydrogenase (quinone)	pyrD	0.242905	54878000	61738000	55117000	44515000	50176000	57870000	10	97.661
Q9RS01	Sensor histidine kinase	DR_2328	0.243382	97671000	72180000	72928000	192340000	125200000		4	6.6407
Q9RUJ2	Phosphoribosylformylglycinamidine cyclo-ligase	purM	0.243478	47141000	44063000	47969000	37471000	42000000	46731000	9	58.749
Q9RY30	Uncharacterized protein	DR_0121	0.244547	39523000	45496000	59584000	49909000	65387000	60292000	10	54.202
Q9RU56	Osmotically inducible protein C	DR_1538	0.245288	80490000	100750000	79380000	96099000	100010000		5	102.02
Q9RSA6	Tellurium resistance protein TerB (TerB) putative	DR_2220	0.246176	433070000	475410000	324500000	286080000	393950000	324940000	9	122.25
Q9RRX8	Phenylalanine--tRNA ligase alpha subunit	pheS	0.24699	711920000	731130000	739240000	907560000	709640000	848790000	16	213.87
Q9RRB8	Transcriptional regulator, HTH_3 family	DR_2574	0.247516	16952000	17038000		40241000	23033000	19138000	2	28.304
Q9RYM8	Probable subtilase-type serine protease DR_A0283	DR_A0283	0.248161	5417400000	5623200000	5661400000	5446300000	5366200000	4599700000	38	323.31
Q9RZV8	Probable plasmid-partitioning protein ParB	DR_B0002	0.249681	350380000	418270000	446660000	375120000	352690000	351510000	14	201.55
Q9RTW5	Uncharacterized protein	DR_1638	0.24995	411970000	406670000	413750000	455770000	457480000	403730000	7	304
Q9RXR9	Peptidyl-prolyl cis-trans isomerase, cyclophilin-type	DR_0237	0.249965	1462500000	1723500000	1901300000	1726200000	1342000000	1045900000	9	181.75
Q9RUP2	Phosphoglycerate kinase	pgk	0.25045	532650000	681840000	711870000	550130000	534090000	578440000	19	210.08
Q9RXT0	Phosphoribosylaminoimidazole-succinocarboxamide synthase	purC	0.251868	226570000	272190000	332240000	262570000	232410000	174490000	12	80.132
Q9RWG7	V-type ATP synthase beta chain	atpB	0.252498	2523900000	3166800000	2769100000	2269600000	2190300000	2862700000	25	323.31
Q9RTI3	Uncharacterized protein	DR_1781	0.254202	143180000	189670000	218000000	150600000	137820000	160030000	12	161
Q9RSN0	Rrf2 protein	DR_2094	0.254326	41065000	41308000	43573000	35230000	41838000	23429000	3	48.712
Q9RXD2	S-layer-like array-related protein	DR_0383	0.255486	4664000000	4663600000	4723600000	5745800000	5916200000	4500100000	10	323.31
Q9RUG0	Indole-3-glycerol phosphate synthase	trpC	0.256529	75369000	84997000	104050000	147430000	107750000	89600000	10	120.71
Q9RWF2	Leucyl aminopeptidase, putative	DR_0717	0.257093	217780000	230640000	251260000	267520000	227830000	286040000	11	90.89
Q9RU81	Uridylate kinase	pyrH	0.257467	1375000000	1191200000	1379500000	1496600000	1358800000	1392800000	12	323.31
Q9RX76	HesB/YadR/YfhF family protein	DR_0439	0.258634	83633000	68208000	67904000	65777000	68260000	61632000	4	20.947
Q9RVZ5	Zinc metalloprotease, putative	DR_0875	0.260512	36417000	42759000	46302000	66542000	43439000	48088000	9	42.738
Q9RRF2	Uncharacterized protein	DR_2540	0.260837	36699000	37649000	43579000	40170000	42515000	46245000	9	58.566
Q9RVP7	MutT/nudix family protein	DR_0975	0.261456	50982000	53474000	58603000	70681000	82879000	51529000	6	21.097
Q9RXC9	4-hydroxy-3-methylbut-2-en-1-yl diphosphate synthase (flavodoxin)	ispG	0.261779	108410000	116760000	111110000	140060000	106660000	148670000	9	130.84
Q9RX30	Glutamate--tRNA ligase	gltX	0.261865	358740000	395540000	423410000	453020000	387030000	449320000	18	135.25
Q9RXX6	Non-canonical purine NTP pyrophosphatase	DR_0179	0.262295	140100000	119700000	177120000	164920000	176680000	172690000	8	58.491
Q9RRM4	Peptidyl-prolyl cis-trans isomerase	DR_2464	0.262348	252060000	326510000	395210000	328410000	232610000	112430000	9	163.9
Q9RSY6	Ribosomal protein S1, putative	DR_1983	0.262402	24360000000	23802000000	20584000000	21042000000	20555000000	21751000000	36	323.31
Q9RWA5	Octanoyltransferase	lipB	0.262681	111510000	105370000	109260000	100240000	107290000	107060000	9	123.96
Q9RVL0	rRNA methylase	DR_1017	0.263446	87969000	95023000	104800000	101770000	63564000	65712000	6	128.3
Q9RSA3	Tellurium resistance protein TerZ	DR_2224	0.263786	99546000	79858000	119440000	121350000	120340000	109350000	4	52.462
Q9RU82	Ribosome-recycling factor	frr	0.264114	284140000	272880000	321420000	290830000	241570000	132430000	9	109.5
Q9RYC7	Phosphoribosylaminoimidazole carboxylase, catalytic subunit	purE	0.2644	464160000	535450000	521230000	641300000	546720000	512540000	9	310.92
Q9RTI6	3-isopropylmalate dehydratase large subunit 2	leuC2	0.264645	40998000	58356000	64115000	69620000	59653000	65952000	7	57.331
Q9RY47	Uncharacterized protein	DR_0104	0.265012	29650000	26110000	28742000	55405000	34460000	30268000	4	34.281
Q9RVJ0	Branched-chain amino acid ABC transporter, periplasmic amino acid-binding protein	DR_1038	0.265402	4640800000	5070200000	4795900000	4753600000	4443700000	3303100000	30	323.31
Q9RSH6	Transcriptional regulator, TetR family	DR_2148	0.265828	171770000	151170000	153340000	107830000	169180000	99038000	6	18.339
P56864	Sulfate adenylyltransferase	sat	0.266695	1711000000	1500100000	1632300000	1636800000	1755200000	2137200000	15	323.31
Q9RZ07	Uncharacterized protein	DR_A0146	0.269604	499050000	591830000	679870000	675110000	658790000	673260000	15	185.49
Q9RW24	Ribose-5-phosphate isomerase A	rpiA	0.270133	106440000	153380000	141970000	144370000	188150000	146340000	9	48.953
Q9RY57	Phytoene dehydrogenase, putative	DR_0093	0.270584	14244000		17933000	20812000	30455000		7	42.895
Q9RW82	Uncharacterized protein	DR_0787	0.271098	1179900000	959490000	1345200000	1349700000	1428100000	1217600000	18	210.41
Q9RV76	Allantoinase	allB	0.27118	47317000	63961000	54821000	50132000	49769000	44643000	5	62.256
Q9RSH8	Uncharacterized protein	DR_2146	0.272168	610630000	684600000	673950000	664140000	591880000	577930000	10	185.66
Q9RRP6	Acetylglutamate/acetylaminoadipate kinase	argB	0.276903	645050000	565070000	710440000	621210000	585920000	510940000	6	64.625
Q9RY36	Uncharacterized protein	DR_0115	0.277567	2703900000	2260400000	2594200000	2510400000	2297200000	1990600000	8	211.73
Q9RYC3	tRNA uridine 5-carboxymethylaminomethyl modification enzyme MnmG	mnmG	0.277648	86500000	72777000	85611000	86112000	91437000	86859000	9	21.443
Q9RW94	Chorismate synthase	aroC	0.277804	194730000	175930000	189240000	171290000	183650000	179260000	13	149.31
Q9RST3	Chromosome partitioning ATPase, putative, ParA family	DR_2040	0.279653	45612000	35019000	47443000		60113000	47673000	7	18.948
Q9RU50	Acyl-CoA dehydrogenase	DR_1544	0.280968	79079000	75005000	102300000	98553000	106000000	89749000	10	73.246
Q9RT01	Nitroreductase	DR_1968	0.283005	287750000	314730000	419350000	272180000	322640000	249400000	8	115.92
Q9RRV9	Transcriptional regulator, TetR family	DR_2376	0.285637	83092000	94438000	63309000	76648000	102320000	121810000	7	126.08
Q9RRT8	5-nucleotidase SurE	surE	0.286745	50340000	56217000	62485000	58296000	45044000	44401000	5	33.557
Q9RYE9	Uncharacterized protein	DR_A0369	0.287261	61190000	44474000	51178000	70489000	55309000	56400000	11	200.9
Q9RWF0	Uncharacterized protein	DR_0719	0.28835	354260000	384190000	284320000	402230000	338570000	541530000	9	22.458
Q9RV84	Elongation factor 4	lepA	0.289014	447340000	480270000	439850000	470700000	459590000	504000000	21	323.31
Q9RRC9	Uncharacterized protein	DR_2563	0.289575	12949000	13717000	6900600		13088000	17693000	4	11.032
Q9RUN2	Dihydrolipoamide acetyltransferase-related protein	DR_1352	0.289872	54394000	73314000	70836000	64022000	80195000	100860000	8	29.467
Q9RW62	Prolipoprotein diacylglyceryl transferase	lgt	0.290396	16513000	26878000	29389000	25094000	30446000	50000000	4	16.032
Q9RTM4	2`,3`-cyclic-nucleotide 2`-phosphodiesterase	DR_1736	0.290526	2411800000	2690600000	2912200000	3029400000	2960300000	2686700000	20	321.43
Q9RT35	Uncharacterized protein	DR_1931	0.291803	46766000	46207000	47673000		52263000	62883000	7	37.948
Q9RS49	Amino acid ABC transporter, periplasmic amino acid-binding protein	DR_2278	0.291991	824810000	699910000	964060000	1259000000	1009100000	799550000	12	188.82
Q9RSI1	Uncharacterized protein	DR_2143	0.292253	174420000	223690000	199220000	136130000	177430000	198600000	11	187.68
Q9RXQ2	Pyruvate dehydrogenase E1 component	DR_0257	0.292257	6266600000	6280900000	5573300000	5210000000	5767100000	5963100000	43	323.31
Q9RX19	Ferredoxin/ferredoxin--NADP reductase, putative	DR_0496	0.294017	863420000	911550000	864020000	894430000	814760000	729940000	24	203.81
Q9RXE8	Peptide ABC transporter, permease protein	DR_0365	0.294268	72498000	90337000	90016000	69197000	85877000	67878000	5	78.887
Q9RR93	Uncharacterized protein	DR_2601	0.294674	36617000	31744000	66623000	71916000	57773000	52151000	4	19.732
Q9RUL7	Pyridoxal 5-phosphate synthase subunit PdxS	pdxS	0.294691	337180000	436520000	494490000	204680000	373790000	405920000	10	126.72
Q9RRG4	Uncharacterized protein	DR_2528	0.297287	955180000	1167200000	1190200000	1132200000	1195100000	1327700000	13	312.95
Q9RRB7	Probable manganese-dependent inorganic pyrophosphatase	ppaC	0.297984	835890000	1036800000	1187900000	896840000	851580000	886730000	15	323.31
Q9RYL9	UPF0192 protein DR_A0293	DR_A0293	0.29815	37697000	37674000	45841000	51215000	40059000	45121000	14	47.837
Q9RSJ9	30S ribosomal protein S13	rpsM	0.298738	16966000000	16674000000	12415000000	20451000000	15635000000	17273000000	11	131.11
Q9RWW7	Pilin, type IV, putative	DR_0548	0.299548	45702000000	47704000000	36149000000	27963000000	38734000000	42578000000	9	323.31
Q9RT02	Enoyl-acyl carrier protein reductase	DR_1967	0.300282	4678100000	3723700000	5322000000	5005000000	5348700000	5290700000	15	288.21
Q9RWB7	Site-determining protein	DR_0752	0.300807	2226100000	2291200000	2514900000	2038200000	2101100000	2391900000	18	313.87
Q9RRV8	Uncharacterized protein	DR_2377	0.302992	2001800000	2583500000	2751200000	2222300000	2303400000	1829500000	14	323.31
Q9RXJ6	30S ribosomal protein S3	rpsC	0.303221	36289000000	17764000000	18237000000	15581000000	18707000000	12986000000	16	194.41
Q9RTY2	Xanthine phosphoribosyltransferase	xpt	0.303806	449150000	437950000	572030000	640850000	562620000	479750000	7	171.55
Q9RX37	Peptidase-related protein	DR_0478	0.304569	177320000	171140000	173470000	182280000	182670000	251830000	6	54.137
Q9RTE9	Uncharacterized protein	DR_1816	0.305397	317540000	260890000	288460000	326850000	343020000	282800000	6	34.4
Q9RSK9	50S ribosomal protein L15	rplO	0.305717	25406000000	22965000000	21689000000	31500000000	24510000000	24008000000	12	323.31
Q9RX29	Uncharacterized protein	DR_0486	0.30643	252140000	225670000	213680000	253960000	235120000	249460000	6	194.56
Q9RTW8	Uncharacterized protein	DR_1634	0.307289	1113700000	963860000	1206400000	1246600000	1225100000	1110500000	19	139.31
Q9RT09	Acetyl-CoA acetyltransferase	DR_1960	0.307291	278100000	328910000	325790000	294010000	241940000	306340000	14	150.43
Q9RVB3	Uncharacterized protein	DR_1116	0.309276	180430000	247350000	217790000	202560000	199070000	159820000	12	73.775
Q9RSB8	Uncharacterized protein	DR_2207	0.309863	50133000	52291000	57421000	52830000	42108000	50856000	4	29.706
Q9RWT3	Uncharacterized protein	DR_0582	0.310249	1572000000	1351500000	1412100000	1457800000	1535800000	1634800000	12	134.66
Q9RV53	Uncharacterized protein	DR_1177	0.312243	127890000	115250000	109330000	124650000	56432000	92470000	7	51.09
Q9RV73	Transcriptional regulator	DR_1156	0.313234	80777000	66365000	71144000	94696000	66342000	96914000	6	31.455
Q9RV91	Uncharacterized protein	DR_1138	0.314018		51573000	57745000	71897000		59009000	3	34.441
Q9RSE4	Uncharacterized protein	DR_2180	0.314227	723640000	985980000	934620000	884640000	743820000	652330000	4	203.6
Q9RSI8	Uncharacterized protein	DR_2136	0.315021	30028000	24968000		26568000	22452000	21150000	4	23.717
Q9RWT0	Aminopeptidase	DR_0585	0.315572	315680000	321410000	339280000	318260000	353840000	408710000	11	107.38
P56867	Hexagonally packed intermediate-layer surface protein	hpi	0.315592	58772000000	58440000000	60130000000	64284000000	60928000000	58641000000	60	323.31
Q9RUQ9	tRNA pseudouridine synthase B	truB	0.31645	11779000	20104000	21891000		15612000	9190100	2	10.267
Q9RR62	Pyruvate kinase	DR_2635	0.316834	1655400000	1612700000	1623900000	1679200000	1629200000	1856200000	23	323.31
Q9RRA2	Uncharacterized protein	DR_2592	0.316952	144060000	158480000	207490000	209000000	194070000	183280000	5	205
Q9RV69	5-hydroxyisourate hydrolase	DR_1161	0.318158	132280000	133860000	138120000	163660000	135720000	139430000	4	70.783
Q9RRI4	Ferric enterobactin esterase-related protein	DR_2506	0.319476	414790000	455510000	485950000	455940000	392970000	412590000	16	175.28
Q9RVT3	Redox-sensing transcriptional repressor Rex	rex	0.31953	33092000	39470000	40948000	35123000	50227000	46461000	7	33.943
Q9RSP3	Threonine--tRNA ligase	thrS	0.319531	1134100000	1203200000	1155400000	1013200000	1102900000	1182700000	28	323.31
Q9RXZ5	Uridine kinase	udk	0.320454	64377000	57922000	79189000	87714000		72071000	7	86.719
Q9RUL9	Aspartokinase	DR_1365	0.320579	136850000	137740000	151810000	114330000	127310000	146870000	13	77.409
Q9RZP5	Glycerol-3-phosphate regulon repressor	DR_B0076	0.321115	22423000	41493000	41833000	44427000	37382000	49893000	5	25.035
Q9RZT3	Chromosome partitioning protein, ParB family	DR_B0030	0.322494	325630000	310190000	356090000	415970000	353990000	326980000	13	294.56
Q9RRD6	Response regulator	DR_2556	0.322912	121120000	109020000	139030000	143460000	129290000	131130000	9	135.8
Q9RWT1	Formyltetrahydrofolate deformylase	purU	0.324125	229550000	187790000	195990000	183920000	177620000	200760000	8	46.373
Q9RUV4	ABC transporter, periplasmic substrate-binding protein, putative	DR_1277	0.325068	1723200000	1817700000	1839000000	1711400000	1729100000	969280000	13	299.46
Q9RT14	Extracellular solute-binding protein, family 5	DR_1955	0.325777	956110000	956760000	1013400000	1017900000	853390000	697140000	18	323.31
Q9RSV5	ArgE/DapE/Acy1 family protein	DR_2017	0.325861	25190000	29229000	31593000	36181000	26271000	37902000	8	39.895
Q9RW98	Uncharacterized protein	DR_0771	0.32902	299140000	278190000	305300000	283290000	344790000	324940000	7	130.95
Q9RTK5	Uncharacterized protein	DR_1755	0.329036	1976500000	1738200000	2112000000	2113700000	2212800000	1951300000	8	114.41
Q9RVF8	Uncharacterized protein	DR_1071	0.329463	128730000	181660000	191220000	201420000	194470000	180220000	4	19.849
Q9RZ30	Arsenate reductase	DR_A0123	0.331783	30857000	25278000	30288000	42035000	30597000	29340000	3	65.43
Q9RXZ3	Uncharacterized protein	DR_0161	0.331846	273410000	235260000	277530000	269770000	268940000	336000000	20	100.13
Q9RSL1	30S ribosomal protein S5	rpsE	0.332052	21526000000	16799000000	19101000000	18147000000	18440000000	15008000000	14	323.31
Q9RUS7	Spermidine/putrescine ABC transporter, periplasmic spermidine/putrescine-binding protein	DR_1305	0.33375	40128000	46194000	40325000	43755000	42813000	50071000	10	73.309
Q9RVR2	Uncharacterized protein	DR_0960	0.334057	550800000	513390000	599570000	508470000	563530000	470820000	13	323.31
Q9RVA3	Single-stranded-DNA-specific exonuclease, putative	DR_1126	0.334422	15879000	24127000	19974000	15547000	16218000	19086000	7	25.893
Q9RYE4	Uncharacterized protein	DR_0005	0.334717	489070000	608950000	568760000	710220000	663210000	520160000	12	196.5
Q9RW26	Uncharacterized protein	DR_0843	0.335363	46027000	40733000	49462000	38497000	36243000	47392000	5	236.18
Q9RYN5	Cytochrome C6, putative	DR_A0275	0.336366	374840000	479050000	267820000	201610000	246250000	396250000	4	250.72
Q9RXS1	6-aminohexanoate-cyclic-dimer hydrolase	DR_0235	0.338615		31114000	33553000		36238000	48255000	7	53.047
Q9RRS3	Uncharacterized protein	DR_2412	0.33877	296490000	317470000	317790000	363110000	345570000	297110000	17	173.32
Q9RUR9	L-allo-threonine aldolase	DR_1313	0.338778	83203000	92507000	87462000	77239000	85214000	87370000	5	36.503
Q9RY25	Uncharacterized protein	DR_0127	0.340003	92926000	72775000	103720000	74870000	86037000	74395000	7	52.823
Q9RX57	Uncharacterized protein	DR_0458	0.34028	1030900000	726050000	489470000	473260000	481570000	698120000	18	323.31
Q9RTY1	Uncharacterized protein	DR_1619	0.34176	150510000	180350000	184760000	181030000	176760000	200760000	17	267.5
Q9RSG4	Delta-aminolevulinic acid dehydratase	DR_2160	0.343702	96091000	105940000	101990000	88061000	83615000	106390000	9	78.742
Q9RRH9	Protein translation inhibitor, putative	DR_2512	0.345287		205930000	179820000	325740000		223210000	2	26.31
Q9RXX3	Glutamate synthase, small subunit	DR_0182	0.347927	25776000	30902000	26248000	36167000	33580000	25359000	9	57.559
Q9RTB3	Uncharacterized protein	DR_1852	0.348315	179720000	163820000	193190000	176310000	149880000	172770000	10	181.98
Q9RSK2	Branched-chain amino acid ABC transporter, periplasmic amino acid-binding protein	DR_2122	0.349542	200120000	252360000	194320000	228170000	173810000	150740000	11	167.71
Q9RZU9	Cobyric acid synthase	cobQ	0.351952	30390000	26605000	30607000	23254000	24862000	30833000	7	53.56
Q9RT21	Trigger factor	tig	0.353086	5313900000	8087900000	7267700000	6217800000	5440000000	6047500000	28	323.31
Q9RW75	Acetylornithine/acetyl-lysine aminotransferase	argD	0.354068	744160000	700210000	741030000	545300000	738880000	691970000	20	315.21
Q9RUJ6	Uncharacterized protein	DR_1390	0.355855	24506000	24471000	29906000	57159000	30332000	26107000	6	58.187
Q9RU84	1-deoxy-D-xylulose 5-phosphate reductoisomerase	dxr	0.355869	31581000	30913000	25633000	35856000	26485000	43622000	6	35.033
Q9RTD8	Glutamate 5-kinase	proB	0.356849	65533000	58120000	57773000		59022000	53476000	10	60.492
Q9RY41	GTP cyclohydrolase 1 type 2 homolog	DR_0110	0.356933	374830000	440410000	446910000	436150000	478490000	434380000	11	77.123
Q9RZB4	First mannosyl transferase	DR_A0040	0.357204	561190000	469860000	508180000	456010000	473830000	510230000	15	323.31
Q9LBE3	2-hydroxyhepta-2,4-diene-1,7-dioate isomerase/5-carboxymethyl-2-oxo-hex-3-ene-1,7-dioate decarboxylase-related protein	DR_1609	0.357832	322330000	290420000	361150000	339200000	365780000	342430000	6	92.629
Q9RYZ9	Glucosamine--fructose-6-phosphate aminotransferase-related protein	DR_A0154	0.357995	32716000	45446000	34906000	43806000	40844000	42373000	7	38.089
Q9RXG4	Lon protease	lon	0.35945	2911800000	2805300000	2351900000	2398900000	2699300000	2315900000	40	323.31
Q9RYS9	Uncharacterized protein	DR_A0229	0.361064	33466000	31071000	40414000	35249000	43727000	37646000	5	18.887
Q9RY50	30S ribosomal protein S18	rpsR	0.361435	2831400000	3305600000	3209400000	3273000000	2145600000	2761100000	5	88.537
Q9RRW1	Ribonucleoside-diphosphate reductase	DR_2374	0.362232	560070000	603940000	630400000	608960000	603280000	699130000	30	323.31
Q9RYD0	Ribonuclease II family protein	DR_0020	0.363561	197080000	178470000	174930000	215490000	168760000	237780000	16	95.398
Q9RY53	Uncharacterized protein	DR_0097	0.363853	218850000	241960000	290360000	178170000	267710000	199260000	6	30.573
Q9RTQ1	Hydrolase family protein	DR_1705	0.367045	412630000	425960000	490310000	572970000	492980000	421060000	9	102.98
Q9RVE9	Uncharacterized protein	DR_1080	0.367072	41654000	49540000	48201000	52157000	43875000	60570000	6	31.702
Q9RSC3	UDP-glucose 4-epimerase	DR_2202	0.367793	360310000	354520000	424150000	410500000	380570000	430600000	7	187.25
Q9RV55	Sensor histidine kinase/response regulator	DR_1175	0.368052	224090000	237730000	233370000	184830000	190830000	248880000	12	171.51
Q9RWP0	UDP-N-acetylglucosamine--N-acetylmuramyl-(pentapeptide) pyrophosphoryl-undecaprenol N-acetylglucosamine transferase	murG	0.368187	79882000	106640000	89151000	95052000	101240000	106980000	7	21.704
Q9RSS7	50S ribosomal protein L11	rplK	0.368188	5565200000	5447800000	5864300000	5398700000	5697500000	5201100000	9	323.31
Q9RS37	tRNA pseudouridine synthase A	truA	0.368327	27112000		29553000	30293000	30092000		4	20.415
Q9RX83	DNA-binding response regulator	DR_0432	0.368612	604070000	499060000	692830000	784890000	707330000	564170000	15	152.69
Q9RSD6	Aminopeptidase	DR_2188	0.370891	1732900000	1779200000	1750600000	1777300000	1537000000	1704200000	15	269.29
Q9RYD6	Ribosomal RNA small subunit methyltransferase G	rsmG	0.373559	273000000	286680000	388360000	369640000	410020000	309350000	13	163.13
Q9RVS5	Uncharacterized protein	DR_0947	0.375876	17344000		22180000	23907000	22472000	23523000	5	35.692
Q9RVS6	Uncharacterized protein	DR_0946	0.376882	465630000	327130000	292450000	412100000	434000000	417900000	11	91.635
Q9RUH2	Uncharacterized protein	DR_1414	0.379513	99116000	86888000	77991000	91579000	93392000	99892000	8	98.526
Q9RYM9	Uncharacterized protein DR_A0282	DR_A0282	0.381509	6872600000	6602300000	7273600000	6939500000	6758500000	6075000000	31	323.31
Q9RW81	Branched-chain amino acid ABC transporter, periplasmic amino acid-binding protein, putative	DR_0788	0.382757	750980000	759120000	909320000	750500000	823570000	589540000	16	323.31
Q9RUL3	Uncharacterized protein	DR_1371	0.382956	122400000	110360000	137000000	164630000	147300000	111460000	7	40.345
Q9RVG7	FemA-related protein	DR_1062	0.383612	1126100000	1003000000	992700000	824020000	978920000	1068200000	22	323.31
Q9RW05	Uncharacterized protein	DR_0864	0.383949	4358900000	4167900000	3571600000	3918900000	4848000000	4382500000	16	323.31
Q9RYE0	Uncharacterized protein	DR_0009	0.38502	891470000	834640000	854060000	1249700000	937710000	818300000	20	192.55
Q9RVA8	Uncharacterized protein	DR_1121	0.387335	227230000	228180000	231920000	219650000	234560000	188670000	5	200.54
Q9RYZ6	Phosphate-binding protein	DR_A0157	0.387338	114190000	106490000	122650000	117650000	107950000	80254000	9	96.215
Q9RUN7	Aspartate--tRNA(Asp) ligase	aspS1	0.387627	1437500000	1540100000	1451900000	1327000000	1266900000	1549700000	31	323.31
Q9RXP4	Histidine utilization repressor HutC, putative	DR_0265	0.389356	1039600000	798230000	884980000	855710000	849820000	784800000	15	179.42
Q9RUK9	Glycosyl hydrolase, family 13	DR_1375	0.389722	84757000	77683000	73373000	87117000	76813000	85128000	10	70.489
Q9RTB7	1,4-alpha-glucan branching enzyme GlgB	glgB	0.390331	54324000	39333000	38783000	31228000	41755000	41405000	12	60.923
Q9RRW9	Uncharacterized protein	DR_2363	0.390659	41488000	44817000	49953000	47959000	39524000	36364000	5	106.27
Q9RRI2	Putative pre-16S rRNA nuclease	DR_2509	0.393002	15848000	20163000	20378000	16712000	19594000	13398000	4	15.398
Q9RYQ8	Acyl-CoA dehydrogenase, putative	DR_A0250	0.393004	21465000	24024000	19542000	20020000	24500000	31213000	8	39.749
Q9RSI9	Phosphopentomutase	deoB	0.393388	249660000	324080000	313790000	381470000	310530000	296430000	9	193.81
Q9RR91	Flavin prenyltransferase UbiX	DR_2603	0.394293	39410000	35531000	39379000	48513000	34426000	45191000	4	31.41
Q9RSJ6	DNA-directed RNA polymerase subunit alpha	rpoA	0.394852	1839400000	2606100000	2276000000	2083700000	1757100000	2134900000	19	323.31
Q9RZI6	Uncharacterized protein	DR_B0142	0.396318	189020000	186890000	197330000	180660000	209070000	318300000	5	48.621
Q9RWH1	V-type ATP synthase subunit E	atpE	0.397009	3084600000	3339000000	2881400000	3019300000	3098800000	2624900000	12	202.95
Q9RUH3	N-acetyl-lysine deacetylase	lysK	0.398627	25906000		44529000		42127000	52653000	5	28.365
Q9RYW7	Ribosomal protein S12 methylthiotransferase RimO	rimO	0.400234	90267000	78282000	66146000		58156000	75422000	11	38.975
Q9RT06	Twitching mobility protein	DR_1963	0.400795	186910000	211760000	224710000	208530000	211810000	263400000	15	131.97
Q9RWQ4	Arginine utilization protein RocB, putative	DR_0612	0.401621	274160000	299840000	264860000	305030000	263990000	350910000	15	180.09
Q9RVN4	Uncharacterized protein	DR_0993	0.401889	15964000	21915000	18969000		22778000	19674000	2	8.8667
Q9RR85	Amino acid ABC transporter, periplasmic amino acid-binding protein	DR_2610	0.404086	795510000	688200000	848710000	798560000	734220000	531380000	13	295.93
Q9RWT5	Acetyltransferase, putative	DR_0580	0.408349	61124000	64508000	65341000	64652000	63411000	92671000	4	28.429
Q9RR60	Enolase	eno	0.408416	3265300000	5008500000	4434800000	3877700000	3460100000	3768600000	24	323.31
O32504	DNA repair protein PprA	pprA	0.408458	278480000	236520000	351410000	324060000	345780000	302500000	9	179.93
Q9RTW7	ABC transporter, ATP-binding protein, EF-3 family	DR_1635	0.408751	314100000	276910000	238910000	323660000	300500000	277790000	19	122.54
Q9RSE5	Uncharacterized protein	DR_2179	0.409126	274800000	310120000	299020000	465100000	255750000	351330000	6	136.33
Q9RS67	Signal recognition particle receptor FtsY	ftsY	0.411298	859360000	909720000	1003900000	1084200000	938760000	930530000	18	323.31
Q9RU43	Carboxyl-terminal protease, putative	DR_1551	0.411509	1494400000	1770200000	1597200000	1701000000	1408500000	1400300000	20	323.31
Q9RZ18	ABC transporter, periplasmic substrate-binding protein, putative	DR_A0135	0.412657	857750000	839520000	921070000	879070000	860650000	633340000	10	176.65
Q9RYQ0	Catalase	DR_A0259	0.412845	1129000000	1136000000	1220000000	1310300000	1221100000	1125700000	23	323.31
Q9RS08	Uncharacterized protein	DR_2319	0.413911	6546000000	5906000000	7296100000	8155300000	7518500000	6099500000	25	323.31
Q9RRU8	S-ribosylhomocysteine lyase	luxS	0.415169	60404000	67535000	70971000	77795000	47520000	33386000	4	31.084
Q9RSA2	Tellurium resistance protein TerD	DR_2225	0.420454	505450000	459280000	442780000	593600000	510820000	440030000	11	169.54
Q9RXH4	N-acyl-L-amino acid amidohydrolase, putative	DR_0339	0.420469	48455000	54238000	61985000	59690000	52085000	72173000	7	32.636
Q9RTY8	Uncharacterized protein	DR_1611	0.421492	423710000	393470000	297250000	389210000	305270000	286580000	8	116.65
Q9RYH9	FraH-related protein	DR_A0333	0.42479	64831000	151520000	109920000	114500000	60220000	70091000	4	100.08
Q9RTT6	Cysteine--tRNA ligase	cysS	0.428134	7073100000	6382400000	5332100000	5194100000	5951000000	6070200000	37	323.31
Q9RXL3	UDP-N-acetylmuramyl-tripeptide synthetase	murE	0.428196	95441000	95120000	111190000	77944000	89091000	107430000	11	109.89
Q9RV47	MazG protein	DR_1183	0.428358	25964000	32767000	37506000	54810000	34219000		2	31.832
Q9RUI1	Uncharacterized protein	DR_1405	0.430738		43801000	53911000	41993000	37991000	48629000	2	10.391
Q9RZB5	Mannosyltransferase	DR_A0039	0.431161	145060000	140530000	146250000	129220000	149510000	135340000	9	43.249
Q9RYA6	o-succinylbenzoate synthase	menC	0.436099	142380000	152580000	160230000	165990000	158400000	149200000	12	106.36
Q9RXB6	Osteoblast specific factor 2-related protein	DR_0399	0.4371	40184000	94561000	83719000		84602000	93272000	5	131.54
Q9RZT9	Sigma-B regulator RsbR	DR_B0024	0.438599	87716000	65400000	86315000	78351000	86756000	98276000	8	32.607
Q9RVU8	Uncharacterized protein	DR_0924	0.438817	1523100000	1407300000	1652200000	1527600000	1691200000	1587100000	9	221.12
Q9RRY5	Uncharacterized protein	DR_2347	0.438976	57267000	68202000	85111000	79372000	53103000	42889000	7	82.521
Q9RVE7	Ribosome hibernation promotion factor	DR_1082	0.440017	155270000	117210000	183730000	205580000	195480000	132330000	7	36.087
Q9RRY0	Porphobilinogen deaminase	hemC	0.443811	1355800000	1264800000	1228700000	1194100000	1240700000	1292900000	15	238.31
Q9RXL5	Phosphoprotein phosphatase	DR_0295	0.443909	106130000	108850000	111050000	112290000	105230000	87679000	5	85.508
Q9RY69	Uncharacterized protein	DR_0081	0.444129	115150000	126750000	140350000	159010000	117410000	142610000	7	35.182
Q7DF71	2`-5` RNA ligase, putative	DR_2339	0.444633	70946000	61828000	92126000	71542000	75614000	43109000	7	53.114
Q9RYW0	Acyl-CoA dehydrogenase, putative	DR_A0196	0.444826		12028000	12874000	11621000	13119000	19120000	5	12.481
Q9RWS1	Glycogen synthase	glgA	0.445177	46649000	42673000	44570000	42462000	46551000	59180000	9	52.098
Q9RTQ8	tRNA-dihydrouridine(20/20a) synthase	DR_1698	0.445352	21843000	33447000	32179000	24858000	26849000	25349000	6	36.366
Q9RTV1	ABC transporter, periplasmic substrate-binding protein, putative	DR_1655	0.449024	5541400000	5647100000	6496700000	5905500000	5950400000	3693500000	14	323.31
Q9RT80	Uncharacterized protein	DR_1885	0.449045	34957000	26236000	41248000		45771000	35073000	3	8.9325
Q9RX73	Twitching motility protein	DR_0442	0.44958	23865000		34335000	35350000	36148000	34113000	6	31.666
Q9RT91	GMP synthase [glutamine-hydrolyzing]	guaA	0.449738	385120000	398660000	367200000	360410000	349390000	397330000	26	265.57
Q9RSB1	Uncharacterized protein	DR_2214	0.450569	11894000	9346100	13314000		12027000	13323000	3	12.804
Q9RZB2	Glucose-1-phosphate thymidylyltransferase	DR_A0042	0.451496	948430000	823100000	1102000000	1003000000	1040100000	1055600000	12	105.83
Q9RYA0	Uncharacterized protein	DR_0050	0.451931	177130000	149810000	221000000	268320000	187200000		5	71.176
Q9RRC7	Iron-sulfur binding reductase, putative	DR_2565	0.454976	149550000	174850000	133230000	141150000	136450000	146450000	19	128.16
Q9RRZ0	Uncharacterized protein	DR_2342	0.455516	24072000	27728000	30847000	19642000	29768000	24388000	6	39.216
Q9RYV3	Oxidoreductase, putative	DR_A0203	0.456172	254800000	230070000	253370000	309460000	251520000	238390000	16	85.394
Q9RSY9	Uncharacterized protein	DR_1980	0.457726	133890000	139240000	186760000	151010000	181390000	176280000	7	113.81
Q9RUM0	Uncharacterized protein	DR_1364	0.462444	329770000	251870000	375860000	298830000	365150000	413090000	3	22.843
Q9RU72	Ribosomal protein L11 methyltransferase	prmA	0.462467	133550000	148850000	203990000	168160000	131220000	124060000	9	145.35
Q9RX54	Type III pantothenate kinase	coaX	0.465792	29048000	30590000	37005000		32684000	37672000	4	11.342
Q9RZ06	Histidine ammonia-lyase	hutH	0.468068	118150000	124160000	104430000	109350000	120530000	152540000	9	57.754
Q9RYG1	Response regulator	DR_A0357	0.468205	105250000	127190000	171960000	140530000	109830000	96592000	12	150.6
Q9RRR3	Carboxypeptidase	DR_2423	0.468239	158780000	190650000	185150000	176020000	182840000	210170000	17	73.062
Q9RVV9	DNA-directed RNA polymerase subunit beta	rpoB	0.469361	7514900000	7468000000	6783300000	6221800000	7220900000	7302900000	80	323.31
Q9RRQ6	Uncharacterized protein	DR_2432	0.469486		6848100	9787500	10206000	9622000		3	18.522
Q9RY66	GTPase Obg	obg	0.469494	687330000	765760000	808230000	718740000	668840000	765270000	20	249.05
Q9RVB9	Bifunctional protein PyrR	pyrR	0.473975	69374000	69944000	75970000	146680000	76653000	61075000	7	51.783
Q9RSN5	Ferripyochelin-binding protein	DR_2089	0.474372	32020000	26532000	40480000	28700000	30205000		3	14.882
Q9RXG3	Uncharacterized protein	DR_0350	0.474654	158630000	195520000	206890000	140980000	179460000	190960000	14	190.36
Q9RS00	Uncharacterized protein	DR_2329	0.474979	85143000	94903000	119120000	105410000	113650000	106740000	9	87.072
Q9RRG8	50S ribosomal protein L28	rpmB	0.475268	224850000	5343500000	4330000000	4764800000	4578500000	4648000000	4	16.106
Q9RXK6	30S ribosomal protein S7	rpsG	0.47553	22985000000	16194000000	14645000000	15578000000	15360000000	16187000000	12	114.31
Q9RXP1	Uncharacterized protein DR_0269	DR_0269	0.475984	1293500000	1402200000	1889500000	929620000	1600800000	1414800000	4	288.29
Q9RTI4	Uncharacterized protein	DR_1780	0.477065	26180000	45483000	55365000	39825000	36337000	27942000	5	39.902
Q9RST9	Aminoglycoside N3`-acetyltransferase, type IV	DR_2034	0.477197		94539000	96172000		96366000	124080000	8	42.11
Q9RW06	Uncharacterized protein	DR_0863	0.477617	1938900000	2552200000	1974800000	1675300000	1934500000	2247200000	10	323.31
Q9RY16	Uncharacterized protein	DR_0136	0.477655	152880000	217090000	221420000	204110000	226470000	219070000	6	37.839
Q9RWM3	N-6 adenine-specific DNA restriction methylase, putative	DR_0643	0.478488		29430000	26786000	43659000	25079000	30084000	4	39.699
Q9RSD2	Uncharacterized protein	DR_2193	0.479184	69287000	111650000	99337000	145970000	81520000	106390000	2	133.85
Q9RRQ3	Methionyl-tRNA formyltransferase	fmt	0.48143	55087000	53193000	67819000	63977000	42888000	51278000	10	50.424
Q9RT23	3-oxoacyl-[acyl-carrier-protein] synthase 3 protein 1	fabH1	0.481878	453250000	480500000	564400000	550950000	455770000	640460000	12	129.81
Q9RUP6	Probable transaldolase	tal	0.48237	777120000	925550000	1122000000	912820000	915240000	713730000	12	323.31
Q9RTV5	Immunogenic protein	DR_1649	0.485812	791460000	816710000	842840000	842250000	827060000	482080000	13	323.31
Q9RWL2	Proline iminopeptidase-related protein	DR_0654	0.486389	73139000	91114000	109790000	115540000	88382000	100650000	6	68.508
Q9RSG5	Uncharacterized protein	DR_2159	0.486402	18870000	18244000	24691000		27576000	20662000	7	25.835
Q9RWM4	Phosphopantetheine adenylyltransferase	coaD	0.487426	16061000	16666000	13461000	9559500	15358000		4	74.641
Q9RTI0	3-isopropylmalate dehydratase small subunit 2	leuD2	0.489536	207270000	170730000	204750000	212250000	178750000	125720000	8	215.14
Q9RXE9	Peptide ABC transporter, permease protein, putative	DR_0364	0.49322	64720000	69215000	75330000		69815000	54533000	8	40.244
Q9RUD5	Aminotransferase, class I	DR_1452	0.494009	441790000	487910000	504590000	431910000	376550000	518840000	15	86.897
Q9RUB0	Uncharacterized protein	DR_1481	0.495887	765930000	587480000	738780000	673970000	653440000	626160000	17	222.21
Q9RVU5	Sodium extrusion protein NatA	DR_0927	0.498366	231390000	239250000	295240000	243790000	238690000	233830000	11	100.75
Q9RU58	Serine protease, subtilase family	DR_1536	0.498503	365790000	336990000	350670000	410030000	343530000	352530000	12	273.7
Q9RWH4	Uncharacterized protein	DR_0694	0.498676	163520000	230610000	224730000	197280000	180080000	188400000	7	157.84
Q9RUC0	Uncharacterized protein	DR_1469	0.500145	680900000	667180000	657500000	623420000	810660000	704480000	25	323.31
Q9RXH8	ATP-dependent RNA helicase, putative	DR_0335	0.500728	1986800000	2205400000	2126400000	2138600000	2052400000	1934200000	26	238.73
Q9RSJ8	30S ribosomal protein S11	rpsK	0.500754	10875000000	11064000000	6501500000	12534000000	9779400000	10050000000	4	38.689
Q9RXJ3	30S ribosomal protein S17	rpsQ	0.50081	3834900000	3356300000	2189800000	2905700000	2850000000	2412500000	11	151
Q9RUE8	Probable ABC transporter-binding protein DR_1438	DR_1438	0.501171	232820000	226440000	272890000	308750000	254950000	230200000	15	101.82
Q9RZE9	Uncharacterized protein	DR_C0041	0.501522	26362000	15526000	27036000	19229000	20627000		9	49.807
Q9RWD1	Uncharacterized protein	DR_0738	0.502459	47738000	60659000	54015000	54709000	80734000	50569000	7	72.244
Q9RW95	Probable type IV piliation system protein DR_0774	DR_0774	0.502647	3371400000	3326600000	3174600000	3515700000	3655500000	3108900000	31	323.31
Q9RWJ4	Argininosuccinate synthase	argG	0.503614	528440000	499390000	520120000	542800000	686050000	472110000	16	142.24
Q9RRA5	Iron ABC transporter, permease protein, putative	DR_2589	0.506499	55421000		60383000	57860000	59039000	45486000	2	4.4657
Q9RU27	Peptide ABC transporter, ATP-binding protein	DR_1568	0.506817	979640000	807860000	918260000	818350000	869340000	892840000	17	162.11
Q9RRE3	Epoxide hydrolase-related protein	DR_2549	0.507101	48081000	39723000	49144000	57814000	44867000	45618000	4	11.324
Q9RWU0	Protein translocase subunit SecA	secA	0.507105	1769400000	1648000000	1561000000	1485300000	1727200000	1561100000	40	323.31
Q9RUK3	Uncharacterized protein	DR_1383	0.507275	232850000	239470000	327230000	261110000	268710000	177850000	6	119.61
Q9RRA6	Iron ABC transporter, periplasmic substrate-binding protein, putative	DR_2588	0.511551	4983100000	4979300000	5692600000	4779000000	5594300000	4302900000	19	280.33
Q9RV24	Maf-like protein DR_1206	DR_1206	0.512978	139620000	154470000	169630000	174370000	132420000	111020000	6	88.737
Q9RSS6	Transcription termination/antitermination protein NusG	nusG	0.518427	870280000	923680000	1214600000	1092900000	888540000	692930000	9	323.31
Q9RXD1	Uncharacterized protein	DR_0384	0.519425	99052000	70828000	107810000	146100000	94418000	84882000	6	63.065
Q9RY77	Phosphate acetyltransferase	pta	0.519576	121260000	104630000	125900000	119520000	107090000	172860000	18	187.45
Q9RVX5	Ribosomal large subunit pseudouridine synthase B	DR_0896	0.519615	107780000	90458000	149620000	89157000	132930000	72562000	7	144.45
Q9RU18	Uncharacterized protein	DR_1578	0.519786	931960000	746410000	513780000	582430000	628210000	697200000	8	143.05
Q9RSQ4	Membrane lipoprotein	DR_2070	0.521289	7351600000	6954200000	6949600000	7585900000	6932800000	4737300000	19	323.31
Q9RXJ8	30S ribosomal protein S19	rpsS	0.521932	3475600000	3501900000	1947700000	2619900000	2792500000	2312600000	3	38.42
Q9RUE2	ATP phosphoribosyltransferase	hisG	0.523719	289370000	184040000	235720000	242850000	292970000	247410000	5	57.847
Q9RRD7	Aspartyl/glutamyl-tRNA(Asn/Gln) amidotransferase subunit B	gatB	0.523942	210910000	221670000	236090000	187100000	225060000	225190000	13	194.89
Q9RRT0	Demethylmenaquinone methyltransferase	menG	0.524758	369370000	320970000	350980000	245020000	324150000	380210000	13	222.75
O32507	Succinate-semialdehyde dehydrogenase [NADP(+)]	ssdA	0.525623	104200000	112540000	125790000	113460000	109020000	154070000	10	89.569
Q9RTT7	Uncharacterized protein	DR_1669	0.526032	289410000	298610000	291600000	245330000	273100000	314900000	9	182.94
Q9RVE4	Uncharacterized protein	DR_1085	0.530127	46579000	38649000	58411000	57027000	48751000		7	36.631
Q9RY62	Oxidoreductase, short-chain dehydrogenase/reductase family	DR_0088	0.532043	88007000	61520000	79294000	84689000	61259000	59919000	4	24.462
Q9RS64	DNA protection during starvation protein 1	dps1	0.534552	3527700000	3065500000	4533400000	4086000000	3943000000	4065800000	12	236.82
Q9RSP8	Uncharacterized protein	DR_2076	0.535998	214620000	164000000	189730000	203020000	204450000	193630000	7	35.137
Q9RUG3	Uncharacterized protein	DR_1423	0.536726	108320000	123760000	140290000	139580000	106600000	91297000	5	56.7
Q9RYH8	Uncharacterized protein	DR_A0334	0.538316	9052900	15149000	17127000	22766000	13503000	13131000	5	25.247
Q9RR83	Hydrolase, CbbY/CbbZ/GpH/YieH family	DR_2613	0.538581	204940000	240430000	247040000	325540000	238330000	208200000	10	95.952
Q9RUM4	Uncharacterized protein	DR_1360	0.541124		45061000	60882000		47381000	44746000	9	24.353
Q9RS07	Uncharacterized protein	DR_2320	0.543953	139770000	187430000	202680000	278900000	200940000	141030000	10	75.941
Q9RTF5	Glycine dehydrogenase (decarboxylating)	gcvP	0.544544	119480000	135750000	112730000	103050000	111640000	131610000	14	235.65
Q9RRF4	Cytochrome P450	DR_2538	0.548199	41592000	40227000	43271000	38569000	42552000	41084000	7	34.556
Q9RS25	Uncharacterized protein	DR_2302	0.549323	27671000	40247000	34840000	41523000	53259000	25787000	2	34.312
Q9RVG6	Peptidylprolyl isomerase	DR_1063	0.549588	487550000	641550000	524320000	533650000	581150000	397050000	14	323.31
Q9RUV5	Serine--tRNA ligase	serS	0.549588	1312500000	1321900000	1066500000	1134400000	1108200000	1264900000	23	323.31
Q9RV70	Uricase	DR_1160	0.550318	256310000	299010000	292290000	287610000	282800000	307780000	14	176.8
Q9RXE1	Lysine--tRNA ligase	lysS	0.553593	1579500000	1412600000	1576800000	1455300000	1575600000	1386800000	27	308.26
Q9RXS0	Aminopeptidase	DR_0236	0.553642	231480000	241510000	205990000	222680000	217830000	289840000	10	57.4
Q9RVW5	DNA gyrase, subunit B	DR_0906	0.554543	2170100000	2069000000	2046500000	2004300000	2181300000	1936200000	26	323.31
Q9RVM9	Iron-sulfur cluster carrier protein	mrp	0.554731	178160000	147380000	180980000	131510000	158780000	181280000	15	132.1
Q9RUK8	Hypoxanthine-guanine phosphoribosyltransferase	DR_1376	0.555262	287770000	465620000	398050000	434350000	491120000	353040000	7	83.242
Q9RVG1	Probable 3-hydroxybutyryl-CoA dehydrogenase	hbd	0.556028	294520000	346760000	420220000	330150000	308590000	344960000	7	118.43
Q9RWN6	Cell division protein FtsA	DR_0630	0.55883	240560000	207130000	231780000	237830000	202000000	302070000	9	111.45
Q9RX22	Formamidopyrimidine-DNA glycosylase	mutM	0.558903	51916000	40914000	42136000		49175000	45907000	6	41.064
Q9RVN8	Cationic outer membrane protein OmpH, putative	DR_0989	0.559119	513990000	644550000	682620000	569170000	666760000	741550000	11	77.115
Q9RUP4	Uncharacterized protein	DR_1340	0.559258	43343000	51053000	57449000	55945000	48479000	30766000	4	42.52
Q9RXT7	Uncharacterized protein	DR_0219	0.559554	34287000	30776000	34156000	34949000	34056000	32777000	7	35.543
Q9RXY0	30S ribosomal protein S9	rpsI	0.559667	14298000000	14609000000	11600000000	14605000000	14246000000	13673000000	10	179.43
Q9RTG8	Ribosome maturation factor RimP	rimP	0.560355	182020000	147990000	208580000	230510000	211390000	152720000	5	43.984
Q9RXM3	2-oxoglutarate dehydrogenase, E1 component	DR_0287	0.562137	1764100000	1770400000	1673900000	1469500000	1925900000	1509000000	37	323.31
Q9RWP8	Uncharacterized protein	DR_0618	0.562415	58892000	41402000	65895000	64260000	66812000	51731000	10	47.685
Q9RX20	Pyridoxine/pyridoxamine 5-phosphate oxidase	pdxH	0.564017	143360000	109180000	111510000	122920000	135640000	128640000	8	81.777
Q9RSH1	Sugar ABC transportor, ATP-binding protein	DR_2153	0.566699	159590000	171240000	173260000	162140000	136650000	179390000	10	224.78
Q9RRM7	Histidinol-phosphate aminotransferase	hisC	0.570787	106190000	116450000	100070000	107980000	101570000	134550000	10	50.35
Q9RTI8	MutT/nudix family protein	DR_1776	0.570802	51457000	49830000	55322000	62501000	51373000	50739000	4	39.259
Q9RS76	Uncharacterized protein	DR_2251	0.57241	198130000	197030000	247060000	262030000	261540000	179010000	5	88.593
Q9RYS3	Oxidoreductase, iron-sulfur subunit	DR_A0235	0.575172	44884000	41297000	58601000	51951000	44343000	35496000	3	9.7794
Q9RVN7	Acetoin utilization protein, putative	DR_0990	0.575598	134920000	167480000	207290000	244120000	178470000	150840000	9	93.834
Q9RTY7;Q9RWQ0	Uncharacterized protein	DR_0616;DR_1612	0.576111	277620000	471620000	507250000	406970000	544890000	457470000	5	88.804
Q9RRP4	Nucleic acid-binding protein, putative, HRDC family	DR_2444	0.576684	685460000	817390000	664260000	709670000	656750000	1057400000	21	171.03
Q9RYQ2	Ankyrin-related protein	DR_A0257	0.578876	33026000	29108000		36400000	41950000	25021000	4	18.864
Q9RYH6	Glutaryl-CoA dehydrogenase	DR_A0337	0.579168	80533000	78396000	72842000	77308000	93607000	73389000	10	95.373
Q9RV30	Uncharacterized protein	DR_1200	0.581122		89848000	120740000	86985000	99858000		7	68.212
Q9RTJ5	Anthranilate phosphoribosyltransferase	trpD	0.582289	19770000	17428000	18475000	11950000	26751000	26567000	5	30.64
Q9RSH5	Membrane protein insertase YidC	yidC	0.583458	116080000	95565000	70118000		109770000	96451000	8	34.729
Q9RWM6	S-adenosylmethionine synthase	metK	0.584991	537170000	629330000	484090000	546600000	540540000	669850000	12	87.735
Q9RSW7	50S ribosomal protein L20	rplT	0.593889	5549000000	5961300000	5177100000	5559900000	5571400000	6040400000	9	142.21
Q9RV78	3-hydroxybutyryl-CoA dehydratase	DR_1151	0.59462	426920000	589520000	701470000	486190000	514360000	564900000	7	202.19
Q9RYM2	ATP-dependent zinc metalloprotease FtsH	ftsH	0.596063	801870000	899960000	832840000	837090000	850850000	910250000	33	297.33
Q9RTE2	Uncharacterized protein	DR_1823	0.597518	12201000	11212000	16768000	15346000		13700000	2	8.8046
Q9RV98	Ferrochelatase	hemH	0.597739	57627000	115480000	116690000	72035000	78227000	101410000	8	165.08
Q9RTP0	Far-related protein	DR_1717	0.598767	72998000	80224000	91297000	101060000	86350000	73640000	5	38.719
Q9RWA4	Lipoyl synthase	lipA	0.600871	257840000	274420000	304170000	285810000	272760000	247950000	9	47.76
Q9RX86	Cytochrome-related protein	DR_0429	0.601633	202100000	240360000	160530000	121220000	184430000	230360000	4	181.74
Q9RTN3	Uncharacterized protein	DR_1724	0.60188	73549000	73356000	83508000	72963000	78821000	88062000	4	14.154
Q9RY49	50S ribosomal protein L9	rplI	0.602323	1447200000	1535900000	1938300000	1374100000	1620400000	1627600000	12	141.1
Q9RZB0	dTDP-4-rhamnose reductase-related protein	DR_A0044	0.604921	297090000	236180000	302790000	320850000	288940000	270320000	10	80.691
Q9RYI7	N-glycosidase F, putative	DR_A0325	0.608292	61259000	72577000	86568000	84608000	79517000	70569000	15	84.807
Q9RUN5	Histidine--tRNA ligase	hisS	0.61116	458090000	470600000	479920000	418690000	486080000	597390000	18	132.26
Q9RTY3	Uncharacterized protein	DR_1616	0.613937	638680000	712710000	626370000	673320000	650240000	706820000	8	323.31
Q9RUL6	UPF0001 protein DR_1368	DR_1368	0.615239	44927000	37968000	42626000	45333000	55464000	35300000	3	17.26
Q9RUJ3	Phosphoglycerate mutase, putative	DR_1393	0.615301	227640000	235360000	304050000	287000000	242860000	284030000	7	118.38
Q9RTA9	Glutamyl-tRNA(Gln) amidotransferase subunit A	gatA	0.616026	575150000	562900000	522400000	530350000	532150000	697320000	18	176.04
Q9RSJ5	50S ribosomal protein L17	rplQ	0.618107	8668500000	8626700000	6308400000	7180000000	7272500000	7768800000	9	106.3
Q9RSZ9	Transcription elongation factor	DR_1970	0.618388	1176000000	1273200000	1255800000	1329300000	1135400000	1115300000	8	211.09
Q9RUW0	Uncharacterized protein	DR_1271	0.619784	265720000	227390000	281590000	274080000	265630000	263280000	13	76.712
Q9RUR1	Signal peptidase I	DR_1321	0.620128	192940000	152820000	186890000	186460000	194080000	174910000	8	67.303
Q9RTH9	3-isopropylmalate dehydrogenase	leuB	0.620547	429910000	446580000	440190000	432290000	410020000	550260000	14	163.33
Q9RTS6	tRNA (guanine-N(7)-)-methyltransferase	trmB	0.622594	84437000	79345000	91162000	80771000	85766000	98668000	7	30.397
Q9RTL2	Uncharacterized protein	DR_1748	0.624235	3036900000	3512000000	2753500000	3487100000	2891700000	2241300000	6	205.44
Q9RRH4	Uncharacterized protein	DR_2517	0.627644		38427000	42610000	34207000	43662000	38111000	4	49.664
Q9RSA9	Uncharacterized protein	DR_2216	0.628197	47871000	58973000		72368000	53168000	49315000	6	36.796
Q9RSE3	Uncharacterized protein	DR_2181	0.628428	283850000	269210000	258980000	372740000	272670000	236320000	6	125.23
Q9RVP5	Glutamate dehydrogenase	DR_0980	0.630471	460670000	474060000	475150000	461940000	546320000	452260000	13	170.42
Q9RTQ6	Daunorubicin C-13 ketoreductase	DR_1700	0.633791	260330000	246090000	274400000	256190000	259030000	251760000	14	102.8
Q9RYD8	Probable chromosome 1-partitioning protein ParB	parB1	0.635715	746130000	628190000	728470000	737900000	738000000	690580000	19	263.99
Q9RUB9	Uncharacterized protein	DR_1470	0.637558	153540000	186800000	211660000	162570000	203530000	223460000	6	51.325
Q9RSA0	Probable 2,3-bisphosphoglycerate-independent phosphoglycerate mutase	apgM	0.637627	968750000	1143200000	1095100000	1099300000	1010000000	1220300000	17	323.31
Q9RZK3	Iron-chelator utilization protein, putative	DR_B0124	0.637688	146570000	92373000	103720000	126700000	119070000	124210000	9	43.495
Q9RVK6	Uncharacterized protein	DR_1021	0.640683	464800000	508060000	417590000	465230000	451380000	429550000	8	160.38
Q9RVM6	Phospho-2-dehydro-3-deoxyheptonate aldolase/chorismate mutase	DR_1001	0.640697	682900000	780350000	708090000	693020000	778130000	759190000	14	242.01
Q9RRM5	Transport protein, putative	DR_2463	0.641454	94644000	114530000	116890000	85531000	111320000	112200000	7	92.016
Q9RUQ3	Uncharacterized protein	DR_1329	0.6415	149090000	128210000	180480000	169790000	177130000	139720000	9	48.88
Q9RTG7	Transcription termination/antitermination protein NusA	nusA	0.641686	1859700000	2204600000	1990800000	1993400000	1755600000	2092400000	21	241.14
Q9RU34	UDP-N-acetylglucosamine 2-epimerase	DR_1561	0.6431	88853000	100520000	112930000	90543000	83466000	111760000	5	45.735
Q9RW55	Proline dehydrogenase	DR_0814	0.643256	356590000	343900000	399730000	304000000	388280000	362290000	18	194.86
Q9RS19	GTPase Der	der	0.6456	2703900000	2594600000	3032200000	2776900000	2750700000	3046100000	21	323.31
Q9RUZ7	Pilin, type IV, putative	DR_1233	0.647623	268650000	362650000	348230000	416220000	335060000	296300000	6	228.38
Q9RYE8	DNA polymerase III subunit beta	DR_0001	0.648688	588850000	695620000	738050000	630690000	654790000	665560000	18	293.02
Q9RWV5	Uncharacterized protein	DR_0560	0.650093	201580000	215810000	252800000	246200000	209770000	177140000	11	267.55
Q9RZ88	N-acetylglucosamine-6-phosphate deacetylase	DR_A0066	0.650121	29169000		42909000	29251000	34391000		5	55.795
Q9RSJ0	ABC transporter, ATP-binding protein	DR_2134	0.651107	455720000	398840000	473700000	549240000	491010000	373520000	13	216.56
Q9RY33	Acetyl-CoA carboxylase, bitoin carboxyl carrier protein	DR_0118	0.653369	67620000	84896000	112950000	92148000	81870000	69401000	4	102.12
Q9RWE1	Fructokinase	DR_0728	0.654941	57704000	56441000	79728000	72958000	64131000	68891000	4	15.212
Q9RV45	S-layer-like array-related protein	DR_1185	0.659644	16847000000	18464000000	16912000000	18929000000	17618000000	16830000000	22	323.31
Q9RS29	Uncharacterized protein	DR_2298	0.66113	278210000	325840000	238440000	211520000	271320000	306450000	8	127.77
Q9RR67	Thymidylate synthase	thyA	0.661212	132600000		132420000	129410000	127190000	154110000	6	36.087
Q9RWH7	Uncharacterized protein	DR_0691	0.663579	297450000	272360000	403090000	349670000	348490000	335610000	10	244.04
Q9RY56	Uncharacterized protein	DR_0094	0.663786	308210000	288170000	315150000	370610000	334680000	257460000	6	108.12
Q9RT77	Uncharacterized protein	DR_1888	0.664855	28121000	25449000	27324000	26808000	29027000	21662000	4	28.686
Q9RY20	Uncharacterized protein	DR_0132	0.66576	1100000000	1089600000	1429000000	1171400000	1327700000	1294900000	20	294.39
Q9RUH9	Uncharacterized protein	DR_1407	0.667469	464490000	527860000	489310000	480110000	519670000	512950000	10	110.99
Q9RW38	Uncharacterized protein	DR_0831	0.671031	1197100000	1188300000	1380000000	1489100000	1236400000	1194200000	9	127.91
Q9RX33	B-cell receptor associated protein-related protein	DR_0482	0.672294	1040200000	1062700000	1047000000	1098600000	1017200000	983350000	17	284.24
Q9RUL5	Minicell-associated protein DivIVA	DR_1369	0.673235	116950000	164300000	184190000	173190000	153140000	169010000	11	106.02
Q9RSW2	Uncharacterized protein	DR_2009	0.676032	124240000	121270000	95773000	62190000	112210000	134430000	3	15.396
Q9RT22	3-oxoacyl-[acyl-carrier-protein] synthase 3 protein 2	fabH2	0.676718	121780000	115840000	140610000	126810000	134440000	128060000	8	77.089
Q9RWX8	Uncharacterized protein	DR_0537	0.677695	81002000	73854000	74756000	79590000	73834000	80266000	8	63.478
Q9RX68	Orotate phosphoribosyltransferase	pyrE	0.678366	334830000	379460000	378450000	263470000	366850000	400990000	8	60.912
Q9RTA8	Organic hydroperoxide resistance protein	DR_1857	0.679904	651030000	632410000	785530000	924990000	737120000	564500000	4	58.394
Q9RRJ7	Carboxypeptidase G2	DR_2493	0.680854	433860000	470340000	476600000	452070000	454550000	502260000	10	162.37
Q9RVM0	MutT/nudix family protein	DR_1007	0.682027	25757000	38046000	35393000	40527000	25220000	24983000	8	126.56
Q9RTJ1	Uncharacterized protein	DR_1773	0.682079	23119000	52043000	56795000	32649000		44390000	18	90.283
Q9RVD8	Uncharacterized protein	DR_1091	0.685956	44078000	48796000	48850000	55107000	41370000	37634000	5	90.477
Q9RTF3	Glycine cleavage system H protein	gcvH	0.687259	44547000	40993000	54909000	70213000	39731000		4	55.169
Q9RWJ5	Uncharacterized protein	DR_0673	0.687676	698540000	806000000	694720000	751480000	728280000	771870000	4	127.1
Q9RTS5	GidA-related protein	DR_1681	0.688928	52215000	58040000	59228000	61654000	39636000		4	17.706
Q9RUA8	Uncharacterized protein	DR_1483	0.689165	398680000	467040000	503930000	314380000	543460000	414530000	9	170.44
Q9RV75	N-carbamyl-L-amino acid amidohydrolase	DR_1154	0.689726	89712000	95298000	88716000	73240000	85277000	103060000	11	105.21
Q9RUH1	Ornithine aminotransferase, putative	DR_1415	0.690361	184900000	136080000	163220000	151760000	162510000	194470000	12	84.018
Q9RY21	Uncharacterized protein	DR_0131	0.691371	268060000	434970000	292560000	211630000	225960000	440960000	11	153.04
Q9RRY6	Aminotransferase, class II	DR_2346	0.696602	214680000	284410000	225780000	210950000	253180000	228880000	15	201.39
Q9RRX5	Phenylalanine--tRNA ligase beta subunit	pheT	0.697712	436420000	482770000	476480000	480290000	434050000	517020000	27	323.31
Q9RX65	Uncharacterized protein	DR_0450	0.70359	156840000	162090000	200300000	184090000	168370000	185560000	5	30.61
Q9RR86	BrkB protein, putative	DR_2609	0.704627	23448000	23936000	25390000		27010000	15995000	3	45.179
Q9RWH6	Nitrogen regulatory protein P-II	DR_0692	0.705843	20250000	36897000	23799000	28497000	29893000		4	26.284
Q9RSV3	Uncharacterized protein	DR_2019	0.707194	154120000	190270000	204190000	198770000	182130000	139710000	11	108.98
Q9RWK7	FrnE protein	DR_0659	0.707657	22580000	25929000	34745000	26299000	26066000		4	51.83
O32508	CinA-like protein	cinA	0.708534	25670000	30611000	29981000		24292000	30220000	9	40.39
Q9RZL7	Ribonucleoside-diphosphate reductase	DR_B0108	0.70976	422130000	417190000	442540000	430460000	434190000	427350000	26	162.96
Q9RXL1	Deoxyguanosine kinase/deoxyadenosine kinase subunit	DR_0299	0.712357	109060000	91970000	120660000	103470000	103360000	104240000	7	127.66
Q9RRA0	Magnesium protoporphyrin chelatase, putative	DR_2594	0.712733	344260000	358860000	387640000	359890000	335800000	434870000	15	168.74
Q9RXN3	Gluconolactonase, putative	DR_0277	0.714393	162240000	115540000	150020000	151770000	150970000	142910000	8	82.969
Q9RTN8	Uncharacterized protein	DR_1719	0.716695	105090000	136490000	196270000	161420000	129300000	110680000	12	59.465
Q9RW14	Uncharacterized protein	DR_0855	0.719428	82370000	86590000	112460000	104080000	97228000	92183000	16	78.79
Q9RX24	Uncharacterized protein	DR_0491	0.719776	34340000	40152000	59266000	59624000	43348000	41758000	4	100.7
Q9RX81	Cytochrome C6, putative	DR_0434	0.719978	40352000	43272000			39007000	49632000	4	13.958
Q9RYI1	Uncharacterized protein	DR_A0331	0.720449	1272700000	1310100000	1325600000	1321800000	1165200000	1566100000	19	219.85
Q9RWF9	SnoG protein, putative	DR_0709	0.722316	49830000	63606000	57368000	47781000	81294000	54751000	12	88.104
Q9RSL5	30S ribosomal protein S14	rpsN	0.723362	1879900000	2412500000	3129400000	2942300000	2708400000	2252900000	2	60.584
Q9RVH4	Aspartate--tRNA(Asp/Asn) ligase	aspS2	0.724541	1117300000	975060000	1073200000	1059700000	1053000000	1106100000	20	293.45
Q9RZD7	Uncharacterized protein	DR_A0012	0.724671	34987000	27279000	26563000	23947000	33186000	27372000	9	58.956
Q9RXT4	Phosphoribosylformylglycinamidine synthase subunit PurL	purL	0.725111	125850000	145900000	143580000	125820000	125740000	151600000	15	119.44
Q9RTL3	LAO/AO transport system kinase	DR_1747	0.725211	26386000	21383000	21342000	25551000	16172000		6	41.479
Q9RV83	General stress protein 26, putative	DR_1146	0.726908	301070000	276120000	422520000	362280000	328610000	244180000	6	54.562
Q9RUT0	Polyamine-transporting ATPase	DR_1302	0.728434	53051000	58516000	56352000	49695000	61646000	51968000	7	125.3
Q9RU10	Glutamate racemase	murI	0.730591	48674000	65240000	61639000	65210000	50307000	52440000	7	60.395
Q9RUB6	Uncharacterized protein	DR_1474	0.731955	105710000	84933000	86685000		97765000	92580000	7	95.68
Q9RRC4	Arginine--tRNA ligase	argS	0.732125	789200000	735190000	643300000	698110000	656210000	756110000	26	323.31
Q9RYV0	Oligoendopeptidase F, putative	DR_A0206	0.732936	347510000	398270000	366610000	367530000	306910000	402490000	18	243.81
Q9RY78	Uncharacterized protein	DR_0072	0.733816	63627000	68494000	62175000	80826000	54651000	67812000	4	139.04
Q9RS10	Potassium channel, beta subunit, putative	DR_2317	0.735525	1559500000	1569800000	1976200000	1778400000	1806400000	1683300000	20	278.42
Q9RUC4	Uncharacterized protein	DR_1465	0.736041	78134000	82979000	134210000	91787000	99234000	83124000	4	20.098
Q9RZC0	UDP-galactose-lipid carrier transferase	DR_A0034	0.737315		38738000	42920000	34064000	42562000	42045000	5	20.115
Q9RT99	Ribosomal RNA small subunit methyltransferase H	rsmH	0.73782	91079000	95497000	98366000	91007000	85023000	102670000	9	121.78
Q9RUG2	Chaperone protein DnaJ	dnaJ	0.740215	381070000	502930000	554060000	472570000	431160000	474640000	10	73.367
Q9RWV7	Tryptophan--tRNA ligase	trpS	0.741117	248000000	255460000	263440000	248660000	200090000	288780000	11	54.635
Q9RVA7	Prephenate dehydrogenase	DR_1122	0.741294	85004000	83498000	108240000	75410000	93159000	126630000	11	45.467
Q9RXR4	Biosynthetic arginine decarboxylase	speA	0.742694	713650000	716490000	685580000	674000000	757380000	712790000	23	247.88
Q9RUD0	Serine protease, subtilase family	DR_1459	0.743567	660560000	590130000	650700000	661220000	711060000	577160000	14	190.5
Q9RT70	Alanine dehydrogenase	DR_1895	0.744263	79149000	71581000	73413000	74626000	61599000	81185000	7	41.086
Q9RUS6	Uncharacterized protein	DR_1306	0.745357	556990000	544800000	782460000	630960000	732730000	612570000	10	211.43
Q9RW96	Uncharacterized protein	DR_0773	0.74537	723220000	610630000	651260000	682930000	755910000	603870000	13	240.25
Q9RTQ7	Uncharacterized protein	DR_1699	0.745732	4386300000	3858200000	5066900000	4639500000	4466600000	3739100000	16	201.27
Q9RSE6	Adenylosuccinate lyase	purB	0.749095	1964600000	1866400000	1994700000	1725700000	2164100000	1781300000	21	323.31
Q9RYE2	Uncharacterized protein	DR_0007	0.75125	11500000	12636000			12561000	10795000	6	18.235
Q9RUQ2	Uncharacterized isomerase DR_1330	DR_1330	0.751648	19961000	23765000	31205000	18437000	20570000	30788000	6	40.963
Q9RZL6	Ribonucleoside-diphosphate reductase, beta chain	DR_B0109	0.752749	126010000	124770000	139890000	135720000	124050000	137400000	11	67.584
Q9RVS2	NADH dehydrogenase II	DR_0950	0.753081	5211100000	5510000000	5642900000	5155600000	5184800000	5778200000	20	323.31
Q9RSX3	Uncharacterized protein	DR_1997	0.753092	751940000	809220000	800420000	925110000	740140000	761070000	8	135.78
Q9RR63	Tyrosine--tRNA ligase	tyrS	0.754007	658970000	860950000	762660000	781060000	693150000	742270000	18	236.06
Q9RWF5	Uncharacterized protein	DR_0714	0.75608	36835000	28025000	34183000	37030000	29149000	36501000	7	59.28
Q9RT33	Transcriptional regulator	DR_1935	0.757006	57446000	56169000	61724000	56535000	93750000	41584000	6	26.821
Q9RRE0	Uncharacterized protein	DR_2552	0.758669	325530000	323800000	341790000	330880000	286450000	352750000	15	174.94
Q9RYX2	Uncharacterized protein	DR_A0182	0.759859	93711000	88587000	111680000	96075000	107250000	80352000	7	47.18
Q9RT28	3-oxoacyl-[acyl-carrier-protein] synthase 2	DR_1941	0.762068	719810000	931660000	933080000	722180000	703390000	1033000000	12	190.24
Q9RXE7	Uncharacterized protein	mqnE	0.762899	245210000	220590000	224880000	257600000	201090000	251450000	13	124.06
Q9RSC1	MutT/nudix family protein	DR_2204	0.763371	38416000	33935000	47564000	56266000	37695000	33823000	5	64.685
Q9RY34	Acetyl-CoA carboxylase, biotin carboxylase subunit	DR_0117	0.76448	463370000	454530000	398430000	415600000	434710000	496710000	17	147.65
Q9RX06	Uncharacterized protein	DR_0509	0.765522	38109000	28026000	25822000	22654000	38812000	36569000	3	8.5169
Q9RUR6	Propionyl-CoA carboxylase, alpha subunit, putative	DR_1316	0.766713	96582000	102570000	113300000	112210000	97076000	109610000	17	111.75
Q9RXZ9	Riboflavin biosynthesis protein RibBA	ribBA	0.767646	10501000	15404000	16323000	13977000		12926000	5	38.309
Q9RUS3	30S ribosomal protein S20	rpsT	0.770997	3612600000	3381500000	3131900000	4489500000	3170700000	2955000000	4	97.915
Q9RS46	Uncharacterized protein	DR_2281	0.7737	168960000	198320000	206200000	229400000	200030000	164560000	5	24.845
Q9RYL0	Uncharacterized protein	DR_A0302	0.773991	2070600000	2541500000	3305800000	2476000000	2933200000	2106400000	11	201.65
Q9RY06	Valine--tRNA ligase	valS	0.774784	733840000	843090000	828070000	730280000	760640000	1002100000	35	323.31
Q9RVN9	Uncharacterized protein	DR_0988	0.775007	1118900000	1352300000	1546300000	837220000	1444400000	1505900000	11	61.469
Q9RWI4	Carbamoyl-phosphate synthase small chain	carA	0.775476	110580000	114680000	126990000	111160000	116730000	131550000	7	55.265
Q9RY65	50S ribosomal protein L27	rpmA	0.776403	3054700000	2533300000	2233300000	2718600000	2839200000	1921000000	4	56.358
Q9RSZ4	Uncharacterized protein	DR_1975	0.776488	649470000	542830000			693660000	555660000	3	2.635
Q9RRU4	Uncharacterized protein	DR_2391	0.777292	84369000	107610000	106900000	115420000	90408000	102590000	12	91.147
Q46578	Phosphate acyltransferase	plsX	0.777553	310080000	322980000	360380000	266690000	350980000	346840000	11	122.59
Q9RYS1	Oxidoreductase	DR_A0237	0.778976	92294000	100480000	78056000	61085000	109620000	85810000	16	81.619
Q9RZE8	Chromosome partitioning ATPase, putative, ParA family	DR_A0001	0.781291	105150000	106620000	97300000	87479000	107530000	107390000	7	108.12
Q9RTR8	Uncharacterized protein	DR_1688	0.781749	60309000	51167000	84353000	95994000	73019000	43185000	10	103.15
Q9RR82	Uncharacterized protein	DR_2614	0.781796	38293000	37308000	39438000	32475000	42192000	37676000	9	108.53
Q9RYV6	Oxidoreductase, short-chain dehydrogenase/reductase family	DR_A0200	0.784017	35097000	29542000	43025000		35666000	33617000	4	9.261
Q9RVN0	Transcriptional regulator, FNR/CRP family	DR_0997	0.784279	654440000	397270000	526180000	487940000	632790000	533660000	7	56.114
Q9RY13	GTPase HflX	hflX	0.787831	3272500000	2904400000	2867500000	2826600000	3136100000	3235900000	30	323.31
Q9RRQ0	Endonuclease III	DR_2438	0.790883	35948000	31553000	45480000	36025000	31860000	51256000	6	38.072
Q9RRI5	Uncharacterized protein	DR_2505	0.791262	143470000	154330000	212360000	176300000	182270000	128280000	10	98.939
Q9RSE1	Uncharacterized protein	DR_2183	0.792229	58631000		56989000	63601000	66445000	48446000	6	23.647
Q9RXY1	50S ribosomal protein L13	rplM	0.792284	13286000000	14226000000	12448000000	9539400000	15402000000	13430000000	8	238.09
Q9RWK1	Uncharacterized protein	DR_0665	0.793378	182290000	156850000	181590000	200860000	181040000	152710000	12	68.595
Q9RUT4	Uncharacterized protein	DR_1298	0.7936	24445000	22653000	27239000		20923000	26657000	11	36.364
Q9RVL6	Uncharacterized protein	mqnD	0.79509	44903000	52368000	54513000	60513000	53210000	43015000	6	21.616
Q9ZNA2	Recombination protein RecR	recR	0.796217	72036000	87993000	108810000	115090000	100740000	67669000	7	43.954
Q9RTX9	Hit family protein	DR_1621	0.796605	74942000	111850000	132000000	112250000	109130000	112150000	5	52.322
Q9RSK1	Translation initiation factor IF-1	infA	0.799494	416960000	482960000	453140000	480700000	433230000	417160000	4	87.846
Q9RYS8	Uncharacterized protein	DR_A0230	0.801238	317360000	247310000	326980000	344040000	317890000	258490000	8	228.26
Q9RUX1	DNA helicase, SNF2/RAD54 family	DR_1259	0.801682	61535000	55341000	50271000	59388000	50502000	53896000	7	56.834
Q9RSK7	Adenylate kinase	adk	0.804943	108650000	93895000	139340000	135030000	128030000	55641000	7	32.011
Q9RT53	DNA gyrase, subunit A	gyrA	0.80675	2650100000	2561100000	2398700000	2287600000	2839300000	2327300000	40	323.31
Q9RXU7	Methylenetetrahydrofolate--tRNA-(uracil-5-)-methyltransferase TrmFO	trmFO	0.806816	69225000	63253000	68752000	90074000	56875000	62890000	7	61.088
Q9RXI7	DNA damage response protein D	ddrD	0.806845	765080000	684430000	1132100000	982580000	996100000	731770000	12	257.68
Q9RRM3	Serine-pyruvate aminotransferase	DR_2465	0.80817	178520000	206360000	220240000	186290000	192990000	242820000	10	163.3
Q9RW37	Uncharacterized protein	DR_0832	0.809759	62511000	67394000	81245000	92905000	49734000	56984000	5	41.382
P56905	Peptide chain release factor 1	prfA	0.811078	98398000	118120000	111720000	120210000	109640000	90249000	16	98.212
Q9RVA6	UDP-N-acetylglucosamine 1-carboxyvinyltransferase	murA	0.811713	52558000	67581000	55762000	60728000	50571000	70169000	5	44.558
Q9RXZ4	Uncharacterized protein	DR_0160	0.812231	141460000	161920000	174370000	127490000	166550000	202210000	12	110.69
Q9RX15	DegV domain-containing protein DR_0500	DR_0500	0.812333	570240000	605440000	649010000	590480000	613680000	601630000	8	138.82
Q9RST0	50S ribosomal protein L7/L12	rplL	0.813572	605580000	1291100000	1416000000	1324900000	1109300000	632650000	5	53.235
Q9RW20	Uncharacterized protein	DR_0849	0.816858	13805000	19338000	16751000	20988000	15902000	14847000	5	29.94
Q9RV31	Protease I	DR_1199	0.818596	157400000	231520000	251170000	235610000	183230000	196870000	4	101.54
Q9RW80	O-acetylserine (Thiol)-lyase	DR_0789	0.819996	118130000	129200000	149620000	135800000	113510000	159520000	11	107.55
Q9RVV7	Uncharacterized protein	DR_0914	0.820505	306010000	311150000	249890000	276130000	274490000	337110000	9	225.69
Q9RW79	Uncharacterized protein	DR_0790	0.821067		26195000	18925000	24593000	22641000		3	8.6587
Q9RV96	Uroporphyrinogen decarboxylase	hemE	0.825888	228460000	281270000	302710000	249980000	255800000	330720000	10	118.43
Q9RV27	LmbE-related protein	DR_1203	0.826819	42427000	41431000	36778000	33411000	49903000	41011000	6	76.968
Q9RW70	Glucose-fructose oxidoreductase	DR_0799	0.828008	38440000	38725000	43949000	39724000	42985000	36620000	8	55.483
Q9RZU7	Hemin ABC transporter, periplasmic hemin-binding protein, putative	DR_B0014	0.835916	825210000	904180000	1075200000	1170900000	985070000	745200000	11	175.99
Q9RS40	Transcriptional regulator, AsnC family	DR_2287	0.837236	93705000	77247000	64897000	73920000	106120000	65689000	5	63.548
Q9RV68	Transcription elongation factor	greA	0.83874	565830000	474390000	716480000	705430000	494130000	492030000	12	112.38
Q9RWQ3	Uncharacterized protein	DR_0613	0.839606	43068000		69339000		51207000	54429000	4	11.485
Q9RYL3	Copper resistance protein, putative	DR_A0299	0.839612	573570000	608930000	648030000	763530000	615640000	504290000	9	96.831
Q9RWB0	Uncharacterized protein	DR_0759	0.839771	62282000	83839000	97242000	82833000		84089000	6	40.548
Q9RVS1	Succinate dehydrogenase, iron-sulfur subunit	DR_0951	0.840095	958350000	857830000	987070000	931900000	937690000	906290000	17	264.22
Q9X719	Holliday junction ATP-dependent DNA helicase RuvB	ruvB	0.840284	62748000	68488000	92659000	78234000	86814000	65997000	7	31.6
Q9RSC5	Orotidine 5-phosphate decarboxylase	pyrF	0.840907	151440000	129400000	162970000	174520000	139590000	139520000	8	98.867
Q9RTH6	Uncharacterized protein	DR_1788	0.845589	38610000	37668000	36887000		33819000	44193000	5	58.328
Q9RU08	Aminotransferase, class I, putative	DR_1588	0.845846	22862000	23467000	27894000	22913000	21765000	27995000	5	58.513
Q9RRZ1	BirA bifunctional protein	DR_2341	0.846343	43801000	48968000	56917000	50651000	49720000	46731000	7	32.455
Q9RWQ8	Uncharacterized protein	DR_0608	0.847312	72858000	81467000	94323000	78122000	96982000	66859000	4	94.433
Q9RUA2	Uncharacterized protein	DR_1490	0.847559	108850000	119980000	141740000	151680000	96359000	110540000	7	57.132
Q9RRT9	Transcriptional repressor, TetR family	DR_2396	0.84923	844680000	818840000	739590000	682670000	785650000	996540000	9	171.7
Q9RTR4	Long-chain fatty acid--CoA ligase	DR_1692	0.849553	466210000	463740000	457080000	424150000	436160000	553360000	22	235.44
Q9RTQ5	2-hydroxyacid dehydrogenase, putative	DR_1701	0.850202	158540000	146920000	197340000	157530000	170890000	164410000	8	99.346
Q9RUV7	Holliday junction ATP-dependent DNA helicase RuvA	ruvA	0.851478	91167000	111840000	113160000	103860000	110300000	106630000	7	85.879
Q9RS92	Uncharacterized protein	DR_2235	0.852858	50933000	41073000	49972000	61101000	43879000	41230000	8	40.61
Q9RYR2	Extracellular solute-binding protein, family 5	DR_A0246	0.853348	362310000	331310000	387690000	395590000	388950000	269900000	13	162.45
Q9RT37	Glycerol uptake facilitator protein	DR_1929	0.853677	20207000	27867000	18949000	12671000	18411000	41656000	2	7.8421
Q9RTQ3	Inositol monophosphatase family protein	DR_1703	0.854203	108060000	130430000	148120000	136140000	132610000	125260000	8	51.316
Q9RV82	Chorismate mutase/prephenate dehydratase	DR_1147	0.854684	56123000	60854000	65157000		52703000	65648000	5	61.218
Q9RRK5	Uncharacterized WD repeat-containing protein DR_2484	DR_2484	0.856216	32012000	29313000	41374000		38723000	31751000	6	19.265
Q9RZ94	Uncharacterized protein	DR_A0060	0.859144	22772000	22514000	26017000		22234000	26252000	4	13.143
Q9RUS1	Methionine aminopeptidase	map	0.862021	267550000	235730000	282650000	292400000	257080000	222780000	4	38.4
Q9RRP2	Uncharacterized protein	DR_2446	0.863316	68518000	85103000	90922000	63847000	80214000	94355000	5	81.466
Q9RX07	Mrr restriction system protein	DR_0508	0.864047	234950000	184420000	268250000	228120000	278980000	199010000	13	102.91
Q9RUT7	30S ribosomal protein S16	rpsP	0.865708	4596800000	4146300000	3648000000	3317300000	3844900000	4928100000	6	135.21
Q9RS89	Carbonic anhydrase	DR_2238	0.868697	311550000	301120000	332130000	330690000	281910000	343490000	8	225.87
Q9RZ08	Peroxidase, putative	DR_A0145	0.868888	285050000	267850000	297490000	268920000	291260000	296580000	18	111.14
Q9RSQ6	Alkaline shock protein-related protein	DR_2068	0.872362	92607000	150350000	112240000	88882000	137170000		5	53.254
Q9RRY3	Uncharacterized protein	DR_2349	0.872742	64706000	68153000	70134000	56203000	66406000	85020000	7	71.277
Q9RVH1	Uncharacterized protein	DR_1058	0.874331	19507000	16053000	26246000	18162000	20736000	21253000	3	7.279
Q9RXJ7	50S ribosomal protein L22	rplV	0.874792	32202000000	27998000000	23299000000	23308000000	29612000000	32459000000	11	88.331
Q9RVR4	Peptide ABC transporter, permease protein	DR_0958	0.878211	116730000	126320000	140630000	118320000	136460000	133280000	7	75.204
Q9RRQ7	Uncharacterized protein	DR_2431	0.878552	39804000	37495000	49347000	40348000	33189000	57077000	6	18.032
Q9RYA5	Uncharacterized protein	DR_0045	0.878823	80108000	75479000	77127000	93928000	72003000	61854000	6	106.32
Q9RYW5	Uncharacterized protein	DR_A0191	0.880103	58380000	50876000	50444000	57742000	45425000	58997000	7	29.861
Q9RVZ2	Adenine phosphoribosyltransferase, putative	DR_0878	0.88145	635180000	671420000	721530000	833130000	672600000	563250000	6	136.27
Q9RWG6	V-type ATP synthase subunit D	atpD	0.88163	1608500000	1609600000	1811600000	1829400000	1717100000	1535300000	11	163
Q9RWU7	Purine/pyrimidine phosphoribosyltransferase-related protein	DR_0568	0.881829	161970000	130000000	133530000		148740000	130500000	6	68.142
Q9RXA4	Oxidoreductase, short-chain dehydrogenase/reductase family	DR_0411	0.882907	174390000	141680000	129530000	124030000	145950000	167020000	6	52.703
Q9RRQ4	Peptide deformylase	def	0.882922	428020000	372690000	617460000	549500000	448480000	377780000	10	90.188
Q9RSQ7	N utilization substance protein B homolog	nusB	0.884687	337070000	327230000	317390000	385430000	353630000	261110000	10	247.58
Q9RV77	Uncharacterized protein	DR_1152	0.889706	215830000	202050000	243630000	225320000	205390000	224540000	5	166.77
Q9RXS2	Uncharacterized protein	DR_0234	0.891971	43075000	41168000	47497000	46335000	47372000	39397000	4	13.75
Q9RS41	Uncharacterized protein	DR_2286	0.89198	319630000	321480000	274850000	292550000	266890000	372150000	13	267.3
Q9RTG9	Uncharacterized protein	DR_1795	0.892572	44002000	36718000	53481000	42184000	39307000	50167000	5	14.655
Q9RVE5	Methylmalonyl-CoA mutase, beta subunit	DR_1084	0.893438	31787000	35066000	36910000		32883000	37072000	14	46.34
Q9RR95	Uncharacterized protein	DR_2599	0.894502	351500000	340270000	395440000	374600000	425720000	303880000	16	151.2
Q9RVJ3	Branched-chain amino acid ABC transporter, ATP-binding protein	DR_1035	0.894724	323560000	316520000	364090000	333070000	358840000	302990000	13	206.81
Q9RSE7	Cytidine deaminase	DR_2177	0.89575	40229000	56597000	57529000	72447000	44621000	42064000	5	98.35
Q9RYE3	UPF0173 metal-dependent hydrolase DR_0006	DR_0006	0.896557	95168000	137040000	172670000	138070000	136020000	140680000	6	34.55
Q9RS77	Methoxyneurosporene dehydrogenase	DR_2250	0.900548	10161000	8193800	9604800		8704600	10201000	5	13.949
Q9RU68	Ribosomal RNA small subunit methyltransferase A	rsmA	0.902564	61808000	82254000	90385000	66317000	80990000	83176000	6	38.303
Q9RVA2	Uncharacterized protein	DR_1127	0.90323	1357700000	1618900000	1434100000	1490400000	1409700000	1545100000	17	323.31
Q9RSU6	Phosphoribosylglycinamide formyltransferase	purN	0.906309	51120000	41475000	51909000	50174000	56722000	34802000	5	21.523
Q9RT97	Penicillin-binding protein 2	DR_1868	0.906728	241490000	289730000	310960000	292040000	266850000	274810000	11	224.16
Q9RZQ3	Extracellular nuclease, putative	DR_B0067	0.906773	2175800000	2620200000	2685100000	2804800000	2520700000	2241000000	32	323.31
Q9RX71	Lipopolysaccharide biosynthesis protein, putative	DR_0444	0.908518	117270000	138290000	136540000	100200000	139530000	146390000	11	149.17
Q9RW76	Uncharacterized protein	DR_0793	0.909704	21928000		19368000	25501000	17021000		3	7.7417
Q9RTV6	Amino acid ABC transporter, ATP-binding protein	DR_1648	0.909981	157840000	140520000	141080000	118790000	147480000	180170000	9	126.88
Q9RRB1	Malate oxidoreductase	DR_2583	0.910504	72277000	73236000	65798000	62737000	72743000	74269000	16	114.13
Q9RUR8	Uncharacterized protein DR_1314	DR_1314	0.910909	10721000000	12496000000	10847000000	10189000000	12246000000	11334000000	30	323.31
Q9RSH0	Amino acid ABC transporter, periplasmic amino acid-binding protein	DR_2154	0.910986	394330000	452560000	603060000	548170000	523570000	405600000	11	110.12
Q9RV72	Uncharacterized protein	DR_1158	0.918366	60408000	51895000	76906000	77678000	60785000	46966000	4	55.289
Q9RYA9	Uncharacterized protein	DR_0041	0.922435	329000000	303110000	420680000	405630000	350910000	310330000	11	98.172
Q9RUF5	Phosphoribosylamine--glycine ligase	purD	0.923493	143830000	166760000	182520000	176190000	137600000	184980000	8	139.12
Q9RR76	Glycerol-3-phosphate dehydrogenase [NAD(P)+]	gpsA	0.924629	43301000	38772000	56779000	44763000	52165000	43785000	7	51.323
Q9RZK2	Iron ABC transporter, periplasmic substrate-binding protein	DR_B0125	0.930017	1377000000	1258200000	1578100000	1396900000	1511000000	1272700000	17	280.75
Q9RSZ5	Lon protease	lon	0.930126	1229100000	1148800000	1140000000	1059100000	1302600000	1178100000	37	323.31
Q9RVX7	Uncharacterized protein	DR_0894	0.930947	98769000	142390000	153820000	145170000	109740000	145800000	18	155.57
Q9RUN8	Peptidase, putative	DR_1346	0.931922	39714000	30937000	39915000	37805000		36485000	2	4.8751
Q9RRT6	Uncharacterized protein	DR_2399	0.932931	37510000	43559000	55381000		38608000	54150000	5	24.913
Q9RV21	Bacterioferritin comigratory protein	DR_1209	0.933943	31940000	26484000	34444000	36036000	31372000	26424000	4	35.26
Q9RY38	Oxidoreductase, short-chain dehydrogenase/reductase family	DR_0113	0.937299	108550000	148280000	157780000	114170000	145120000	150560000	5	101.52
Q9RSJ1	Uncharacterized protein	DR_2133	0.93763	85817000	65638000	77344000	72630000	76485000	81321000	5	56.844
Q9RTV8	UDP-N-acetyl-D-mannosaminuronic acid transferase, putative	DR_1645	0.938805	127000000	157500000	162770000	172410000	155070000	114740000	9	99.896
Q9RXF1	D-alanine--D-alanine ligase	ddl	0.939708	602510000	615150000	573070000	528330000	539950000	707430000	15	177.37
Q9RWG8	V-type ATP synthase alpha chain	atpA	0.939892	4209000000	4603700000	4368600000	4156100000	4146900000	4950100000	31	323.31
Q9RW99	Fimbrial assembly protein PilM, putative	DR_0770	0.943121	194170000	263900000	246330000	222550000	223820000	252630000	12	111.04
Q9RTY4	Uncharacterized protein	DR_1615	0.943848	18198000		18121000	23365000		11944000	1	22.802
Q9RZ95	Uncharacterized protein	DR_A0059	0.946927	23996000	33523000		28839000	27883000		7	21.834
Q9RRZ4	Uncharacterized protein	DR_2335	0.947691	201950000	167230000	281870000	230800000	226630000	185670000	7	41.381
Q9RRE7	Uncharacterized protein	DR_2545	0.948023	255150000	247090000	268680000	242060000	249070000	282780000	15	201.65
Q9RUX8	Uncharacterized protein	DR_1252	0.949092	330200000	360390000	311930000	312080000	309010000	376070000	13	248.47
Q9RRC2	Uncharacterized protein	DR_2570	0.95003	46041000	55560000	83758000	86447000	49721000	52465000	3	23.842
Q9RWN9	UDP-N-acetylmuramate--L-alanine ligase	murC	0.951924	64802000	75224000	70635000	80631000	63206000	65604000	6	81.327
Q9RXP2	Uncharacterized protein	DR_0268	0.953994	403840000	375890000	506140000	487110000	445710000	362970000	15	206.43
Q9RRE9	Cytidylate kinase	cmk	0.954505	98028000	86751000	130910000	139210000	97736000	82668000	9	55.68
Q9RT27	Acyl carrier protein	acpP	0.95622	149030000	147640000	139810000	188350000	148190000	94892000	6	45.549
Q9RW10	Putative 4-hydroxy-4-methyl-2-oxoglutarate aldolase	DR_0859	0.95732	792920000	679040000	902490000	1007400000	787160000	603090000	7	82.939
Q9RRE1	Uncharacterized protein	DR_2551	0.9575	92485000	102750000	113680000	120310000	106670000	84045000	9	118.62
Q9RUK5	Transcriptional repressor, TetR family	DR_1379	0.95809	18826000	19602000		17477000	19575000	20770000	3	13.518
Q9RU23	CTP synthase	pyrG	0.963264	532410000	593120000	540450000	537690000	508900000	613930000	16	249.21
Q9RUM1	Uncharacterized protein	DR_1363	0.964075	27673000	26819000	47604000	38538000	26107000	38610000	8	52.873
Q9RU01	Glucose-6-phosphate 1-dehydrogenase	zwf	0.964852	1156900000	1116000000	1081300000	1051100000	1178400000	1118600000	30	318.62
Q9RYQ7	NADPH quinone oxidoreductase, putative	DR_A0251	0.96624	31753000	35620000	44060000	26645000	48398000	35390000	6	27.339
Q9RU32	Uracil phosphoribosyltransferase	upp	0.966834	280600000	307490000	267120000	308580000	324430000	226660000	11	120.18
Q9RXJ1	50S ribosomal protein L24	rplX	0.967647	5726100000	8499500000	5955900000	5117100000	6835100000	8397500000	6	23.325
Q9RXB2	Inosine-uridine preferring nucleoside hydrolase	DR_0403	0.969642	15491000	21889000	20421000	19578000	16491000	22038000	5	22.282
Q9RTC2	Peptide ABC transporter, putative	DR_1843	0.969777	208110000	244240000	299550000	255650000	262520000	237220000	6	75.94
Q9RU22	Uncharacterized protein	DR_1574	0.971002	91362000	97653000	132280000		110040000	103090000	5	39.173
Q9RTE8	Phospho-2-dehydro-3-deoxyheptonate aldolase	DR_1817	0.971388	49123000	55538000	52150000	49513000	55103000	51913000	5	19.551
Q9RXQ7	Uncharacterized protein	DR_0250	0.97371	53064000	54396000		38504000	66137000	57461000	6	36.662
Q9RZG2	Chromosome partitioning protein, putative, ParA family	DR_C0025	0.980086	74308000	78111000	82404000	88948000	81191000	64044000	5	55.298
Q9RXR1	Jag-related protein	DR_0246	0.980455	289700000	269410000	405390000	341290000	318920000	300700000	7	191.13
Q9RSL7	ABC transporter, ATP-binding protein, Ycf16 family	DR_2107	0.982422	2153600000	2179500000	2639500000	2643600000	2447700000	1900600000	20	323.31
Q9RRM6	Ribonuclease Y	rny	0.982873	792070000	647870000	615620000	649610000	714100000	687770000	17	182.21
Q9RZ33	Uncharacterized protein	DR_A0120	0.984344	14506000	15020000	14517000	13057000	14466000	16454000	5	70.366
Q9RXE5	Uncharacterized protein	DR_0368	0.984436	270650000	251060000	285070000	298830000	243950000	262810000	7	148.35
Q9RX48	Uncharacterized protein	DR_0467	0.984824	39849000	60076000	52628000	43310000	47451000	62293000	9	117.48
Q9RYN3	Malate synthase	DR_A0277	0.985948	417170000	468590000	450230000	396410000	490010000	447800000	21	323.31
Q9RT87	Inosine-5`-monophosphate dehydrogenase	guaB	0.988418	931000000	926790000	1076000000	998250000	870480000	1061600000	24	238.85
Q9RTN7	Aconitate hydratase A	acn	0.989771	1621600000	2008000000	1864500000	1782600000	1696400000	2009100000	36	323.31
Q9RZB6	Rhamnosyltransferase, putative	DR_A0038	0.990399	176030000	173300000	222980000	172950000	208100000	190520000	8	48.005
Q9RSM3	Uncharacterized protein	DR_2101	0.993989	1350800000	1336400000	1243100000	1184500000	1345700000	1401900000	24	323.31
Q9RSU0	Glutamine synthase	DR_2033	0.994847	1514700000	1759400000	1427900000	1517300000	1371800000	1816300000	20	323.31
Q9RU17	Uncharacterized protein	DR_1579	0.997456	452720000	534190000	530170000	519680000	462830000	534220000	18	311.94
Q9RRL7	Acetyl-coenzyme A synthetase	acsA					7435000			3	6.989
Q9RVU3	Acylphosphatase	acyP		71737000		79482000				3	79.298
Q9RYP0	Adenine deaminase	ade								4	11.699
Q9RRX9	Probable L-asparaginase	ansA					5613100			1	6.3439
Q9RY70	Ornithine carbamoyltransferase	argF			26282000		43623000	46996000		2	54.098
Q9RVD3	3-phosphoshikimate 1-carboxyvinyltransferase	aroA								1	4.8998
Q9RW92	3-dehydroquinate synthase	aroB					12752000			2	3.8821
Q9RW91	3-dehydroquinate dehydratase	aroQ		8745300		13107000		14011000		2	12.663
Q9RZA4	Bacteriophytochrome	bphP		30446000	14785000	28857000			40500000	11	23.742
Q9RT73	Dephospho-CoA kinase	coaE				31002000	41488000	40547000		4	12.386
P56860	Phosphoadenosine phosphosulfate reductase	cysH			16301000					3	49.163
Q9RX92	Single-stranded DNA-binding protein DdrA	ddrA			27381000	57398000		55812000		5	16.984
Q9RX08	DNA polymerase III subunit alpha	dnaE				21957000		33169000	36568000	3	23.057
Q9RZN1	DNA protection during starvation protein 2	dps2				40785000		51156000	41525000	3	6.9106
Q9RYD5	Uncharacterized protein	DR_0015							2071100	1	6.3882
Q9RYD3	Uncharacterized protein	DR_0017				16965000				3	9.2848
Q9RYD2	Uncharacterized protein	DR_0018								2	9.0884
Q9RYB3	Uncharacterized protein	DR_0037								2	2.3973
Q9RYB1	Uncharacterized protein	DR_0039								2	5.2486
Q9RY88	ABC transporter, ATP-binding protein	DR_0062		13424000						3	6.8127
Q9RY85	ATP-dependent helicase, putative	DR_0065				3713700				2	2.987
Q9RY82	Uncharacterized protein	DR_0068		31909000	35713000	44013000			45957000	3	7.6
Q9RY76	Transcriptional regulator, TetR family	DR_0074			4591300			6294400		2	9.5207
Q9RY74	Molybdopterin biosynthesis MoeA	DR_0076		10623000	9102900				11866000	4	15.195
Q9RY71	Nudix hydrolase DR_0079	DR_0079								2	18.111
Q9RY55	ABC transporter, ATP-binding protein	DR_0095			9387100	12627000		10501000		6	19.904
Q9RY18	Uncharacterized protein	DR_0134								1	3.2044
Q9RY05	MutT/nudix family protein	DR_0149							4631700	1	3.9322
Q9RY03	NifS-related protein	DR_0151				4192900				4	8.3609
Q9RY02	Uncharacterized protein	DR_0152								5	14.471
Q9RY00	Riboflavin synthase, alpha subunit	DR_0154			20400000		27673000		20674000	3	16.91
Q9RXY6	Dihydropteroate synthase	DR_0168				16324000				2	8.9774
Q9RXX9	D-alanyl-D-alanine carboxypeptidase, putative	DR_0176		28364000	29408000	30778000			28964000	6	55.455
Q9RXX8	Transposase, putative	DR_0177						8100600		1	3.0268
Q9RXX1	Enoyl-CoA hydratase, putative	DR_0184				2534900				1	3.146
Q9RXW7	Uncharacterized protein	DR_0188								2	17.763
Q9RXW6	Thiol:disulfide interchange protein	DR_0189					4745300			2	4.4699
Q9RXW4	Glycogen debranching enzyme-related protein	DR_0191		15671000						3	5.9516
Q9RXV7	Nucleoid-associated protein DR_0199	DR_0199								2	4.1576
Q9RXV1	ABC transporter, ATP-binding protein	DR_0205		24351000		22123000				6	16.158
Q9RXU6	Uncharacterized protein	DR_0210								3	30.296
Q9RXU1	Aminotransferase, class V	DR_0215			34962000	16686000				3	13.506
Q9RXU0	Uncharacterized protein	DR_0216								2	4.8924
Q9RXT8	Uncharacterized protein	DR_0218						7201300		1	7.2293
Q9RXS3	Transcriptional regulator, ArsR family	DR_0233							5489300	1	5.8728
Q9RXR7	Uncharacterized protein	DR_0240		12802000						3	14.573
Q9RXQ6	Uncharacterized protein	DR_0252					17481000			1	2.9104
Q9RXP8	MutT/nudix family protein	DR_0261		20943000						2	8.2935
Q9RXN8	Uncharacterized protein	DR_0272								2	3.6515
Q9RXN7	Uncharacterized protein	DR_0273				16244000			15564000	3	19.252
Q9RXN4	Uncharacterized protein	DR_0276				13693000		15301000		4	18.484
Q9RXM7	Branched-chain amino acid ABC transporter, ATP-binding protein	DR_0283				11199000	14721000			2	5.1014
Q9RXM5	Uncharacterized protein	DR_0285		85030000	88044000	79022000		149020000		4	36.949
Q9RXL2	Deoxyguanosine kinase/deoxyadenosine kinase subunit	DR_0298		26037000						7	29.806
Q9RXI9	Serine cycle enzyme, putative	DR_0324		98445000		88730000				2	9.8696
Q9RXI6	Periplasmic serine protease, HtrA/DegQ/DegS family	DR_0327			15943000					4	18.055
Q9RXI5	Uncharacterized protein	DR_0328								1	5.0372
Q9RXI4	MutT/nudix family protein	DR_0329					7213900			1	6.8956
Q9RXI2	Uncharacterized protein	DR_0331								1	9.1231
Q9RXH3	Folyl-polyglutamate synthetase	DR_0340		12466000	15102000	14289000			12439000	2	9.8113
Q9RXH1	Cytochrome complex iron-sulfur subunit, putative	DR_0342				11032000				1	3.2269
Q9RXH0	Cytochrome c family protein	DR_0343								2	12.179
Q9RXG9	Cytochrome c-type biogenesis protein CcmH	DR_0344				9473000				2	4.8
Q9RXF8	Uncharacterized protein	DR_0355		42558000						3	12.203
Q9RXF3	Uncharacterized protein	DR_0360				17924000	20131000	16616000		2	6.6431
Q9RXF2	Competence protein ComEC/Rec2-related protein	DR_0361					53678000			5	20.012
Q9RXE6	Uncharacterized protein	DR_0367					11791000			1	5.1497
Q9RXE0	Cation exchanger, putative	DR_0373					1942400			1	2.3797
Q9RXD7	L-serine dehydratase, alpha subunit	DR_0377			14713000	17371000			17791000	4	17.445
Q9RXC6	Uncharacterized protein	DR_0389				64966000				3	6.133
Q9RXB1	Uncharacterized protein	DR_0404								2	20.847
Q9RXA9	ABC transporter, ATP-binding protein	DR_0406		28414000	21582000			41101000		7	26.622
Q9RXA7	Response regulator	DR_0408						1666600		1	3.2448
Q9RXA6	Uncharacterized protein	DR_0409								2	10.725
Q9RXA0	Carboxylesterase, putative	DR_0415				6781800				3	3.3862
Q9RX90	Uncharacterized protein	DR_0425						3348900		2	8.1991
Q9RX87	Uncharacterized protein	DR_0428			2617700					2	5.2215
Q9RX82	Beta-lactamase, putative	DR_0433								2	6.0057
Q9RX80	Cytochrome complex iron-sulfur subunit, putative	DR_0435			53950000	60953000				6	23.915
Q9RX69	Uncharacterized protein	DR_0446							8250700	2	5.0888
Q9RX66	Uncharacterized protein	DR_0449			17283000					2	23.099
Q9RX63	Uncharacterized protein	DR_0452		55615000	70115000	58548000				5	97.758
Q9RX52	Maltooligosyltrehalose synthase	DR_0463		8207800				11872000		9	22.248
Q9RX47	Uncharacterized protein	DR_0468		1711600						2	3.669
Q9RX42	ABC transporter, ATP-binding protein	DR_0473				64563000	136620000	121250000	98026000	3	28.053
Q9RX41	Uncharacterized protein	DR_0474								2	4.1784
Q9RX34	Uncharacterized protein	DR_0481						9478900		2	4.4198
Q9RX32	UPF0225 protein DR_0483	DR_0483								4	8.1173
Q9RX18	L-serine dehydratase, beta subunit	DR_0497					136650000			1	3.8842
Q9RX13	Alanyl-tRNA synthetase-related protein	DR_0502								3	7.7984
Q9RX12	Uncharacterized protein	DR_0503						9112900		2	9.4118
Q9RX05	Sensory box protein	DR_0510					49633000			4	14.54
Q9RX04	ABC transporter, ATP-binding protein	DR_0511							4119400	3	5.4293
Q9RX02	Integrase, putative	DR_0513							24261000	2	5.6956
Q9RWX9	Uncharacterized protein	DR_0536				9301200				3	8.7068
Q9RWX4	Uncharacterized protein	DR_0541					14958000			1	3.1605
Q9RWW9	Uncharacterized protein	DR_0546								1	3.4092
Q9RWW2	Uncharacterized protein	DR_0553								1	3.873
Q9RWW1	Uncharacterized protein	DR_0554		12860000				14634000	27957000	3	9.5038
Q9RWV8	Uncharacterized protein	DR_0557		4851300				4476900		3	9.1839
Q9RWT7	Uncharacterized protein	DR_0578		67873000	58541000	76306000				3	17.473
Q9RWS8	Mrr restriction system protein	DR_0587								2	3.416
Q9RWS4	Uncharacterized protein	DR_0591		44213000			41874000			3	27.241
Q9RWR9	Uncharacterized protein	DR_0597				17722000				4	26.244
Q9RWR2	Acetyltransferase, putative	DR_0604					11453000			3	9.6314
Q9RWR1	GGDEF family protein	DR_0605		37155000				84948000	61852000	5	18.489
Q9RWQ1	Transcriptional regulator, LysR family	DR_0615				20970000				3	17.266
Q9RWP3	Aminotransferase	DR_0623				15499000			15803000	5	12.164
Q9RWN7	Cell division protein FtsQ-related protein	DR_0629		34274000						5	13.436
Q9RWM8	Uncharacterized protein	DR_0638						74739000	84511000	3	9.6639
Q9RWL0	Proton/sodium-glutamate symport protein	DR_0656							3896000	1	3.7631
Q9RWK9	Serine esterase, putative	DR_0657								2	5.7628
Q9RWK8	Uncharacterized protein	DR_0658								3	12.213
Q9RWK4	Uncharacterized protein	DR_0662								1	8.9754
Q9RWK3	Uncharacterized protein	DR_0663				27963000		22679000	16560000	3	19.406
Q9RWJ7	Aminotransferase, class I	DR_0671							1919700	3	2.8237
Q9RWJ2	Acetyltransferase, putative	DR_0676			47385000	51271000		49544000		2	22.896
Q9RWJ1	Acetyltransferase, putative	DR_0677								3	5.9088
Q9RWI5	Uncharacterized protein	DR_0683								2	19.724
Q9RWI1	Uncharacterized protein	DR_0687								2	2.7817
Q9RWI0	Uncharacterized protein	DR_0688				14799000				5	9.2345
Q9RWH8	Type I topoisomerase, putative	DR_0690					34845000	33626000	37100000	9	26.919
Q9RWG5	Uncharacterized protein	DR_0703					7285300			1	3.8728
Q9RWF3	Uncharacterized protein	DR_0716		19445000	14510000			26925000		3	13.504
Q9RWE6	Glycosyl hydrolase, family 13	DR_0723								3	6.3595
Q9RWE3	Uncharacterized protein	DR_0726				22855000				4	11.41
Q9RWE2	Uncharacterized protein	DR_0727								2	4.8842
Q9RWE0	Hydrolase, CbbY/CbbZ/GpH/YieH family	DR_0729		11688000	15326000	19754000		14709000		5	24.807
Q9RWD9	Oxidoreductase, short-chain dehydrogenase/reductase family	DR_0730						11332000		1	2.6258
Q9RWD3	Uncharacterized protein	DR_0736					67916000			1	3.7598
Q9RWC9	Drug transport protein, putative	DR_0740								3	6.2119
Q9RWB9	Sensory box/GGDEF family protein	DR_0750							10012000	4	5.7092
Q9RWB1	Uncharacterized protein	DR_0758		26044000						4	13.543
Q9RWA9	Uncharacterized protein	DR_0760								5	9.9382
Q9RWA3	Uncharacterized protein	DR_0766								5	8.5554
Q9RW83	Uroporphyrinogen-III synthase, putative	DR_0786								1	2.9224
Q9RW74	Uncharacterized protein	DR_0795		41326000	29831000					5	30.15
Q9RW71	Acetyltransferase, putative	DR_0798					20005000			1	2.4675
Q9RW67	Uncharacterized protein	DR_0802							33681000	1	2.3555
Q9RW66	Uncharacterized protein	DR_0803		21752000	17520000	19393000		17547000		2	19.971
Q9RW65	Sigma factor, putative	DR_0804		17988000						2	8.8892
Q9RW54	Transcriptional regulator, GntR family	DR_0815				20163000	24540000	26540000		5	16.689
Q9RW45	Aminodeoxyfutalosine deaminase	DR_0824		84054000	54910000	66529000		54231000		5	50.989
Q9RW43	Uncharacterized protein	DR_0826		23888000	25472000					6	21.358
Q9RW42	Hydrolase, CbbY/CbbZ/GpH/YieH family	DR_0827		37560000	35491000					3	25.023
Q9RW36	Histone deacetylase/AcuC/AphA family protein	DR_0833								1	3.0937
Q9RW28	Putative metal-dependent hydrolase DR_0841	DR_0841						2978900		1	3.0135
Q9RW27	NimA-related protein	DR_0842								1	3.386
Q9RW13	DNA polymerase III, epsilon subunit, putative	DR_0856		79845000	78028000	99188000		100520000		5	14.882
Q9RW09	Sensor histidine kinase	DR_0860		11837000	13722000		15755000			6	59.087
Q9RW08	Phytoene dehydrogenase	DR_0861		20240000	18154000	25004000				8	24.862
Q9RVZ7	O-acetylhomoserine (Thiol)-lyase	DR_0873		620500000	369590000	115150000		84585000		2	5.5848
Q9RVZ3	Uncharacterized protein	DR_0877					18375000			1	15.429
Q9RVY9	Cation transport system protein, putative	DR_0881				63798000	28125000	84327000	90879000	2	34.275
Q9RVY8	Cation transport system protein, putative	DR_0882					13737000			1	10.287
Q9RVX9	Sensor histidine kinase	DR_0892		19016000						3	34.202
Q9RVX8	Uncharacterized protein DR_0893	DR_0893					51614000			1	17.703
Q9RVW1	Cell wall protein, putative	DR_0910				9065900				3	19.2
Q9RVV8	Uncharacterized protein	DR_0913							18715000	1	27.524
Q9RVV5	Uncharacterized protein	DR_0917							30334000	2	4.6294
Q9RVU9	Uncharacterized protein	DR_0923								1	2.509
Q9RVU7	Low-affinity inorganic phosphate transporter, putative	DR_0925								2	6.6977
Q9RVU6	Sodium extrusion protein NatB	DR_0926							5987200	2	5.676
Q9RVT4	Uncharacterized protein	DR_0938		64293000	54527000	46477000				4	41.14
Q9RVS4	Uncharacterized protein	DR_0948								3	10.472
Q9RVR9	Succinate dehydrogenase, hydrophobic subunit SdhD, putative	DR_0953					51663000			1	3.4881
Q9RVR7	Uncharacterized protein	DR_0955							10312000	2	2.8454
Q9RVR3	Peptide ABC transporter, permease protein	DR_0959						7603900		2	13.94
Q9RVR1	Ribosomal large subunit pseudouridine synthase, Rlu family	DR_0961							22135000	1	4.0796
Q9RVR0	Uncharacterized protein	DR_0962			27798000	36035000	34214000			2	11.628
Q9RVQ8	Carboxypeptidase-related protein	DR_0964		18215000	24770000	24334000			28922000	5	42.22
Q9RVQ6	5-methyltetrahydrofolate--homocysteine methyltransferase	DR_0966								4	2.9877
Q9RVP9	Gamma-carboxymuconolactone decarboxylase	DR_0973								4	13.965
Q9RVN6	Aminotransferase, class V	DR_0991		24009000	21117000	24049000			25480000	5	23.355
Q9RVN3	Uncharacterized protein	DR_0994			60733000		84761000			3	36.028
Q9RVN2	Uncharacterized protein	DR_0995					1060700			1	14.718
Q9RVM8	Uncharacterized protein	DR_0999					11776000			1	3.4011
Q9RVM5	Uncharacterized protein	DR_1002		14476000						3	13.449
Q9RVM1	Deoxyguanosinetriphosphate triphosphohydrolase-like protein 1	DR_1006			10617000					5	13.87
Q9RVL2	Uncharacterized protein	DR_1015					36945000	46972000		2	9.7825
Q9RVK1	Oxidoreductase	DR_1026					24819000			3	17.561
Q9RVJ2	Branched-chain amino acid ABC transporter, permease protein	DR_1036		8756600	12854000					2	4.4052
Q9RVJ1	Branched-chain amino acid ABC transporter, permease protein	DR_1037								2	4.0618
Q9RVI9	Uncharacterized protein	DR_1040					2800200			1	3.1955
Q9RVI2	Uncharacterized protein	DR_1047								2	2.6231
Q9RVH8	Uncharacterized protein	DR_1051					11675000			1	9.8497
Q9RVH7	Uncharacterized protein	DR_1052								3	11.058
Q9RVH2	Phosphinothricin acetyltransferase, putative	DR_1057				31820000		33319000		2	11.968
Q9RVG4	Uncharacterized protein	DR_1065						3860400		1	3.1267
Q9RVF9	Uncharacterized peptidase DR_1070	DR_1070			35296000	46553000				3	18.72
Q9RVF7	Acetyl-CoA acetyltransferase	DR_1072		18765000	21928000					2	34.613
Q9RVF3	Cell wall synthesis protein, putative	DR_1076			18875000		22656000	21973000	39669000	5	11.946
Q9RVF2	Chitooligosaccharide deacetylase	DR_1077		10892000	6960100					2	5.8209
Q9RVE1	Uncharacterized protein	DR_1088							9545600	2	5.8411
Q9RVD2	Phosphoglycerate mutase, putative	DR_1097							7497100	3	35.417
Q9RVC9	UPF0176 protein DR_1100	DR_1100								4	16.091
Q9RVC5	Uncharacterized protein	DR_1104								2	13.426
Q9RVC4	DNA repair protein RadA	DR_1105					58672000			3	11.554
Q9RVB8	Transcriptional regulator, MerR family	DR_1111								1	8.0931
Q9RVB1	Uncharacterized protein	DR_1118			39041000				57181000	4	10.951
Q9RVB0	Uncharacterized protein	DR_1119					7692100			2	4.2838
Q9RV99	Protoporphyrinogen oxidase	DR_1130		6402200						3	10.467
Q9RV89	Uncharacterized protein	DR_1140			8399500			8287000		5	16.185
Q9RV88	Glycosyl hydrolase, family 13	DR_1141			22282000					4	15.462
Q9RV86	Uncharacterized protein	DR_1143				8172700				2	12.527
Q9RV67	Twitching motility protein	DR_1163					36494000	27385000	28010000	4	16.481
Q9RV61	Uncharacterized protein	DR_1169							29786000	4	4.9297
Q9RV46	MutT/nudix family protein	DR_1184								4	8.288
Q9RV39	tRNA nucleotidyltransferase/poly A polymerase family protein	DR_1191					12002000			1	3.5513
Q9RV35	Uncharacterized protein	DR_1195								1	2.7291
Q9RV19	Uncharacterized protein	DR_1211							6759500	2	4.8561
Q9RV17	Serine/threonine protein kinase, putative	DR_1213					6974700			1	6.5237
Q9RV13	Transcriptional regulator, IclR family	DR_1217		32326000	32171000					2	56.604
Q9RV10	Ferrous iron transport protein A	DR_1220						20193000		3	8.5703
Q9RV09	Uncharacterized protein	DR_1221			17281000					4	12.246
Q9RV08	Polysaccharide deacetylase, putative	DR_1222		15281000	18457000	19431000		14149000		3	17.012
Q9RV06	Glycosyl transferase-related protein	DR_1224					84670000			5	27.28
Q9RV04	Uncharacterized protein	DR_1226			8853100					3	7.1668
Q9RV00	Uncharacterized protein	DR_1230			9224300		10162000	8787800	8158500	3	26.998
Q9RUZ0	Citrate lyase subunit beta-like protein	DR_1240								4	10.151
Q9RUY6	Uncharacterized protein	DR_1244					16731000			4	6.593
Q9RUY1	Uncharacterized protein	DR_1249								2	3.5945
Q9RUX9	Uncharacterized protein	DR_1251						31611000	22511000	3	26.347
Q9RUX7	Uncharacterized protein	DR_1253						4963100		2	2.3589
Q9RUX3	L-sorbosone dehydrogenase	DR_1257								2	5.7206
Q9RUX0	Uncharacterized protein	DR_1260			15554000	20370000				3	9.3254
Q9RUW9	Uncharacterized protein	DR_1261		485270000	256060000					2	32.173
Q9RUW7	Uncharacterized protein	DR_1263				12498000				3	14.464
Q9RUV3	Homoserine dehydrogenase	DR_1278		11431000						1	11.01
Q9RUU0	D-3-phosphoglycerate dehydrogenase	DR_1291				9607500				5	39.654
Q9R3J8	Transposase, putative	DR_1296					14398000	17782000	22041000	3	6.6829
Q9RUR5	Uncharacterized protein	DR_1317					3637500			1	3.5322
Q9RUQ6	Carboxymethylenebutenolidase-related protein	DR_1326		25189000	21342000	22885000		26176000		6	27.561
Q9RUQ0	Uncharacterized protein	DR_1332		17516000	16485000	20571000			19143000	2	28.749
Q9RUP9	Beta-N-acetylhexosaminidase	DR_1333					3471700			1	4.9084
Q9RUN1	Acid tolerance protein Act206-related protein	DR_1353		2123400						3	6.625
Q9RUM6	Outer membrane protein	DR_1358					18640000			2	8.424
Q9RUM5	Outer membrane protein	DR_1359					61638000	87480000	61593000	2	38.025
Q9RUL1	Metal binding protein, putative	DR_1373				16466000				2	5.3339
Q9RUK1	Uncharacterized protein	DR_1385		17716000						3	8.9905
Q9RUJ5	Uncharacterized protein	DR_1391								2	6.3384
Q9RUI2	Uncharacterized protein	DR_1404					6433400			2	17.659
Q9RUI0	Uncharacterized protein	DR_1406					11041000			1	9.7394
Q9RUH7	Uncharacterized protein	DR_1409		24240000	23816000	21408000				10	35.744
Q9RUH5	Transporter, sodium/sulfate symporter family	DR_1411						1138900		3	11.559
Q9RUH0	Uncharacterized protein	DR_1416								2	13.532
Q9RUG8	Response regulator	DR_1418		103780000	79109000	73494000		59180000		5	48.241
Q9RUG7	Antibiotic resistance protein	DR_1419				15818000		22342000		3	19.966
Q9RUG6	Putative acetylglutamate kinase-like protein DR_1420	DR_1420			15657000		22248000	20837000	18801000	3	10.667
Q9RUF6	Metallo-beta-lactamase-related protein	DR_1430					19529000			1	4.565
Q9RUE5	Uncharacterized protein	DR_1442								2	4.6124
Q9RUE4	Uncharacterized protein	DR_1443		27171000	32354000	26897000		25420000		6	29.73
Q9RUC8	Uncharacterized protein	DR_1461					36888000		33605000	14	37.119
Q9RUC7	Uncharacterized protein	DR_1462				24360000			31414000	9	29.198
Q9RUA6	Lipase, putative	DR_1485			12048000	13667000				3	24.308
Q9RUA1	Carboxyl-terminal protease, putative	DR_1491		32804000	33288000			36881000		8	22.602
Q9RU85	Putative zinc metalloprotease DR_1507	DR_1507					4718700			4	8.591
Q9RU78	2-phosphoglycerate kinase, putative	DR_1514					9688200		10435000	4	13.691
Q9RU66	Uncharacterized protein	DR_1528							16042000	1	3.2987
Q9RU65	Bifunctional NAD(P)H-hydrate repair enzyme	DR_1529							1359900	2	3.1245
Q9RU52	Propionyl-CoA carboxylase, beta subunit, putative	DR_1542		12900000	15026000	12314000				5	11.886
Q9RU45	Uncharacterized protein	DR_1549		18216000		16620000				7	59.666
Q9RU44	FtsE protein	DR_1550		50577000	46963000	49550000	82798000			6	27.202
Q9RU38	Uncharacterized protein	DR_1557		3255400						3	5.3585
Q9RU37	DNA-binding response regulator	DR_1558		49076000	39130000	63703000				4	30.319
Q9RU31	Uncharacterized protein	DR_1564		19382000	15753000					5	16.978
Q9RU25	Peptide ABC transporter, permease protein	DR_1570				3464800				1	2.4942
Q9RU21	Uncharacterized protein	DR_1575					22563000			1	3.2521
Q9RU04;Q7DF80	Transposase, putative	DR_1593					6734500			2	3.2369
Q9RU03	Uncharacterized protein	DR_1594								1	2.4819
Q9RTZ7	Uncharacterized protein	DR_1600							2020000	2	4.5183
Q9RTZ3	Oligosaccharide deacetylase, putative	DR_1604				15656000	16356000	17844000		4	24.34
Q9RTZ0	Uncharacterized protein	DR_1608				5283000				1	4.3808
Q9RTY6	Transcriptional regulator, ArsR family	DR_1613								2	4.4897
Q9RTX8	Beta-phosphoglucomutase-related protein	DR_1622								3	22.947
Q9RTX1	Uncharacterized protein	DR_1631					7694500			3	5.9929
Q9RTW9	GGDEF family protein	DR_1633							2981700	2	7.3948
Q9RTW2	Uncharacterized protein	DR_1641					13766000			2	8.446
Q9RTW1	Uncharacterized protein	DR_1642						7182300		1	3.5574
Q9RTV7	Nitrogen regulator, putative	DR_1646		10031000		12442000		14406000		6	33.204
Q9RTV0	Mg(2+) chelatase family protein	DR_1656		10736000	10384000	12654000		11060000		4	14.218
Q9RTU3	Uncharacterized protein	DR_1663			15115000					2	19.765
Q9RTT5	Uncharacterized protein	DR_1671		49266000	44460000	39056000		41586000		3	11.126
Q9RTT4	Uncharacterized protein	DR_1672		18173000					19024000	3	14.816
Q9RTT3	Oxidoreductase, putative	DR_1673				19402000				2	4.0053
Q9RTT1	Uncharacterized protein	DR_1675				3440400				4	6.2876
Q9RTS4	Uncharacterized protein	DR_1682					6990000			3	8.3492
Q9RTS1	Chromosome partitioning protein, ParA family	DR_1685		12185000	8737000	14124000		10243000		3	12.2
Q9RTR5	Heat shock protein-related protein	DR_1691		28262000	25510000	26285000				4	34.348
Q9RTR1	Lactoylglutathione lyase-related protein	DR_1695					12795000	10727000		3	7.7276
Q9RTQ4	Kanamycin resistance protein-related protein	DR_1702			24299000		45440000	33904000		3	8.5462
Q9RTN5	Uncharacterized protein	DR_1722					48368000			1	3.1595
Q9RTM9	Glycolate oxidase subunit GlcD	DR_1731			10010000	11149000				5	12.16
Q9RTM5	Uncharacterized protein	DR_1735								4	8.2498
Q9RTL6	Uncharacterized protein	DR_1744			32418000	23194000		33476000		5	64.913
Q9RTL5	Uncharacterized protein	DR_1745				26724000		43499000	42919000	2	9.8599
Q9RTL0	Uncharacterized protein	DR_1750		96979000	68996000	28049000			20574000	3	24.534
Q9RTK4	Periplasmic serine protease Do, putative	DR_1756		18914000	27406000	19846000				5	8.8125
Q9RTJ6	Anthranilate synthase component II	DR_1766					8852600			1	2.9677
Q7DF77	Uncharacterized protein	DR_1770		76328000						4	10.218
Q9RTH7	MocR protein	DR_1787						4841600		1	2.7123
Q9RTH5	Pseudouridine synthase	DR_1789		10895000						4	14.105
Q9RTH0	FAD:protein FMN transferase	DR_1794					10598000			2	3.2026
Q9RTG1	Uncharacterized protein	DR_1803					10594000			1	7.6246
Q9RTG0	Uncharacterized protein	DR_1804					9708900			1	21.886
Q9RTF9	Uncharacterized protein	DR_1805				23084000				7	17.434
Q9RTF7	Uncharacterized protein	DR_1807					2003800			1	2.9267
Q9RTF6	Deoxyguanosinetriphosphate triphosphohydrolase-like protein 2	DR_1808					27705000	24759000	25455000	5	28.931
Q9RTF0	Uncharacterized protein	DR_1815		18820000		24244000		17808000		5	19.004
Q9RTE7	Uncharacterized protein	DR_1818							96843000	1	7.5839
Q9RTD5	Uncharacterized protein	DR_1830		47905000	38333000	42266000				3	35.597
Q9RTD4	Uncharacterized protein	DR_1831					29573000	27355000	37259000	6	19.911
Q9RTD1	Uncharacterized protein	DR_1834					8521000			3	4.8663
Q9RTC8	Uncharacterized protein	DR_1837								2	3.3512
Q9RTC1	Uncharacterized protein	DR_1844					42610000			1	2.8784
Q9RTB4	Serine/threonine-protein kinase-related protein	DR_1851		13408000	16671000		23087000			3	6.5348
Q9RTA6	Uncharacterized protein	DR_1859						3512000		1	4.0125
Q9RTA3	SUA5-related protein	DR_1862					18329000			1	3.1627
Q9RT98	Uncharacterized protein	DR_1867						135730000	132760000	3	11.583
Q9RT95	Uncharacterized protein	DR_1870			17873000		22721000		22364000	4	12.873
Q9RT94	Chloromuconate cycloisomerase, putative	DR_1871						16564000		3	16.46
Q9RT81	Transcriptional regulator	DR_1884			15216000		16631000	14213000		4	18.71
Q9RT79	Uncharacterized protein	DR_1886								2	4.4417
Q9RT68	Uncharacterized protein	DR_1897					6943000			1	2.8039
Q9RT67	Uncharacterized protein	DR_1898								5	25.388
Q9RT66	Uncharacterized protein	DR_1899								1	4.2361
Q9RT62	DegV domain-containing protein DR_1903	DR_1903							17122000	4	10.348
Q9RT60	Transcriptional regulator, GntR family	DR_1905		79639000	63321000	88894000			91731000	6	67.082
Q9RT59	L-lactate permease, putative	DR_1906					5198300			1	5.0544
Q9RT41	Uncharacterized protein	DR_1925								2	4.0815
Q9RT36	Uncharacterized protein	DR_1930					17065000			1	9.4176
Q9RT34	Uncharacterized protein	DR_1934								1	9.9891
Q9RT31	Serine protease, subtilase family	DR_1937			9465400	12551000				2	8.2039
Q9RT20	Ribonuclease HII	DR_1949						5836700		4	6.4394
Q9RT19	Ferredoxin, putative	DR_1950		21133000	17740000	17217000				2	34.973
Q9RT07	Uncharacterized protein	DR_1962						3512400		1	15.099
Q9RT04	Uncharacterized protein	DR_1965			10970000					3	11.851
Q9RT00	Uncharacterized protein	DR_1969							2625900	2	10.119
Q9RSZ2	Uncharacterized protein	DR_1977				56032000	81735000			3	9.9879
Q9RSZ1	Acetyltransferase, putative	DR_1978								2	7.2838
Q9RSY8	Uncharacterized protein	DR_1981					10988000			1	7.007
Q9RSX9	Uncharacterized protein	DR_1990							28984000	1	12.335
Q9RSX1	MccF protein, putative	DR_2000					8587800			1	4.3808
Q9RSW8	Uncharacterized protein	DR_2003							11600000	2	3.5971
Q9RSW5	Uncharacterized protein	DR_2006						4980900		2	5.1923
Q9RSW4	Uncharacterized protein	DR_2007					11298000			1	35.128
Q9RSV8	Uncharacterized protein	DR_2014		35036000				25266000		3	9.1904
Q9RSV0	Uncharacterized protein	DR_2022		48384000	34079000	34757000				3	10.209
Q9RSU3	Uncharacterized protein	DR_2030		8104500	21575000				19291000	2	12.658
Q9RSU1	Methylmalonyl-CoA mutase, alpha subunit, chain B	DR_2032		14217000	16804000	26674000		25353000		3	18.911
Q9RSR8	Uncharacterized protein	DR_2056					3604200			1	10.437
Q9RSR7	Uncharacterized protein	DR_2057				11047000		9475200		4	21.767
Q9RSR6	Uncharacterized protein	DR_2058						23227000		2	6.6537
Q9RSQ0	Putative 3-methyladenine DNA glycosylase	DR_2074					20354000			2	3.3821
Q9RSP9	Ferredoxin	DR_2075		166000000	150650000					6	25.063
Q9RSP7	Uncharacterized protein	DR_2077					52296000	46627000	45780000	6	50.489
Q9RSP0	Glycerophosphoryl diester phosphodiesterase	DR_2084		9994800				14292000	11991000	5	36.685
Q9RSN6	Uncharacterized protein	DR_2088			4770400	5334600				3	11.067
Q9RSL6	Molybdate metabolism regulator-related protein	DR_2108				18062000				4	15.294
Q9RSK6	Branched-chain amino acid ABC transporter, ATP-binding protein	DR_2118		15947000	12890000	17042000		15990000		2	26.769
Q9RSK5	Branched-chain amino acid ABC transporter, ATP-binding protein	DR_2119		8079900						2	10.075
Q9RSI3	Uncharacterized protein	DR_2141						7104600		3	13.778
Q9RSH9	ABC transporter, ATP-binding protein	DR_2145		13554000	14202000		12010000			2	11.398
Q9RSH7	Uncharacterized protein	DR_2147		13883000	12212000	18703000	14824000			3	21.965
Q9RSG3	Protein-tyrosine phosphatase-related protein	DR_2161		44423000	33887000	55629000			39353000	2	10.807
Q9RSG2	Uncharacterized protein	DR_2162							7854500	1	4.78
Q9RSF9	Uncharacterized protein	DR_2165					2544300			1	2.9553
Q9RSF7	Uncharacterized protein	DR_2167						7478200		1	2.6631
Q9RSF2	Uncharacterized protein	DR_2172					21971000			1	6.6376
Q9RSE8	Uncharacterized protein	DR_2176		35072000	37284000	39126000	34376000			7	107.57
Q9RSE0	Uncharacterized protein	DR_2184								4	5.4577
Q9RSD8	O-acetylhomoserine (Thiol)-lyase/O-acetylserine (Thiol)-lyase	DR_2186					7562200			2	8.7162
Q9RSD1	Ribosomal protein S6 modification protein	DR_2194						4823900		2	5.8494
Q9RSC9	Uncharacterized protein	DR_2196			18759000	23519000				5	24.839
Q9RSC8	ABC transporter, permease protein, CysTW family	DR_2197			32238000					7	20.466
Q9RSC6	ATP-dependent DNA helicase RecG-related protein	DR_2199				19713000		18048000	23708000	3	8.5335
Q9RSB6	SudD-related protein	DR_2209						21122000	25837000	3	14.565
Q9RSB3	Uncharacterized protein	DR_2212				16184000				3	19.24
Q9RSB0	Uncharacterized protein	DR_2215					15947000			1	4.6255
Q9RSA4	Tellurium resistance protein TerA	DR_2223							9062200	4	12.868
Q9RS98	Uncharacterized protein	DR_2229		17478000	23126000	35379000	24468000			8	65.992
Q9RS96	Uncharacterized protein	DR_2231					6028000			1	6.9254
Q9RS95	Uncharacterized protein	DR_2232								1	3.923
Q9RS94	Uncharacterized protein	DR_2233					10725000			2	4.6217
Q9RS93	Uncharacterized protein	DR_2234					13741000			2	45.85
Q9RS90	Uncharacterized protein	DR_2237		15769000		14755000	12791000			3	35.805
Q9RS87	Uncharacterized protein	DR_2240				19676000	23981000	45282000		2	19.55
Q9RS86	Ribosomal protein S2-related protein	DR_2241		30320000	26088000				35203000	5	18.918
Q9RS83	Sensory transduction histidine kinase	DR_2244						18142000		4	6.9087
Q9RS80	Uncharacterized protein	DR_2247		65518000	54328000	68815000	60281000			5	50.965
Q9RS63	Zinc metallohydrolase, glyoxalase II family	DR_2264			5676900	5880300				6	14.876
Q9RS55	MutT/nudix family protein	DR_2272		26916000					16640000	3	9.9993
Q9RS53	Uncharacterized protein	DR_2274					15448000			2	4.7811
Q9RS45	UPF0102 protein DR_2282	DR_2282					83968000			2	13.686
Q9RS43	Manganese ABC transporter, ATP-binding protein, putative	DR_2284		56093000	53558000	50051000	59677000			5	20.907
Q9RS33	Periplasmic divalent cation tolerance protein	DR_2294			12518000	19467000				2	9.2104
Q9RS32	Uncharacterized protein	DR_2295					4819900			1	3.7704
Q9RS31	Glucokinase	DR_2296		8005300						2	8.1166
Q9RS30	Uncharacterized protein	DR_2297				15336000				2	5.7254
Q9RS28	GGDEF family protein	DR_2299				22353000	31906000			5	9.3957
Q9RS26	Uncharacterized protein	DR_2301					6492900			1	3.6597
Q9RS24	Chloramphenicol acetyltransferase	DR_2303		26457000			34383000	24368000	23604000	2	6.0148
Q9RS22	Uncharacterized protein	DR_2305				1402800				3	8.9219
Q9RS21	Transcriptional regulator, MerR family	DR_2306					15744000			1	8.023
Q9RS18	Uncharacterized protein	DR_2309								1	3.8428
Q9RS15	Carbohydrate kinase, PfkB family	DR_2312					14873000			2	4.8357
Q9RS14	Uncharacterized protein	DR_2313					13878000			1	3.3549
Q9RS11	ABC transporter, ATP-binding protein	DR_2316		19280000						6	15.535
Q9RS09	Uncharacterized protein	DR_2318					19222000			1	6.3016
Q9RS04	Serine protease, subtilase family, N-terminal	DR_2325								2	5.1486
Q9RS03	Uncharacterized protein	DR_2326		106790000	57546000	40080000		19820000		7	62.484
Q9RRZ8	Uncharacterized protein	DR_2331				61371000	69731000	78071000	64645000	5	13.592
Q9RRZ6	NADH oxidase-related protein	DR_2333		23294000	26551000	25634000	20558000			8	23.161
Q9RRZ3	Potassium channel, putative	DR_2336				16583000				2	32.28
Q9RRY9	UPF0056 membrane protein	DR_2343							3180600	1	3.1862
Q9RRY8	Uncharacterized protein	DR_2344								3	33.007
Q9RRY4	Uncharacterized protein	DR_2348			724090000	861370000				4	26.31
Q9RRY1	Uncharacterized protein	DR_2351			8016700					2	10.095
Q9RRX6	MutT/nudix family protein	DR_2356								4	14.948
Q9RRW8	Glutathione-regulated potassium-efflux system protein KefB, putative	DR_2367								2	3.9361
Q9RRW0	Transcription elongation factor	DR_2375					9837400			2	12.41
Q9RRV4	Aldehyde dehydrogenase	DR_2381						31056000		6	17.097
Q9RRU9	Phenylacetic acid degradation protein PaaA	DR_2386								3	25.235
Q9RRU1	N-acetylmuramoyl-L-alanine amidase	DR_2394			9896200					4	11.163
Q9RRT7	Uncharacterized protein	DR_2398		13187000	14319000	10859000			14511000	5	21.683
Q9RRT4	Uncharacterized protein	DR_2401			2612600					2	4.707
Q9RRT1	ABC transporter, ATP-binding protein, MsbA family	DR_2404				16055000				2	2.4062
Q9RRS8	Uncharacterized protein	DR_2407								2	15.587
Q9RRS5	DNA polymerase III, tau/gamma subunit	DR_2410			22253000					5	24.681
Q9RRR7	Sensory box sensor histidine kinase	DR_2419			19631000					4	10.23
Q9RRR4	Large-conductance mechanosensitive channel	DR_2422					18078000			1	3.3591
Q9RRQ8	Uncharacterized protein	DR_2430				21276000				4	11.417
Q9RRQ5	Nitrilase-related protein	DR_2433								1	5.2397
Q9RRP3	Uncharacterized protein	DR_2445		68209000	56278000	56277000			47719000	5	57.58
Q9RRN7	Uncharacterized protein	DR_2451					23926000			2	4.465
Q9RRN6	Uncharacterized protein	DR_2452							4344200	1	5.8796
Q9RRL1	Uncharacterized protein	DR_2478		10150000	13113000	11867000				3	11.742
Q9RRL0	Uncharacterized protein	DR_2479								1	5.3099
Q9RRK8	Uncharacterized protein	DR_2481					5684600			1	6.9431
Q9RRK7	Uncharacterized protein	DR_2482			3356900					3	5.1306
Q9RRK2	Cytochrome C4, putative	DR_2487				6228500				2	4.2105
Q9RRJ8	Uncharacterized protein	DR_2491					8307900		6942900	2	9.4852
Q9RRJ2	GGDEF family protein	DR_2498								3	9.6286
Q9RRJ0	Uncharacterized protein	DR_2500			2213700					1	2.8561
Q9RRI7	Prolyl endopeptidase	DR_2503							59513000	5	10.091
Q9RRI6	Uncharacterized protein	DR_2504		126400000						5	18.825
Q9RRH8	Uncharacterized protein	DR_2513						23382000		2	9.2922
Q9RRH6	Zinc protease, putative	DR_2515			37867000					4	15.901
Q9RRH5	Uncharacterized protein	DR_2516		8516400	12078000	10077000			11171000	3	16.448
Q9RRH0	Uncharacterized protein	DR_2521		5716800	5818300	5434600			4102400	3	10.126
Q9RRG1	Thiosulfate sulfurtransferase	DR_2531			13389000					3	6.9941
Q9RRF3	Iron dependent repressor, putative	DR_2539		24342000						2	6.6053
Q9RRE8	Uncharacterized protein	DR_2544							13185000	2	4.5279
Q9RRE6	Uncharacterized protein	DR_2546		11217000	16449000	14575000			15626000	4	15.964
Q9RRD9	Carbohydrate kinase, putative	DR_2553		16485000	21307000	33932000				7	67.622
Q9RRD5	Uncharacterized protein	DR_2557								1	4.3762
Q9RRD4	Uncharacterized protein	DR_2558				31186000				2	6.2131
Q9RRC8	Uncharacterized protein	DR_2564		68114000	33656000					5	27.826
Q9RRB3	LytR/CspA/Psr family protein	DR_2581		21164000	20437000	31320000			28063000	7	34.931
Q9RRB2	Uncharacterized protein	DR_2582			2623600					2	5.3525
Q9RRA9	Uncharacterized protein DR_2585	DR_2585		57303000	48869000	65076000	97314000			4	14.466
Q9RRA8	Exodeoxyribonuclease 7 small subunit	DR_2586								3	12.752
Q9RR96	Uncharacterized protein	DR_2598			22195000	25002000				2	6.799
Q9RR94	Uncharacterized protein	DR_2600					23714000			1	3.4693
Q9RR87	Uncharacterized protein	DR_2608		21135000	22799000	25242000				2	30.54
Q9RR77	Cytochrome c oxidase, subunit I	DR_2620		1398300						2	4.0441
Q9RR73	Uncharacterized protein	DR_2624			31800000				72783000	4	17.553
Q9RR65	Dihydrofolate reductase	DR_2632				102940000				2	17.904
Q9RZD2	Uncharacterized protein	DR_A0021					25282000			1	2.4063
Q9RZC6	Uncharacterized protein	DR_A0028				3456100				1	6.9535
Q9RZC4	1-pyrroline-5-carboxylate dehydrogenase, putative	DR_A0030				15315000				7	24.736
Q9RZA6	Mannose-6-phosphate isomerase, putative	DR_A0048		27233000	20297000	28251000			33573000	7	42.104
Q9RZA5	Response regulator	DR_A0049					4338900			1	4.2995
Q9RZA3	Uncharacterized protein	DR_A0051					8432600			1	4.7998
Q9RZA0	Succinyl-CoA:3-ketoacid-CoA transferase, putative	DR_A0054			14127000					4	9.8433
Q9RZ99	Ribokinase	DR_A0055			9334100	8723800				3	27.947
Q9RZ87	CoA transferase, subunit B	DR_A0067						18785000		4	29.993
Q9RZ86	CoA transferase, subunit A	DR_A0068		22729000		22354000				3	6.5455
Q9RZ83	Transcriptional repressor SmtB	DR_A0071					12653000			1	3.7625
Q9RZ56	Uncharacterized protein	DR_A0098		34296000	45252000					3	35.439
Q9RZ24	Uncharacterized protein	DR_A0129					12969000	12875000	15395000	6	31.652
Q9RZ16	Amino acid ABC transporter, ATP-binding protein	DR_A0137								1	6.0844
Q9RZ14	Response regulator	DR_A0139								1	2.655
Q9RZ13	Uncharacterized protein	DR_A0140					31457000		38945000	4	33.02
Q9RZ11	Transcriptional regulator, TetR family	DR_A0142			10728000	15869000				3	24.443
Q9RZ04	Agmatinase, putative	DR_A0149		25701000						4	6.6128
Q9RYZ2	Uncharacterized protein DR_A0161	DR_A0161								4	7.1483
Q9RYY9	Thioredoxin 1	DR_A0164			17249000	17140000				3	11.113
Q9RYY6	UPF0215 protein DR_A0167	DR_A0167			8003400					3	10.332
Q9RYY4	Molybdenum ABC transporter, periplasmic molybdate-binding protein, putative	DR_A0169		21867000			37393000	37444000		5	16.002
Q9RYX1	Uncharacterized protein	DR_A0183								2	3.6468
Q9RYW6	Uncharacterized protein	DR_A0190				11710000				9	18.316
Q9RYV8	Uncharacterized protein	DR_A0198		4445200						2	8.1321
Q9RYV2	Response regulator	DR_A0204		30323000	43058000	27398000		25669000		5	23.992
Q9RYV1	Sensor histidine kinase	DR_A0205				5817200				5	12.903
Q9RYU6	Transcriptional regulator, GntR family	DR_A0211								3	23.477
Q9RYU2	Esterase, putative	DR_A0216							23426000	1	9.0464
Q9RYT8	Aldehyde dehydrogenase	DR_A0220						4954100		2	3.2083
Q9RYT6	TDP-glucose-4,6-dehydratase-related protein	DR_A0222							9034300	2	4.6447
Q9RYT5	4-hydroxyphenylacetate-3-hydroxylase	DR_A0223							1546700000	4	10.442
Q9RYT2	2-hydroxyhepta-2,4-diene-1,7-dioate isomerase/5-carboxymethyl-2-oxo-hex-3-ene-1,7-dioate decarboxylase	DR_A0226			22469000					4	44.202
Q9RYS5	Oxidoreductase, iron-sulfur subunit	DR_A0233		28546000	20631000					2	4.3593
Q9RYS0	Uncharacterized protein	DR_A0238			10157000	8062700				4	13.154
Q9RYR1	Drug transport protein, putative	DR_A0247			14040000				22952000	2	8.8062
Q9RYR0	Transcriptional regulator, MarR family	DR_A0248						6111200		2	2.844
Q9RYQ6	Transcriptional regulator, MerR family	DR_A0252					18627000			1	3.6365
Q9RYP9	Branched-chain amino acid ABC transporter, ATP-binding protein	DR_A0260								2	3.3643
Q9RYP6	Branched-chain amino acid ABC transporter, periplasmic amino acid-binding protein	DR_A0263		47605000						3	7.4315
Q9RYN9	Sugar transporter, putative	DR_A0271			13739000					2	4.8112
Q9RYN7	Uncharacterized protein	DR_A0273		2321100						3	4.6531
Q9RYM7	UPF0271 protein DR_A0284	DR_A0284								2	4.6468
Q9RYM1	2,4-dihydroxyhept-2-ene-1,7-dioic acid aldolase	DR_A0291		17180000			30414000	28330000	28195000	3	8.0587
Q9RYM0	Uncharacterized protein	DR_A0292					7109200			1	4.2075
Q9RYL8	Uncharacterized protein	DR_A0294			12757000					3	17.439
Q9RYL2	Uncharacterized protein	DR_A0300					44740000			1	4.9614
Q9RYL1	Methylamine utilization protein	DR_A0301			27678000	37531000		27524000		4	50
Q9RYK8	Uncharacterized protein	DR_A0304		21104000	23028000	24118000	40286000			4	13.369
Q9RYK7	Uncharacterized protein	DR_A0305					10699000			1	2.9998
Q9RYK5	Uncharacterized protein	DR_A0307					10299000			1	6.3453
Q9RYK4	Transcriptional regulator, TetR family	DR_A0308		185540000	233600000					6	21.599
Q9RYI0	Protein kinase, putative	DR_A0332							1342300	1	2.8698
Q9RYH0	Uncharacterized protein	DR_A0347							9191600	1	2.4832
Q9RYG6	Uncharacterized protein	DR_A0351		24383000	28133000	35110000	40023000			2	4.8727
Q9RYF8	Threonine synthase	DR_A0360			21822000					4	24.19
Q9RYF0	Uncharacterized protein	DR_A0368			22922000	18874000			21420000	6	54.076
Q9RZV0	Histidinol-phosphate aminotransferase	DR_B0011		34721000	33235000	38556000		34217000		4	10.746
Q9RZU0	Uncharacterized protein	DR_B0023					19312000			2	5.5059
Q9RZT8	Sigma-B regulator RsbS	DR_B0025					22610000			2	5.7598
Q9RZT7	Sigma-B regulator RsbT	DR_B0026						44120000		4	36.659
Q9RZT6	TorS-related protein	DR_B0027				22863000			22677000	3	20.912
Q9RZT5	Sensor histidine kinase/response regulator	DR_B0028				13420000			13639000	5	18.458
Q9RZT0	Arylesterase/monoxygenase	DR_B0033			11947000					6	12.678
Q9RZS6	Uncharacterized protein	DR_B0038		28753000	18471000				35858000	2	8.6216
Q9RZR2	Uncharacterized protein	DR_B0054					6678800			1	3.728
Q9RZQ7	Uncharacterized protein	DR_B0063					272750000			6	4.3209
Q9RZQ4	Uncharacterized protein	DR_B0066			15619000					4	9.3228
Q9RZQ2	Uncharacterized protein	DR_B0068					3132100			5	13.506
Q9RZP7	PTS system, fructose-specific IIBC component	DR_B0073			48367000	32667000				4	55.561
Q9RZP2	3-alpha-hydroxysteroid dehydrogenase, putative	DR_B0080		24566000	22036000	22387000				3	19.687
Q9RZP1	DNA-binding response regulator	DR_B0081								1	3.9498
Q9RZN4	Uncharacterized protein	DR_B0089		19820000	20733000	31010000		27202000		7	34.465
Q9RZN2	Response regulator	DR_B0091								2	5.3153
Q9RZM9	Uncharacterized protein	DR_B0094					14216000			1	3.2907
Q9RZM3	Uncharacterized protein	DR_B0100		4716100						2	3.6773
Q9RZM1	Integrase/recombinase XerD, putative	DR_B0104								2	8.5966
Q9RZL9	Uncharacterized protein	DR_B0106			21226000					3	12.074
Q9RZL3	Uncharacterized protein	DR_B0112						11739000		3	19.714
Q9RZL0	Uncharacterized protein	DR_B0116								4	31.935
Q9RZK6	Iron ABC transporter, ATP-binding protein	DR_B0121								3	13.382
Q9RZJ9	Hemolysin, putative	DR_B0128								2	3.2363
Q9RZJ2	RNA helicase, putative	DR_B0135			11856000					4	5.4945
Q9RZJ0	Uncharacterized protein	DR_B0137							12591000	2	8.4466
Q9RZI1	Phosphoenolpyruvate synthase-related protein	DR_C0002		11818000		16307000		9766100		5	38.045
Q9RZI0	Phosphoenolpyruvate synthase-related protein	DR_C0003							11355000	1	9.2359
Q9RZH9	Resolvase	DR_C0005						28724000		4	12.59
Q9RZH8	Uncharacterized protein	DR_C0006		20786000				23383000	16599000	5	24.276
Q9RZH6	Uncharacterized protein	DR_C0008		6765600						2	12.071
Q9RZH5	Uncharacterized protein	DR_C0009		25913000	28127000	30947000	25682000			11	35.82
Q9RZH4	Uncharacterized protein	DR_C0010					9714300			1	5.9425
Q9RZH1	Uncharacterized protein	DR_C0014						2296200		1	2.6049
Q9RZF5	Uncharacterized protein	DR_C0035								2	5.6198
Q9RZF3	Nodulation protein-related protein	DR_C0037				13258000			14274000	8	27.669
Q9RVY1	D-aminoacyl-tRNA deacylase	dtd					9926000			1	3.0538
Q9RVF5	3-hydroxyacyl-[acyl-carrier-protein] dehydratase FabZ	fabZ			26947000					2	7.8007
Q9RW02	Bifunctional protein FolD	folD				9444800				2	56.609
Q9RVK7;Q9RWT2	Cell division protein FtsH	ftsH					37901000			2	3.9858
Q9RTR7	Glucose-1-phosphate adenylyltransferase	glgC				32691000	37477000		46093000	4	16.175
Q9RX91	Imidazoleglycerol-phosphate dehydratase	hisB						27360000		1	5.3507
Q9RWD7	Imidazole glycerol phosphate synthase subunit HisF	hisF			21834000	20061000		22308000		2	6.1284
Q9RX89	Imidazole glycerol phosphate synthase subunit HisH	hisH		28940000			20033000	15756000		1	4.1751
Q9RX45	Probable histidinol-phosphatase	hisK		17647000	16300000					3	11.495
Q9RZ05	Imidazolonepropionase	hutI								2	6.3751
Q9RR89	4-diphosphocytidyl-2-C-methyl-D-erythritol kinase	ispE			22532000					5	15.105
Q9RSG0	4-hydroxy-3-methylbut-2-enyl diphosphate reductase	ispH		45170000	37994000	39361000	25827000			5	37.342
P50933	L-lactate dehydrogenase	ldh			145010000			181030000		3	9.2423
Q9RTY5	3-isopropylmalate dehydratase small subunit 1	leuD1				39125000	37815000			3	13.035
Q9RZP3	o-succinylbenzoate synthase	menC								2	4.8968
Q9RTK7	Probable septum site-determining protein MinC	minC								3	21.781
Q9RTK1	tRNA-specific 2-thiouridylase MnmA	mnmA							4284700	3	4.2227
Q9RVL1	tRNA modification GTPase MnmE	mnmE								6	26.316
Q9RR88	Molybdenum cofactor biosynthesis protein D/E	moaD					6575700			1	21.901
Q9RTA0	Transcriptional regulator MraZ	mraZ		18589000						5	11.19
Q9RUK6	Peptide methionine sulfoxide reductase MsrB	msrB						22125000		3	28.291
Q9RYU5	N-acetylmuramic acid 6-phosphate etherase	murQ					43386000	31640000		6	25.49
Q9RZL8	Protein NrdI	nrdI					17984000			1	4.1112
Q9RY63	Transcriptional repressor NrdR	nrdR		19971000						4	11.34
Q9RXM1	Endonuclease III	nth		14595000						2	2.7296
Q9RX25	Pyrrolidone-carboxylate peptidase	pcp						2137300		1	4.3321
Q9RUL8	Pyridoxal 5-phosphate synthase subunit PdxT	pdxT		39163000	34778000	49925000			49309000	6	26.985
A0A075IPU7	Peroxide stress regulator PerR	perR		27619000	23256000				35909000	2	5.6799
Q9RSV1	Glycerol-3-phosphate acyltransferase 1	plsY1							14289000	1	3.9023
O83026	Phosphoenolpyruvate synthase	ppsA				7779400				4	17.31
Q9RXR2	Release factor glutamine methyltransferase	prmC			1681500					2	5.6065
Q9RYZ3	Phosphate import ATP-binding protein PstB	pstB				6081800				1	5.1521
Q9RRW3	Peptidyl-tRNA hydrolase	pth		55221000		52744000				6	19.783
Q9RXT2	Uncharacterized protein	purS			34747000	21184000				5	34.649
Q9RVX0	Ribosome-binding factor A	rbfA		74583000						2	6.5413
Q9RW50	Uncharacterized protein	recO					3870800			1	3.7307
Q9RUS2	Regulatory protein RecX	recX			14575000					4	33.864
Q9RXZ8	6,7-dimethyl-8-ribityllumazine synthase	ribH				26644000				2	9.9477
Q9RWP7	Ribosomal RNA large subunit methyltransferase H	rlmH								1	3.238
Q9RVT6	Probable dual-specificity RNA methyltransferase RlmN	rlmN		14141000	17586000	13421000				6	34.179
Q9RXP0	Ribonuclease Z	rnz							3611100	3	4.9669
Q9RXJ4	50S ribosomal protein L29	rpmC		269930000	258610000	292140000				2	7.3194
Q9RW44	50S ribosomal protein L31	rpmE		227990000		227890000				2	5.2762
Q9RSH2	50S ribosomal protein L34	rpmH			137940000				132760000	1	4.6052
Q9RSK0	50S ribosomal protein L36	rpmJ					488180000			1	3.3961
Q9RRH3	DNA damage-responsive serine/threonine-protein kinase RqkA	rqkA							11132000	3	3.7785
Q9RX85	RtcB protein	rtcB		12289000	15116000	13093000				5	12.722
Q9RSK8	Preprotein translocase, SecY subunit	secY		902220000	894610000	817330000			1022600000	4	12.858
Q9RTU4	L-threonine 3-dehydrogenase	tdh		44105000	34933000	42101000	40639000			4	23.337
Q9RRB5	Queuine tRNA-ribosyltransferase	tgt			33209000	34035000				5	12.426
Q9RRU5	Homoserine kinase	thrB			16581000					5	16.247
Q9RV23	tRNA(Ile)-lysidine synthase	tilS					8549300			3	32.426
Q9RX51	Malto-oligosyltrehalose trehalohydrolase	treZ		15207000	14018000	13251000		13673000		3	15.757
Q9RSW0	tRNA (guanine-N(1)-)-methyltransferase	trmD								3	14.08
Q9RVT0	Tryptophan synthase alpha chain	trpA				11351000		9077300	10200000	5	31.341
Q9RY28	N-(5-phosphoribosyl)anthranilate isomerase	trpF					10624000			1	7.1655
Q9RWH9	Uracil-DNA glycosylase	ung				16495000				3	22.059
Q9RRP1	Isoprenyl transferase	uppS		21539000	19499000					6	56.308
Q9RTE6	UV DNA damage endonuclease	uvsE							10633000	2	4.9589
