# Supplementary material for: Molecular repertoire of Deinococcus radiodurans after 1 year of exposure outside the International Space Station within the Tanpopo mission
Source: Microbiome. 2020 Oct 29;8:150. doi: 10.1186/s40168-020-00927-5 (PMC7597052; doi:10.1186/s40168-020-00927-5)
Supplement: Supplementary file 2 — Additional file 1: Figure S1. SEM images of LEO exposed and control cells. Scanning electron microscopy (SEM) images showing upper surface of multilayers of dehydrated cells of D. radiodurans deposited on aluminum plates. (a, c) SEM images of D. radiodurans cells exposed to LEO in Tanpopo mission. (b, d) SEM images of ground control cells of D. radiodurans. Figure S2. High magnification SEM images of LEO exposed cells. Higher magnification SEM images displaying upper surface of multilayers of dehydrated D. radiodurans cells after LEO exposure. Figure S3. SEM and TEM images after recovery. Scanning and transmission electron microscopy (SEM and TEM) images of D. radiodurans cells recovered after LEO exposure in complex medium. (a) SEM image of recovered D. radiodurans cells after LEO exposure. (b) TEM image of recovered D. radiodurans cells after LEO exposure. (c) SEM image of ground control D. radiodurans cells. (d) TEM image of ground control D. radiodurans cells. Figure S4. Statistical comparison of proteomics data between LEO exposed and control cells. (a) Protein hits present in all replicates, with a p-value below 0.05 identified in the extracellular compartment of LEO exposed and ground control cells. (b) Protein hits present in all replicates, with a p-value below 0.05 identified in the intracellular compartment. (c) PCA of all measured intracellular proteins. (d) Negative decadic logarithm of corrected p-values (q-values, y-axis) versus log2 fold change (x-axis) of all measured mRNAs. Transcripts with a q-value below 0.05 and a fold change >|1.5| are emphasized. (e) Abundance of proteases identified in the intracellular compartment. Significant differences are indicated with an asterisk (*). Figure S5. Gene Ontology annotation of higher abundant transcripts. Includes Gene Ontology annotation of molecular functions, biological processes, cellular components and protein classes of higher abundant transcripts with a q-value<0.05. Figure S6. Comparison of targete [file 40168_2020_927_MOESM1_ESM.zip › 40168_2020_927_MOESM1_ESM/Supplementary Table 3_transcripts.xlsx]

## Sheet: Transcripts
Protein ID	Protein Annotation	Gene/Locus ID	q_value	FPKM_Ground Ctrl	FPKM_LEO
Q9RW69	Uncharacterized protein	DR_0800	0.00183198	581.023	980.731
Q9RUR8	Uncharacterized protein DR_1314	DR_1314	0.00183198	326.396	568.969
Q9RY80	Single-stranded DNA-binding protein DdrB (DNA damage response protein B)	ddrB	0.00183198	862.757	557.384
Q9RUW9	Uncharacterized protein	DR_1261	0.00183198	310.852	498.385
Q9RYS4	Uncharacterized protein	DR_A0234	0.00183198	196.165	403.822
Q9RVG2	Uncharacterized protein	DR_1067	0.00183198	224.067	401.23
Q9RSY2	Uncharacterized protein DR_1987	DR_1987	0.00183198	195.18	311.102
Q9RVW6	Uncharacterized protein	DR_0905	0.00183198	504.408	292.766
Q9RRN7	Uncharacterized protein	DR_2451	0.00183198	148.781	269.216
Q9RYE6	DNA damage response protein C	ddrC	0.00183198	455.076	252.249
Q9RVY3	Uncharacterized protein DR_0888	DR_0888	0.00183198	164.716	250.458
Q9RV58	Protein DR_1172	DR_1172	0.00183198	107.766	203.633
Q9RTG8	Ribosome maturation factor RimP	rimP	0.00183198	341.501	194.155
Q9RS87	Uncharacterized protein	DR_2240	0.00183198	106.761	172.545
Q59337	Catalase (EC 1.11.1.6)	katA	0.00183198	105.024	161.696
Q9RVV9	DNA-directed RNA polymerase subunit beta (RNAP subunit beta) (EC 2.7.7.6) (RNA polymerase subunit beta) (Transcriptase subunit beta)	rpoB	0.00183198	243.974	154.392
Q9RZ89	DNA-binding protein HU	hup	0.00183198	83.9704	146.231
Q9RXT9	Thiosulfate sulfurtransferase (EC 2.8.1.1) (Rhodanese-like protein)	DR_0217	0.00183198	88.3735	144.88
Q9RTQ9	Uncharacterized protein	DR_1697	0.00183198	79.0442	138.908
Q9RUG4	Uncharacterized protein	DR_1422	0.00183198	209.445	134.152
Q9RUB1	AlgP-related protein	DR_1480	0.00183198	73.484	118.843
Q9RTG7	Transcription termination/antitermination protein NusA	nusA	0.00183198	172.273	112.342
Q9RWA7	Uncharacterized protein	DR_0762	0.00183198	61.7466	111.895
Q9RTK6	Uncharacterized protein	DR_1754	0.00183198	67.8919	110.681
Q9RZ10	3-hydroxyacyl-CoA dehydrogenase, putative	DR_A0143	0.00183198	63.607	100.805
Q9RVK8	Glycerol-3-phosphate dehydrogenase	DR_1019	0.00183198	62.6998	97.0069
Q9RTV4	Uncharacterized protein	DR_1650	0.00183198	188.999	95.4399
Q9RSM2	Ribonuclease VapC (RNase VapC) (EC 3.1.-.-) (Toxin VapC)	vapC	0.00183198	167.69	95.2848
Q9RW05	Uncharacterized protein	DR_0864	0.00183198	55.3219	91.7883
Q9RYN6	Flavin monoamine oxidase-related protein	DR_A0274	0.00183198	48.7625	79.4039
Q9RYN5	Cytochrome C6, putative	DR_A0275	0.00183198	41.1214	70.8756
Q9RWA4	Lipoyl synthase (EC 2.8.1.8) (Lip-syn) (LS) (Lipoate synthase) (Lipoic acid synthase) (Sulfur insertion protein LipA)	lipA	0.00183198	41.4273	66.731
Q9RTV5	Immunogenic protein	DR_1649	0.00183198	128.317	63.5634
Q9RS71	Transketolase (EC 2.2.1.1)	DR_2256	0.00183198	140.832	63.3369
Q9RUR7	Uncharacterized protein	DR_1315	0.00183198	36.6943	57.7554
Q9RXQ2	Pyruvate dehydrogenase E1 component (EC 1.2.4.1)	DR_0257	0.00183198	32.2425	53.6576
Q9RT07	Uncharacterized protein	DR_1962	0.00183198	27.1614	46.2472
Q9RYE7	Chromosomal replication initiator protein DnaA	dnaA	0.00183198	92.1689	40.8829
Q9RZD6	Ferredoxin-nitrite reductase	DR_A0013	0.00183198	20.7129	38.1335
P56864	Sulfate adenylyltransferase (EC 2.7.7.4) (ATP-sulfurylase) (Sulfate adenylate transferase) (SAT)	sat	0.00183198	20.5611	34.8634
Q9RZG2	Chromosome partitioning protein, putative, ParA family	DR_C0025	0.00183198	62.1622	31.8809
Q9RRE7	Uncharacterized protein	DR_2545	0.00183198	18.3383	31.8371
Q9RTV6	Amino acid ABC transporter, ATP-binding protein	DR_1648	0.00183198	79.3051	31.5433
Q9RY26	Acetyltransferase, putative	DR_0125	0.00183198	49.8887	30.0263
Q9RRL1	Uncharacterized protein	DR_2478	0.00183198	17.4916	29.8848
Q9RX93	Trans-aconitate 2-methyltransferase (EC 2.1.1.144)	tam	0.00183198	44.2773	26.8387
Q9RZG0	Uncharacterized protein	DR_C0027	0.00183198	44.252	24.9354
Q9RZE9	Uncharacterized protein	DR_C0041	0.00183198	41.2963	24.7413
Q7DF80	Transposase, putative	DR_0666	0.00183198	45.0483	24.5234
Q7DF80	Transposase, putative	DR_0666	0.00183198	43.4994	24.478
Q9RU04	Transposase, putative	DR_1593	0.00183198	46.5681	23.1813
Q7DF80	Transposase, putative	DR_0666	0.00183198	46.8549	22.3023
Q9RYQ0	Catalase (EC 1.11.1.6)	DR_A0259	0.00183198	14.3754	22.2093
Q9RWF3	Uncharacterized protein	DR_0716	0.00183198	12.5804	21.9188
Q9RS69	Uncharacterized protein	DR_2258	0.00183198	50.2079	21.6327
Q9RTT6	Cysteine--tRNA ligase (EC 6.1.1.16) (Cysteinyl-tRNA synthetase) (CysRS)	cysS	0.00183198	13.2072	20.6824
Q9RWF4	G/U mismatch-specific DNA glycosylase	DR_0715	0.00183198	10.2858	20.0715
Q9RV11	Ferrous iron transport protein B	DR_1219	0.00183198	11.8657	20.0356
Q9RV40	Uncharacterized protein	DR_1190	0.00183198	41.5737	19.6226
Q9RZH9	Resolvase	DR_C0005	0.00183198	34.7531	19.1582
Q9RTK5	Uncharacterized protein	DR_1755	0.00183198	10.4575	18.5147
Q9RUL9	Aspartokinase (EC 2.7.2.4)	DR_1365	0.00183198	10.493	18.1713
Q9RZF0	Multidrug-efflux transporter, putative	DR_C0040	0.00183198	34.1745	17.82
Q9RZF1	Uncharacterized protein	DR_C0039	0.00183198	28.9847	16.5928
Q9RS70	Erythromycin esterase, putative	DR_2257	0.00183198	32.3635	16.3044
Q9RTE8	Phospho-2-dehydro-3-deoxyheptonate aldolase (EC 2.5.1.54) (3-deoxy-D-arabino-heptulosonate 7-phosphate synthase) (DAHP synthase) (Phospho-2-keto-3-deoxyheptonate aldolase)	DR_1817	0.00183198	8.64653	15.9797
Q9RSM5	Uncharacterized protein	DR_2099	0.00183198	24.9291	15.3829
Q9RVD6	Tryptophan--tRNA ligase 2 (EC 6.1.1.2) (Tryptophanyl-tRNA synthetase 2) (TrpRS 2) (Tryptophanyl-tRNA synthetase II) (TrpRS II)	trpS2	0.00183198	7.33129	14.7632
Q9RRL8	Biotin synthase, putative	DR_2470	0.00183198	25.0814	14.6349
Q9RS22	Uncharacterized protein	DR_2305	0.00183198	27.1184	14.2669
Q9RV41	Methylmalonyl-CoA mutase, alpha subunit, chain A	DR_1189	0.00183198	25.0337	14.0074
Q9RZF9	Transposase, putative	DR_C0028	0.00183198	24.2431	12.5028
Q9RYH8	Uncharacterized protein	DR_A0334	0.00183198	6.63352	10.8208
Q9RR71	Carboxylic ester hydrolase (EC 3.1.1.-)	DR_2626	0.00183198	15.2545	8.98715
Q9RZB8	Uncharacterized protein	DR_A0036	0.00183198	16.5654	8.94581
Q9RSM6	Uncharacterized protein	DR_2098	0.00183198	13.9286	8.3463
Q9RZQ1	Serine protease, subtilase family	DR_B0069	0.00183198	13.8061	8.13804
Q9RV34	Transposase, putative	DR_1196	0.00183198	14.8706	7.1215
Q9RTV7	Nitrogen regulator, putative	DR_1646	0.00183198	13.241	6.17807
Q9RZU3	Transposase, putative	DR_B0020	0.00183198	11.1375	5.92992
Q9R3L4	Transposase, putative	DR_B0005	0.00183198	10.6558	5.90139
Q9RS23	Uncharacterized protein	DR_2304	0.00183198	12.1649	5.51291
Q9RR72	Uncharacterized protein	DR_2625	0.00183198	9.48344	5.05212
Q9RZR4	Uncharacterized protein	DR_B0051	0.00183198	6.68488	3.90017
Q9RRV3	Uncharacterized protein	DR_2382	0.00183198	8.00793	3.85428
Q9RZI9	Uncharacterized protein	DR_B0138	0.00183198	4.97381	2.72337
Q9RTC1	Uncharacterized protein	DR_1844	0.0031198	89.6985	153.733
Q9RV83	General stress protein 26, putative	DR_1146	0.0031198	57.4869	93.5823
Q9RX94	Uncharacterized protein	DR_0421	0.0031198	122.141	72.6306
Q9RX33	B-cell receptor associated protein-related protein	DR_0482	0.0031198	39.1495	60.4531
Q9RRG4	Uncharacterized protein	DR_2528	0.0031198	36.7608	55.2365
Q9RZI2	Cytochrome P450-related protein	DR_C0001	0.0031198	68.463	38.2983
Q9RVI1	Uncharacterized protein	DR_1048	0.0031198	43.8805	25.5358
Q9RW70	Glucose-fructose oxidoreductase	DR_0799	0.0031198	10.1097	15.9006
Q9RUC0	Uncharacterized protein	DR_1469	0.0031198	7.47054	12.6214
Q9RZF7	Uncharacterized protein	DR_C0030	0.0031198	19.6391	12.3114
Q9RYR5	Flavohemoprotein (Flavohemoglobin) (Hemoglobin-like protein) (Nitric oxide dioxygenase) (NO oxygenase) (NOD) (EC 1.14.12.17)	hmp	0.0031198	6.92139	11.5463
Q9RZH1	Uncharacterized protein	DR_C0014	0.0031198	19.2157	9.61668
Q9RWQ4	Arginine utilization protein RocB, putative	DR_0612	0.0031198	14.2575	8.81855
Q9RZN7	Potassium-transporting ATPase potassium-binding subunit (ATP phosphohydrolase [potassium-transporting] A chain) (Potassium-binding and translocating subunit A) (Potassium-translocating ATPase A chain)	kdpA	0.0031198	4.72391	2.51898
Q9RZ79	Transposase, putative	DR_A0075	0.0031198	3.36507	1.76877
Q9RVV2	M-related protein	DR_0920	0.00429682	364.02	542.839
Q9RS64	DNA protection during starvation protein 1 (EC 1.16.-.-)	dps1	0.00429682	60.0457	89.9974
Q9RY67	Dihydrolipoyllysine-residue succinyltransferase component of 2-oxoglutarate dehydrogenase complex (EC 2.3.1.61) (2-oxoglutarate dehydrogenase complex component E2)	DR_0083	0.00429682	31.432	48.5841
Q9RUS6	Uncharacterized protein	DR_1306	0.00429682	12.9266	24.0897
Q9RUE0	Uncharacterized protein	DR_1447	0.00429682	10.7303	17.1731
Q9RUW8	60 kDa SS-A/Ro ribonucleoprotein homolog (Ro sixty-related protein)	rsr	0.00429682	9.85219	15.5609
Q9RVX7	Uncharacterized protein	DR_0894	0.00429682	9.5417	14.9607
Q9RTX3	C-di-GMP phosphodiesterase A	DR_1629	0.00429682	19.5621	12.7504
Q9RS48	Alcohol dehydrogenase, zinc-containing	DR_2279	0.00429682	11.3082	6.93771
Q9RRX1	Acyl-CoA dehydrogenase, putative	DR_2361	0.00520826	72.17	111.462
Q9RRL6	Uncharacterized protein	DR_2472	0.00520826	75.28	48.0691
Q9RSM4	Uncharacterized protein	DR_2100	0.00520826	60.1225	34.5793
Q9RW78	Chloride peroxidase, putative	DR_0791	0.00520826	19.3034	29.6769
Q9RS02	Response regulator	DR_2327	0.00520826	13.6448	22.1275
Q9RT72	Peptidyl-prolyl cis-trans isomerase, cyclophilin-type	DR_1893	0.00520826	11.4172	20.1986
Q9RTI3	Uncharacterized protein	DR_1781	0.00520826	6.17523	10.0189
Q9RZF8	Transposase, putative	DR_C0029	0.00520826	13.192	7.47659
Q9R3L4	Transposase, putative	DR_B0005	0.00520826	11.5963	6.66026
Q9RZH7	Uncharacterized protein	DR_C0007	0.00520826	12.7213	6.43703
Q9RZB9	O-antigen transporter RfbX, putative	DR_A0035	0.00520826	8.82761	5.35605
Q9RWB2	Citrate synthase (EC 2.3.3.16)	gltA	0.006302	17.5901	27.231
Q9RRL7	Acetyl-coenzyme A synthetase (AcCoA synthetase) (Acs) (EC 6.2.1.1) (Acetate--CoA ligase) (Acyl-activating enzyme)	acsA	0.006302	37.8346	24.9535
Q9RRR2	Uncharacterized protein	DR_2425	0.006302	17.5451	10.2231
Q9RXZ7	Uncharacterized protein	DR_0157	0.006302	12.6064	7.99943
Q9RRY8	Uncharacterized protein	DR_2344	0.00721603	221.157	328.118
Q9RT53	DNA gyrase subunit A (EC 5.99.1.3)	gyrA	0.00721603	263.972	177.987
Q9RVI2	Uncharacterized protein	DR_1047	0.00721603	60.3214	39.87
Q9RSL6	Molybdate metabolism regulator-related protein	DR_2108	0.00721603	38.3432	25.9101
Q9RY09	Uncharacterized protein	DR_0145	0.00721603	4.36745	2.20146
	Bacteria_small_SRP	EBG00001181292	0.00721603	21988.1	14719.5
Q9RVW0	DNA-directed RNA polymerase subunit beta' (RNAP subunit beta') (EC 2.7.7.6) (RNA polymerase subunit beta') (Transcriptase subunit beta')	rpoC	0.00805	152.432	103.914
Q9RV32	GTP-binding elongation factor family protein TypA/BipA	DR_1198	0.00805	138.253	92.9816
Q7DF80	Transposase, putative	DR_0666	0.00805	42.5019	22.6901
Q9RYH9	FraH-related protein	DR_A0333	0.00805	14.3861	22.4063
Q9RZJ4	Na(+)-linked D-alanine glycine permease	DR_B0133	0.00805	4.79843	2.68824
	DR_t38	DR_t38	0.00805	5871.5	3391.45
Q9RTG5	Translation initiation factor IF-2	infB	0.00887606	114.583	78.3104
Q9RSU0	Glutamine synthase	DR_2033	0.00887606	22.6314	33.4056
Q9RYS7	Oxidoreductase	DR_A0231	0.00887606	13.1038	22.1704
Q9RUD0	Serine protease, subtilase family	DR_1459	0.00887606	13.2852	19.6463
Q9RUV5	Serine--tRNA ligase (EC 6.1.1.11) (Seryl-tRNA synthetase) (SerRS) (Seryl-tRNA(Ser/Sec) synthetase)	serS	0.00887606	6.51479	10.2232
Q9RTJ4	Uncharacterized protein	DR_1768	0.00977897	122.943	186.081
Q9RZV7	Uncharacterized protein	DR_B0003	0.00977897	17.7583	10.6281
Q9RZI3	Uncharacterized protein	DR_B0145	0.00977897	8.17001	4.91832
Q9RRC9	Uncharacterized protein	DR_2563	0.0106453	236.98	362.893
Q9RU82	Ribosome-recycling factor (RRF) (Ribosome-releasing factor)	frr	0.0106453	84.9977	56.9534
Q9RV97	Dihydroxy-acid dehydratase (DAD) (EC 4.2.1.9)	ilvD	0.0106453	11.7707	17.5378
Q9RTC5	Uncharacterized protein	DR_1840	0.0113271	84.4739	140.5
Q9RW06	Uncharacterized protein	DR_0863	0.0113271	94.9329	138.35
Q9RU56	Osmotically inducible protein C	DR_1538	0.0113271	20.9705	34.5387
Q9RRS6	Uncharacterized protein	DR_2409	0.0113271	19.1291	29.7082
Q9RZK9	Transposase, putative	DR_B0117	0.0113271	12.3257	7.60332
Q9RWQ9	60 kDa chaperonin (GroEL protein) (Protein Cpn60)	groL	0.012042	215.864	307.855
Q9RS68	Transcriptional regulator, HTH_3 family	DR_2259	0.012042	72.4192	30.9412
Q9RXE3	Chorismate dehydratase (EC 4.2.1.151) (Menaquinone biosynthetic enzyme MqnA)	mqnA	0.012042	12.1172	20.2882
Q9RTZ0	Uncharacterized protein	DR_1608	0.012042	6.86021	13.9303
Q9RRG2	Uncharacterized protein	DR_2530	0.0126429	103.932	153.623
Q9RS15	Carbohydrate kinase, PfkB family	DR_2312	0.0126429	18.2512	27.157
Q7DF80	Transposase, putative	DR_0666	0.0126429	42.6896	23.5051
Q9RSA0	Probable 2,3-bisphosphoglycerate-independent phosphoglycerate mutase (BPG-independent PGAM) (Phosphoglyceromutase) (aPGAM) (EC 5.4.2.12)	apgM	0.0126429	12.0912	18.4283
Q9RZ46	Minor tail protein gp26-related protein	DR_A0108	0.0126429	2.98796	1.80254
Q9RRG5	Uncharacterized protein	DR_2527	0.0132078	111.886	160.178
Q9RZK2	Iron ABC transporter, periplasmic substrate-binding protein	DR_B0125	0.0132078	36.0574	60.1753
Q9RXQ3	Acetyltransferase component of pyruvate dehydrogenase complex (EC 2.3.1.12)	DR_0256	0.0132078	35.8365	52.0934
Q9RV91	Uncharacterized protein	DR_1138	0.0132078	14.439	22.0199
Q9RY98	Uncharacterized protein	DR_0052	0.0132078	7.05684	3.09602
Q9RUV4	ABC transporter, periplasmic substrate-binding protein, putative	DR_1277	0.014067	35.7183	51.9942
Q9RTP8	Divalent metal cation transporter MntH	mntH	0.0147415	54.4243	79.142
Q9RT97	Penicillin-binding protein 2	DR_1868	0.0147415	8.85097	13.3628
Q9RZQ5	Uncharacterized protein	DR_B0065	0.0147415	5.45051	3.6792
Q9RXC3	Uncharacterized protein	DR_0392	0.0153928	13.5802	19.799
Q9RV42	Permease, putative	DR_1188	0.0153928	12.3903	8.1888
Q9RZS1	Integral membrane protein LmrP	DR_B0043	0.0153928	5.5328	3.20136
Q9RSL9	Uncharacterized protein	DR_2105	0.0161131	264.97	181.471
Q9RYQ4	Aculeacin A acylase	DR_A0255	0.0161131	2.89465	1.71897
Q9RTD6	Uncharacterized protein	DR_1829	0.0169121	8.49318	12.6953
Q9RVQ0	Uncharacterized protein	DR_0972	0.0175056	49.8709	71.9588
Q9RSE9	Uncharacterized protein	DR_2175	0.0175056	27.4435	43.4546
Q9RZG6	Uncharacterized protein	DR_C0021	0.0175056	18.446	7.80122
Q9RSM3	Uncharacterized protein	DR_2101	0.0181788	78.8335	54.5301
Q9RYR1	Drug transport protein, putative	DR_A0247	0.0181788	14.5929	9.5964
Q9RRE5	Glutamyl-tRNA reductase (GluTR) (EC 1.2.1.70)	hemA	0.0188375	22.1661	32.1267
Q9RRR3	Carboxypeptidase 1 (EC 3.4.17.19)	DR_2423	0.0188375	8.58572	5.60032
Q9RTL2	Uncharacterized protein	DR_1748	0.019482	42.1626	61.9982
Q9RYL5	GGDEF family protein	DR_A0297	0.019482	4.61325	2.76216
Q9RZJ0	Uncharacterized protein	DR_B0137	0.0210628	3.39457	1.4164
Q9RXL9	Uncharacterized protein	DR_0291	0.0216735	22.5559	33.268
Q9RY89	Uncharacterized protein	DR_0061	0.0216735	8.40828	5.17095
Q9RSA1	Uncharacterized protein	DR_2226	0.0232179	8.23828	5.14733
Q9RS19	GTPase Der (GTP-binding protein EngA)	der	0.0254378	196.367	138.983
Q9RRA1	Uncharacterized protein	DR_2593	0.0254378	24.7994	36.9282
	tRNA	EBG00001181306	0.0261223	4168.73	2057.37
Q9RUN6	Uncharacterized protein	DR_1348	0.0266623	94.7304	147.669
Q9RRG9	Lipase, putative	DR_2522	0.0266623	29.1451	19.9667
Q9RY78	Uncharacterized protein	DR_0072	0.0273301	19.1476	11.9181
Q9RXG4	Lon protease (EC 3.4.21.53) (ATP-dependent protease La)	lon	0.0282179	714.903	502.197
Q9RRB6	S-layer protein SlpA	slpA	0.0282179	112.99	157.047
Q9RZL9	Uncharacterized protein	DR_B0106	0.0282179	64.9532	103.798
Q9RX16	3-hydroxyisobutyrate dehydrogenase	DR_0499	0.0282179	10.1696	17.9476
Q9RUZ2	Homocitrate synthase	DR_1238	0.0282179	7.41498	4.73479
Q9RVK6	Uncharacterized protein	DR_1021	0.028716	36.6946	53.414
Q9RTZ6	Nodulin 21-related protein	DR_1601	0.028716	8.77677	13.7874
Q9RT21	Trigger factor (TF) (EC 5.2.1.8) (PPIase)	tig	0.0292044	24.4352	34.642
Q9RZI8	Uncharacterized protein	DR_B0140	0.0292044	11.7269	5.47152
Q9RT32	Uncharacterized protein	DR_1936	0.0295869	318.764	467.872
Q9RTC6	Peptidyl-prolyl cis-trans isomerase (EC 5.2.1.8)	DR_1839	0.0295869	23.5076	35.9045
Q9RWH5	Ammonium transporter	DR_0693	0.0295869	12.2255	18.7481
Q9RWQ3	Uncharacterized protein	DR_0613	0.0295869	11.4773	17.5924
Q9RW94	Chorismate synthase (CS) (EC 4.2.3.5) (5-enolpyruvylshikimate-3-phosphate phospholyase)	aroC	0.0295869	6.76229	9.96851
Q9RUB5	1-deoxy-D-xylulose-5-phosphate synthase (EC 2.2.1.7) (1-deoxyxylulose-5-phosphate synthase) (DXP synthase) (DXPS)	dxs	0.0295869	6.01725	9.38577
Q9RZQ2	Uncharacterized protein	DR_B0068	0.0295869	12.4366	8.78106
Q9RZJ3	Transposase, putative	DR_B0134	0.0295869	10.327	6.77177
Q9RRU6	Transglycosylase associated protein	DR_2389	0.0307772	168.707	235.257
Q9RST9	Aminoglycoside N3`-acetyltransferase, type IV	DR_2034	0.0307772	10.3876	15.8233
Q9RVB4	S-layer-like array-related protein	DR_1115	0.0309345	73.6951	52.752
Q9RTV8	UDP-N-acetyl-D-mannosaminuronic acid transferase, putative	DR_1645	0.0309345	18.2644	12.2628
Q9RX57	Uncharacterized protein	DR_0458	0.0309345	4.21236	6.14296
Q9RYD4	NAD-dependent protein deacylase (EC 3.5.1.-) (Regulatory protein SIR2 homolog)	cobB	0.0309345	9.45999	5.46806
Q9RUL7	Pyridoxal 5'-phosphate synthase subunit PdxS (PLP synthase subunit PdxS) (EC 4.3.3.6) (Pdx1)	pdxS	0.0320803	18.3318	27.7722
Q9RRT4	Uncharacterized protein	DR_2401	0.0320803	13.8101	5.98108
Q9RRK9	Acetyl-CoA acetyltransferase	DR_2480	0.032354	17.5004	24.9471
Q9RRJ2	GGDEF family protein	DR_2498	0.032354	9.335	13.678
Q9RVV5	Uncharacterized protein	DR_0917	0.032354	13.4257	8.36971
Q9RXM3	2-oxoglutarate dehydrogenase, E1 component	DR_0287	0.0326205	28.426	39.2885
Q9RRN5	Cation-transporting ATPase	DR_2453	0.0326205	25.9727	36.1302
Q9RUC2	Oxidoreductase, short-chain dehydrogenase/reductase family	DR_1467	0.0326205	20.7238	29.8512
Q9RY47	Uncharacterized protein	DR_0104	0.0330236	26.4938	17.6918
Q9RSZ4	Uncharacterized protein	DR_1975	0.0330236	16.9472	11.5966
Q9RYE8	Beta sliding clamp	DR_0001	0.033565	74.7051	53.695
Q9RVH8	Uncharacterized protein	DR_1051	0.0341017	21.2932	9.4567
Q9RU83	Phosphatidate cytidylyltransferase (EC 2.7.7.41)	DR_1509	0.0343378	58.0391	41.611
Q9RZP0	Potassium-transporting ATPase ATP-binding subunit (EC 3.6.3.12) (ATP phosphohydrolase [potassium-transporting] B chain) (Potassium-binding and translocating subunit B) (Potassium-translocating ATPase B chain)	kdpB	0.0343378	4.30334	2.6896
Q9RRU3	Uncharacterized protein	DR_2392	0.0343378	2.46257	1.53419
Q9RSM0	Uncharacterized protein	DR_2104	0.0347144	245.024	161.206
Q9RXF7	Methyltransferase, putative, BioC family	DR_0356	0.0347144	11.9359	19.1335
Q9RZN1	DNA protection during starvation protein 2 (EC 1.16.-.-)	dps2	0.0358975	9.47452	5.6062
Q9RV45	S-layer-like array-related protein	DR_1185	0.0363078	117.993	164.163
Q9RW88	Response regulator, OmpR/PhoB family	DR_0781	0.0363078	37.4759	53.1222
Q9RRL9	Putative ABC transporter ATP-binding protein DR_2469 (EC 3.6.3.-)	DR_2469	0.0363078	16.1487	10.4882
Q9RXI3	Uncharacterized protein	DR_0330	0.0363078	5.32373	7.77865
Q9RTV3	Uncharacterized protein	DR_1653	0.0363078	6.31744	4.23366
Q9RZK7	Na+/H+ antiporter, putative	DR_B0119	0.0363078	4.23429	2.48083
Q9RY11	Uncharacterized protein	DR_0143	0.0374504	12.903	8.62391
Q9RZB6	Rhamnosyltransferase, putative	DR_A0038	0.0385837	14.8406	9.81422
Q9RYS8	Uncharacterized protein	DR_A0230	0.0387522	28.0871	44.9087
Q9RUP1	Glyceraldehyde-3-phosphate dehydrogenase (EC 1.2.1.-)	DR_1343	0.0387522	29.3584	40.9319
Q9RS07	Uncharacterized protein	DR_2320	0.0387522	5.72362	8.58164
Q9RZE3	Uncharacterized protein	DR_A0006	0.0389167	26.782	47.8008
Q9RRW5	Dihydrolipoyl dehydrogenase (EC 1.8.1.4)	DR_2370	0.0389167	20.4867	28.6319
Q9RVK9	Uncharacterized protein	DR_1018	0.0389167	4.88153	7.46471
Q7DF80	Transposase, putative	DR_0666	0.0396976	42.9107	22.9947
Q9RZH5	Uncharacterized protein	DR_C0009	0.0396976	12.274	8.6767
Q9RWR9	Uncharacterized protein	DR_0597	0.0396976	7.80346	4.18102
Q9RXE2	Uncharacterized protein	DR_0371	0.0400029	142.602	211.901
Q9RW16	Gliding motility protein	DR_0853	0.0400029	57.7425	40.9153
Q7DF83	Transposase, putative	DR_0667	0.0401479	151.239	89.6371
Q9RX82	Beta-lactamase, putative	DR_0433	0.0401479	9.94775	6.36812
Q9RZJ2	RNA helicase, putative	DR_B0135	0.0401479	3.62377	2.5449
Q9RYI8	Urea/short-chain amide ABC transporter, ATP-binding protein, putative	DR_A0324	0.0404439	5.62506	2.6416
	tRNA	EBG00001181345	0.0404439	6127.28	2923.6
Q9RRD2	Uncharacterized protein	DR_2560	0.0413344	99.976	144.295
Q9RUL4	Uncharacterized protein	DR_1370	0.0413344	17.1393	24.8697
Q9RXD5	Outer membrane protein	DR_0379	0.041617	14.614	20.068
Q9RZS8	Uncharacterized protein	DR_B0035	0.041617	8.85848	5.78874
Q9RY21	Uncharacterized protein	DR_0131	0.0418953	8.59719	12.2417
Q9RUL6	Pyridoxal phosphate homeostasis protein (PLP homeostasis protein)	DR_1368	0.0418953	4.53574	9.18383
Q9RT50	ATP-dependent DNA helicase RecG (EC 3.6.4.12)	recG	0.0429147	6.09719	4.17994
Q9RZ45	Uncharacterized protein	DR_A0109	0.0433409	2.95342	1.63918
Q9RYP6	Branched-chain amino acid ABC transporter, periplasmic amino acid-binding protein	DR_A0263	0.0437639	4.59261	2.77932
Q9RXW4	Glycogen debranching enzyme-related protein	DR_0191	0.0441838	2.17279	3.26365
Q9RV31	Protease I	DR_1199	0.0451798	93.731	128.467
Q9RV78	3-hydroxybutyryl-CoA dehydratase	DR_1151	0.0452598	8.00117	11.8774
Q9RRD0	3-demethylubiquinone-9 3-methyltransferase, putative	DR_2562	0.0452598	3.94528	7.82778
Q9RXX3	Glutamate synthase, small subunit	DR_0182	0.0452598	4.90728	7.23583
Q9RZJ5	Transposase	DR_B0132	0.0456667	16.0615	10.802
	DR_t09	DR_t09	0.0466394	5904.53	3557.41
Q9RY55	ABC transporter, ATP-binding protein	DR_0095	0.0470383	6.48069	9.12053
Q9RSK1	Translation initiation factor IF-1	infA	0.0473752	2423.66	1797.87
Q9RTY3	Uncharacterized protein	DR_1616	0.0473752	18.632	26.0773
Q9RTX2	Uncharacterized protein	DR_1630	0.0473752	34.5635	24.5261
Q9RT58	Fumarate reductase-related protein	DR_1907	0.0473752	16.8969	23.9622
Q9RZI0	Phosphoenolpyruvate synthase-related protein	DR_C0003	0.0473752	35.6471	21.9175
Q9RWK2	Uncharacterized protein	DR_0664	0.0473752	38.1198	21.4138
Q9RS18	Uncharacterized protein	DR_2309	0.0473752	29.4438	20.7316
Q9R3J0	Transposase, putative	DR_0870	0.0473752	15.0779	10.6446
Q9RZE4	Alcohol dehydrogenase, zinc-containing	DR_A0005	0.0477591	37.0108	54.1132
Q9RX56	Uncharacterized protein	DR_0459	0.0485189	19.2598	27.3232
Q9RTY8	Uncharacterized protein	DR_1611	0.0485189	16.7424	25.4524
Q9RZG5	Uncharacterized protein	DR_C0022	0.0488948	10.6631	6.28089
Q9RRU9	Phenylacetic acid degradation protein PaaA	DR_2386	0.0494696	20.3542	28.3402
Q9RYQ1	Uncharacterized protein	DR_A0258	0.0494696	7.30916	10.9114
Q9RV59	Uncharacterized protein	DR_1171	0.0494696	5.86769	8.71282
Q7DF83	Transposase, putative	DR_0667	0.0514449	145.57	86.3317
Q9RZ34	Uncharacterized protein	DR_A0119.1	0.0523386	3.89875	2.5174
Q9RWF5	Uncharacterized protein	DR_0714	0.0526941	37.2043	50.8166
Q9RZD8	Uroporphyrin-III C-methyltransferase/uroporphyrinogen-III synthase	DR_A0011	0.0541081	16.1653	25.8631
Q9RTV1	ABC transporter, periplasmic substrate-binding protein, putative	DR_1655	0.0549839	233.627	313.054
Q9RSP9	Ferredoxin	DR_2075	0.0553269	13.1833	23.4158
Q9RTQ6	Daunorubicin C-13 ketoreductase	DR_1700	0.0556677	5.89908	3.64319
Q9RVS0	Succinate dehydrogenase flavoprotein subunit (EC 1.3.5.1)	DR_0952	0.0558207	23.8936	32.2895
Q9RUA4	Enoyl-CoA hydratase/3,2-trans-enoyl-CoA isomerase/3-hydroxyacyl-CoA dehydrogenase	DR_1487	0.0558207	4.79271	6.75132
Q7DF83	Transposase, putative	DR_0667	0.0561564	139.648	85.7896
Q9RW34	Uncharacterized protein	DR_0835	0.05649	12.7894	8.80702
Q9RXY3	Uncharacterized protein	DR_0171	0.0568213	28.2145	15.9125
Q9RZH3	Transcriptional regulator, GerE family	DR_C0012	0.0571505	10.1388	5.46511
Q9RSY8	Uncharacterized protein	DR_1981	0.0572909	17.8488	25.5757
Q9RTI6	3-isopropylmalate dehydratase large subunit 2 (EC 4.2.1.33) (Alpha-IPM isomerase 2) (IPMI 2) (Isopropylmalate isomerase 2)	leuC2	0.0572909	11.0019	15.4297
Q9RU07	Fructose-bisphosphate aldolase	DR_1589	0.0579377	21.5077	29.8001
Q9RU53	Uncharacterized protein	DR_1541	0.0579377	6.29902	3.81686
Q9RRP2	Uncharacterized protein	DR_2446	0.0588925	59.1498	81.239
Q9RVH4	Aspartate--tRNA(Asp/Asn) ligase (EC 6.1.1.23) (Aspartyl-tRNA synthetase 2) (AspRS2) (Non-discriminating aspartyl-tRNA synthetase) (ND-AspRS)	aspS2	0.0588925	10.3617	14.4731
Q9RY77	Phosphate acetyltransferase (EC 2.3.1.8) (Phosphotransacetylase)	pta	0.0588925	10.3157	7.4435
Q7DF83	Transposase, putative	DR_0667	0.0592067	148.088	88.8688
Q9RX75	Crossover junction endodeoxyribonuclease RuvC (EC 3.1.22.4) (Holliday junction nuclease RuvC) (Holliday junction resolvase RuvC)	ruvC	0.0595189	38.7217	54.2485
Q9RVS2	NADH dehydrogenase II	DR_0950	0.0606344	22.4048	30.5246
Q9RS92	Uncharacterized protein	DR_2235	0.0606344	8.32634	12.1942
Q9RYQ2	Ankyrin-related protein	DR_A0257	0.0609392	8.41695	13.7718
Q9RY92	Serine/threonine protein kinase, putative	DR_0058	0.0632176	8.19601	5.85746
Q9RWN3	AzlC family protein	DR_0633	0.0640047	5.75544	2.83961
Q9RYU7	Peptide ABC transporter, permease protein	DR_A0209	0.0647869	4.55704	1.76459
Q9RS16	Pseudouridine-5'-phosphate glycosidase (PsiMP glycosidase) (EC 4.2.1.70)	psuG	0.065075	35.7784	48.4491
Q9RVM0	MutT/nudix family protein	DR_1007	0.0653613	12.6004	6.74289
Q9RRW2	Uncharacterized protein	DR_2373	0.0656458	9.92913	17.4689
Q9RVG1	Probable 3-hydroxybutyryl-CoA dehydrogenase (EC 1.1.1.157) (Beta-hydroxybutyryl-CoA dehydrogenase) (BHBD)	hbd	0.0659286	18.3114	25.4668
Q7DF83	Transposase, putative	DR_0667	0.0662097	134.268	78.9914
Q9RY27	Uncharacterized protein	DR_0124	0.0665836	74.6114	40.8699
Q9RZK3	Iron-chelator utilization protein, putative	DR_B0124	0.0665836	19.9225	35.0451
Q9RS03	Uncharacterized protein	DR_2326	0.0665836	22.673	31.1789
Q9RT68	Uncharacterized protein	DR_1897	0.0665836	14.7369	23.3662
Q9RZG1	Uncharacterized protein	DR_C0026	0.0665836	44.1521	23.2821
Q9RS65	Uncharacterized protein	DR_2262	0.0665836	22.2406	14.4906
Q9RS93	Uncharacterized protein	DR_2234	0.0665836	6.72766	9.7324
Q9RT40	Uncharacterized protein	DR_1926	0.0665836	9.05742	5.70806
Q9RRK7	Uncharacterized protein	DR_2482	0.0665836	6.66979	4.67998
Q9RUX9	Uncharacterized protein	DR_1251	0.0665836	8.43502	4.50841
Q9RUA8	Uncharacterized protein	DR_1483	0.0669239	47.9828	64.8377
Q9RXP6	Uncharacterized protein	DR_0263	0.0669239	17.8618	27.8164
Q9RZM2	Transposase, putative	DR_B0103	0.0669239	10.7526	7.71522
Q9RSJ3	Uncharacterized protein	DR_2131	0.0669934	46.3082	28.2057
Q9RUK9	Glycosyl hydrolase, family 13	DR_1375	0.0669934	9.19089	12.6524
Q9RTX6	Amidase, putative	DR_1625	0.0670621	17.6674	12.9538
Q9RZS9	GGDEF family protein	DR_B0034	0.0670621	11.8883	7.78376
Q9RVR3	Peptide ABC transporter, permease protein	DR_0959	0.0673251	28.6477	38.8818
Q9RX76	HesB/YadR/YfhF family protein	DR_0439	0.0673913	146.425	196.667
Q9RZD7	Uncharacterized protein	DR_A0012	0.0673913	21.408	32.8517
Q9RZG4	Uncharacterized protein	DR_C0023	0.0674568	16.9327	11.612
Q9RZG8	Integrase/recombinase XerD, putative	DR_C0018	0.0674568	7.00521	4.04661
Q9RUF4	Uncharacterized protein	DR_1432	0.0684805	42.7439	66.055
Q9RUD5	Aminotransferase, class I	DR_1452	0.0684805	9.71588	13.4795
Q9RSF5	Drug transport protein	DR_2169	0.0684805	5.1658	7.36528
Q9RYH1	GGDEF family protein	DR_A0342	0.0684805	9.44769	6.92891
Q9RSJ9	30S ribosomal protein S13	rpsM	0.0693396	1049.36	791.197
Q9RXR9	Peptidyl-prolyl cis-trans isomerase (PPIase) (EC 5.2.1.8)	DR_0237	0.0693396	73.7242	99.3783
Q9RVZ3	Uncharacterized protein	DR_0877	0.0693396	23.0599	35.2901
Q9RY66	GTPase Obg (EC 3.6.5.-) (GTP-binding protein Obg)	obg	0.0693396	44.4736	33.1116
Q9RT01	Nitroreductase	DR_1968	0.0693396	23.2603	32.5475
Q9RYM8	Probable subtilase-type serine protease DR_A0283 (EC 3.4.21.-)	DR_A0283	0.0693396	16.93	22.5854
Q9RZB7	Glycosyltransferase	DR_A0037	0.0693396	13.0796	7.83401
Q9RUE1	Uncharacterized protein	DR_1446	0.0695846	14.3712	22.3025
Q9RZ07	Uncharacterized protein	DR_A0146	0.0696354	36.0797	48.5192
Q9RXT8	Uncharacterized protein	DR_0218	0.0696354	17.5945	26.1324
Q9RXV5	Uncharacterized protein	DR_0201	0.0707456	10.312	14.6498
Q9RZ08	Peroxidase, putative	DR_A0145	0.0709841	31.5833	47.5841
Q9RY91	Uncharacterized protein	DR_0059	0.0712212	33.7547	18.2895
Q9RVA5	SLH family protein	DR_1124	0.0716917	137.873	182.263
Q9RR98	Uncharacterized protein	DR_2596	0.0716917	30.8936	41.5208
Q9RRV8	Uncharacterized protein	DR_2377	0.072157	225.246	298.109
Q9RTD3	Uncharacterized protein	DR_1832	0.072157	21.0557	29.0653
Q9RU86	NADH-quinone oxidoreductase subunit A (EC 1.6.5.11) (NADH dehydrogenase I subunit A) (NDH-1 subunit A) (NUO1)	nuoA	0.0732395	10.9526	17.1208
Q9RZ09	Uncharacterized protein	DR_A0144	0.0734952	65.0831	97.4474
Q9RYZ6	Phosphate-binding protein	DR_A0157	0.0734952	4.94626	3.20256
Q9RXX1	Enoyl-CoA hydratase, putative	DR_0184	0.0734952	3.9484	1.88953
Q9RXB6	Osteoblast specific factor 2-related protein	DR_0399	0.0735233	29.0962	38.9619
Q9RTF6	Deoxyguanosinetriphosphate triphosphohydrolase-like protein 2	DR_1808	0.0735233	8.69748	6.22058
Q9RWG0	Uncharacterized protein	DR_0708	0.0737468	10.817	14.5081
Q9RXI4	MutT/nudix family protein	DR_0329	0.074387	4.94027	2.92939
Q9RU55	Uncharacterized protein	DR_1539	0.0744102	248.498	332.217
Q9RWL5	Arginase (EC 3.5.3.1)	DR_0651	0.0744102	10.0152	13.9343
Q9RSJ7	30S ribosomal protein S4	rpsD	0.0744557	343.988	259.573
Q9RVT6	Probable dual-specificity RNA methyltransferase RlmN (EC 2.1.1.192) (23S rRNA (adenine(2503)-C(2))-methyltransferase) (23S rRNA m2A2503 methyltransferase) (Ribosomal RNA large subunit methyltransferase N) (tRNA (adenine(37)-C(2))-methyltransferase) (tRNA m2A37 methyltransferase)	rlmN	0.0744557	44.7685	33.3042
Q9RV80	Na+/H+ antiporter, putative	DR_1149	0.0744557	7.84541	10.9559
Q9RXX7	Transposase, putative	DR_0178	0.0744557	10.4668	7.22827
Q9RRH9	Protein translation inhibitor, putative	DR_2512	0.0746721	25.5221	37.4412
Q9RRQ0	Endonuclease III	DR_2438	0.0751016	24.6288	33.5491
Q9RRG7	C4-dicarboxylate transport protein	dctA	0.0751016	15.354	11.2417
Q9RZF6	Coenzyme PQQ synthesis protein, putative	DR_C0034	0.0751392	23.8575	11.7713
Q9RXW5	Uncharacterized protein	DR_0190	0.0751392	4.09427	6.06933
Q9RZK8	Dessication-associated protein	DR_B0118	0.0751392	8.64249	6.02288
Q9RZU1	Uncharacterized protein	DR_B0022	0.0751392	6.72538	3.32746
Q9RV66	Pantothenate synthetase (PS) (EC 6.3.2.1) (Pantoate--beta-alanine ligase) (Pantoate-activating enzyme)	panC	0.07535	14.5382	21.7177
Q9RZG9	Uncharacterized protein	DR_C0016	0.0763635	10.5943	5.63654
Q9RUD3	Uncharacterized protein	DR_1455	0.0773719	26.9415	42.8794
Q9RVA6	UDP-N-acetylglucosamine 1-carboxyvinyltransferase (EC 2.5.1.7) (Enoylpyruvate transferase) (UDP-N-acetylglucosamine enolpyruvyl transferase) (EPT)	murA	0.0777778	23.062	30.7286
Q9RYY7	Uncharacterized protein	DR_A0166	0.0777778	2.65247	1.91645
Q9RXR1	Jag-related protein	DR_0246	0.0779793	9.17779	13.8022
Q9RRN8	Uncharacterized protein	DR_2450	0.0781797	46.4284	89.9871
Q9RWM2	Uncharacterized protein	DR_0644	0.0785776	51.1288	68.2087
Q9RRW4	Uncharacterized protein	DR_2371	0.0785776	24.2895	33.3355
Q9RVM4	Transcriptional regulator	DR_1003	0.0795628	7.69912	4.41932
P56867	Hexagonally packed intermediate-layer surface protein	hpi	0.0809252	223.213	292.752
Q9RV18	Uncharacterized protein	DR_1212	0.0809252	23.6426	32.5767
Q9RTB3	Uncharacterized protein	DR_1852	0.0809252	3.09757	5.15868
Q9RSM9	C-type cytochrome, putative	DR_2095	0.0818794	34.3629	46.5805
Q9RS27	Alanine--tRNA ligase (EC 6.1.1.7) (Alanyl-tRNA synthetase) (AlaRS)	alaS	0.0818794	11.708	15.5561
Q9RWX7	Uncharacterized protein	DR_0538	0.0818794	6.28454	4.32595
Q9RXK9	Glutamine--fructose-6-phosphate aminotransferase [isomerizing] (EC 2.6.1.16) (D-fructose-6-phosphate amidotransferase) (GFAT) (Glucosamine-6-phosphate synthase) (Hexosephosphate aminotransferase) (L-glutamine--D-fructose-6-phosphate amidotransferase)	glmS	0.0837462	14.411	19.1175
Q9RZR0	Uncharacterized protein	DR_B0060	0.0837462	26.7242	17.154
Q9RSF0	Leucine--tRNA ligase (EC 6.1.1.4) (Leucyl-tRNA synthetase) (LeuRS)	leuS	0.0837462	11.5752	15.3405
Q9RXG3	Uncharacterized protein	DR_0350	0.0837462	15.2256	11.3009
Q9RWN9	UDP-N-acetylmuramate--L-alanine ligase (EC 6.3.2.8) (UDP-N-acetylmuramoyl-L-alanine synthetase)	murC	0.0837462	6.85839	11.2126
Q9RZP8	Salicylate monooxygenase-related protein	DR_B0072	0.0837462	7.56278	2.09702
Q9RVU1	Uncharacterized protein	DR_0931	0.0846594	33.9013	45.614
Q9RV67	Twitching motility protein	DR_1163	0.0846594	5.9959	10.0565
Q9RS60	DNA modification methyltransferase-related protein	DR_2267	0.0846594	4.44123	3.22682
Q9RV68	Transcription elongation factor GreA (Transcript cleavage factor GreA)	greA	0.0867282	14.0266	20.7367
Q9RT98	Uncharacterized protein	DR_1867	0.0880315	8.5881	16.2352
Q9RRX8	Phenylalanine--tRNA ligase alpha subunit (EC 6.1.1.20) (Phenylalanyl-tRNA synthetase alpha subunit) (PheRS)	pheS	0.0900824	13.0994	18.6505
Q9RXZ8	6,7-dimethyl-8-ribityllumazine synthase (DMRL synthase) (LS) (Lumazine synthase) (EC 2.5.1.78)	ribH	0.0906195	20.2586	13.6984
Q9RSD4	NADH-dependent flavin oxidoreductase, putative	DR_2190	0.0907788	15.8936	21.4313
Q9RY23	Chaperone protein DnaK (HSP70) (Heat shock 70 kDa protein) (Heat shock protein 70)	dnaK	0.0910371	1148.09	850.299
Q9RUG9	Penicillin-binding protein 1B McrB, putative	DR_1417	0.0910371	10.0406	13.2554
Q9RWW1	Uncharacterized protein	DR_0554	0.0910371	4.54656	7.35141
Q9RV56	Sensory box sensor histidine kinase	DR_1174	0.0910371	4.56164	6.10789
Q9RVE7	Ribosome hibernation promotion factor (HPF)	hpf	0.0915644	48.1002	64.5593
Q9RSL8	Uncharacterized protein	DR_2106	0.0926114	159.939	122.478
Q9RUA9	2-isopropylmalate synthase (EC 2.3.3.13) (Alpha-IPM synthase) (Alpha-isopropylmalate synthase)	leuA	0.0926114	13.4117	17.8938
Q9RZC0	UDP-galactose-lipid carrier transferase	DR_A0034	0.0927631	8.33028	6.08452
Q9RXX6	dITP/XTP pyrophosphatase (EC 3.6.1.66) (Non-canonical purine NTP pyrophosphatase) (Non-standard purine NTP pyrophosphatase) (Nucleoside-triphosphate diphosphatase) (Nucleoside-triphosphate pyrophosphatase) (NTPase)	DR_0179	0.0932814	11.4409	7.20499
Q9RZN3	Sensor histidine kinase, copper metabolism, putative	DR_B0090	0.0937972	9.47972	6.1712
Q9RYX8	Phosphomethylpyrimidine synthase (EC 4.1.99.17) (Hydroxymethylpyrimidine phosphate synthase) (HMP-P synthase) (HMP-phosphate synthase) (HMPP synthase) (Thiamine biosynthesis protein ThiC)	thiC	0.0943107	2.74563	1.76742
Q9RX24	Uncharacterized protein	DR_0491	0.0949666	43.369	58.7729
	tRNA	EBG00001181286	0.0949666	3192.03	5794.22
Q9RVN8	Cationic outer membrane protein OmpH, putative	DR_0989	0.0950359	48.8309	65.1653
Q9RW93	Shikimate kinase (SK) (EC 2.7.1.71)	aroK	0.0950359	10.3525	16.8461
Q9RRV6	ABC transporter, ATP-binding protein, MsbA family	DR_2379	0.0950359	7.42539	5.46804
Q9RZE2	ABC transporter, ATP-binding protein, putative	DR_A0007	0.0955395	3.56446	1.91793
Q9RSF9	Uncharacterized protein	DR_2165	0.0963203	25.0716	34.4878
Q9RV82	Chorismate mutase/prephenate dehydratase	DR_1147	0.0963203	19.7059	14.5347
Q9RZ44	Uncharacterized protein	DR_A0110	0.0963203	4.13714	2.00134
Q9RS50	Amino acid ABC transporter, permease protein	DR_2277	0.0965974	28.8469	18.8096
Q9RVW8	Uncharacterized protein	DR_0903	0.0965974	4.90332	6.72629
Q9RVG8	NADPH quinone oxidoreductase, putative	DR_1061	0.096735	6.35967	9.15363
Q9RRR1	Probable RNA 2'-phosphotransferase (EC 2.7.1.-)	kptA	0.096872	26.1711	19.4466
Q9R3J8	Transposase, putative	DR_1296	0.0970083	20.8426	15.4514
Q9RT52	Uncharacterized protein	DR_1914	0.0974137	204.588	133.083
Q9RZB4	First mannosyl transferase	DR_A0040	0.0974137	18.5138	11.8559
Q9RTN6	Uncharacterized protein	DR_1721	0.0974137	6.05622	4.01187
Q9RXT7	Uncharacterized protein	DR_0219	0.0975477	35.6649	25.1943
Q9RZA7	Phospho-sugar mutase, putative	DR_A0047	0.097681	23.6415	31.1797
Q9RRH2	Transcriptional regulator, MerR family	DR_2519	0.0978137	27.7447	18.5799
Q9RWN6	Cell division protein FtsA	ftsA	0.0985555	23.4814	31.4861
Q9RT80	Uncharacterized protein	DR_1885	0.0985555	16.5335	23.106
Q9RWR8	Uncharacterized protein	DR_0598	0.0985555	8.5245	5.21874
Q7DF83	Transposase, putative	DR_0667	0.0988143	133.302	85.3181
Q9RY15	Uncharacterized protein	DR_0137	0.0988143	7.53831	5.27607
Q9RWW4	Glutaryl-CoA dehydrogenase, putative	DR_0551	0.0994147	12.8186	17.2582
Q9RXF9	Exodeoxyribonuclease III	DR_0354	0.0994147	5.04026	3.02239
Q9RY29	Uncharacterized protein	DR_0122	0.100571	13.0788	7.66877
Q9RW75	[LysW]-aminoadipate semialdehyde transaminase (EC 2.6.1.-)	lysJ	0.101722	10.7141	14.505
Q9RV65	Uncharacterized protein	DR_1165	0.102185	38.6549	52.8947
Q9RXA0	Carboxylesterase, putative	DR_0415	0.102987	4.53805	3.14611
Q9RTT5	Uncharacterized protein	DR_1671	0.103786	19.265	26.5557
Q9RVP1	Extracellular solute binding protein, family 5	DR_0986	0.104584	157.789	122.292
Q7DF83	Transposase, putative	DR_0667	0.104584	142.305	73.9009
Q9RTQ2	Arginine biosynthesis bifunctional protein ArgJ [Cleaved into: Arginine biosynthesis bifunctional protein ArgJ alpha chain; Arginine biosynthesis bifunctional protein ArgJ beta chain] [Includes: Glutamate N-acetyltransferase (EC 2.3.1.35) (Ornithine acetyltransferase) (OATase) (Ornithine transacetylase); Amino-acid acetyltransferase (EC 2.3.1.1) (N-acetylglutamate synthase) (AGSase)]	argJ	0.104584	5.8041	8.09749
Q9RRN1	Uncharacterized protein	DR_2457	0.104584	8.66112	3.91558
Q9RVI0	Uncharacterized protein	DR_1049	0.104697	38.6516	22.0617
Q9RZJ6	Uncharacterized protein	DR_B0131	0.104809	8.34446	5.79683
Q9RSE5	Uncharacterized protein	DR_2179	0.105927	22.353	31.1487
Q9RRW9	Uncharacterized protein	DR_2363	0.106706	12.6267	22.2566
Q9RR97	Nitric oxide synthase oxygenase (EC 1.14.14.47) (NOSoxy-like protein)	nos	0.106814	14.01	18.7203
Q9RUU6	Transposase, putative	DR_1285	0.106921	4.6987	2.60477
Q9RS52	UvrABC system protein B (Protein UvrB) (Excinuclease ABC subunit B)	uvrB	0.108129	34.8482	26.7498
Q9RV79	tRNA-2-methylthio-N(6)-dimethylallyladenosine synthase (EC 2.8.4.3) ((Dimethylallyl)adenosine tRNA methylthiotransferase MiaB) (tRNA-i(6)A37 methylthiotransferase)	miaB	0.108129	12.4006	16.3827
Q9RVX5	Pseudouridine synthase (EC 5.4.99.-)	DR_0896	0.108564	7.07828	10.5532
Q9RS21	Transcriptional regulator, MerR family	DR_2306	0.108667	20.9218	14.2732
Q9RY28	N-(5'-phosphoribosyl)anthranilate isomerase (PRAI) (EC 5.3.1.24)	trpF	0.108769	24.8427	16.9387
Q9RZI1	Phosphoenolpyruvate synthase-related protein	DR_C0002	0.1092	24.6652	16.8223
Q9RXZ2	Uncharacterized protein	DR_0162	0.1093	33.7865	25.0451
Q9RT26	3-oxoacyl-acyl carrier protein reductase	DR_1943	0.109401	14.8047	24.2777
Q9RXP1	Uncharacterized protein DR_0269	DR_0269	0.110481	29.3959	38.3968
Q9RS17	Uncharacterized protein	DR_2310	0.111883	19.2585	14.8149
Q9RS98	Uncharacterized protein	DR_2229	0.111978	40.4214	53.6722
P56860	Phosphoadenosine phosphosulfate reductase (EC 1.8.4.8) (3'-phosphoadenylylsulfate reductase) (PAPS reductase, thioredoxin dependent) (PAPS sulfotransferase) (PAdoPS reductase)	cysH	0.112396	27.4985	46.6982
Q9RRM1	Uncharacterized protein	DR_2467	0.113138	19.9921	13.9579
Q9RRT1	ABC transporter, ATP-binding protein, MsbA family	DR_2404	0.113552	5.57173	4.04714
Q9RUN3	Hydrolase, alpha/beta hydrolase fold family	DR_1351	0.113643	3.3743	1.63877
Q9RY48	Uncharacterized protein	DR_0103	0.113732	30.0998	22.5972
Q9RXY0	30S ribosomal protein S9	rpsI	0.113822	93.9304	123.518
Q9RXB8	Molybdopterin oxidoreductase	DR_0397	0.114232	3.92392	2.82706
Q9RZ12	Uncharacterized protein	DR_A0141	0.116408	54.2385	72.1219
Q9RSM8	Endopeptidase IV-related protein	DR_2096	0.116408	41.7433	53.6288
Q9RWA5	Octanoyltransferase (EC 2.3.1.181) (Lipoate-protein ligase B) (Lipoyl/octanoyl transferase) (Octanoyl-[acyl-carrier-protein]-protein N-octanoyltransferase)	lipB	0.116408	23.2842	30.8696
Q9RU24	Probable ABC transporter-binding protein DR_1571	DR_1571	0.116492	61.1623	78.8139
Q9RRP4	Nucleic acid-binding protein, putative, HRDC family	DR_2444	0.116574	4.95292	6.67344
Q9RVR4	Peptide ABC transporter, permease protein	DR_0958	0.117925	27.8146	36.1419
Q9RX85	RtcB protein	DR_0430	0.118637	7.91269	10.5439
Q9RRC5	N-acetylmuramoyl-L-alanine amidase-related protein	DR_2567	0.119346	14.1087	10.4873
Q9RXG2	Uncharacterized protein	DR_0351	0.120368	8.59375	5.61941
Q9RUH9	Uncharacterized protein	DR_1407	0.120442	4.98014	7.40305
Q9RTE7	Uncharacterized protein	DR_1818	0.120516	19.774	28.346
Q9RUN1	Apolipoprotein N-acyltransferase (ALP N-acyltransferase) (EC 2.3.1.-)	lnt	0.120903	14.8317	9.42074
Q9RWQ7	Uncharacterized protein	DR_0609	0.121048	18.2495	12.4684
Q9RUU1	Extracellular solute-binding protein, family 5	DR_1290	0.121048	7.26014	9.68089
Q9RW44	50S ribosomal protein L31	rpmE	0.121335	2607.28	2027.81
Q9RT27	Acyl carrier protein (ACP)	acpP	0.121335	135.275	188.355
Q9RTX8	Beta-phosphoglucomutase-related protein	DR_1622	0.121335	14.6659	9.77422
Q9RXM6	Branched-chain amino acid ABC transporter, ATP-binding protein	DR_0284	0.121335	5.84834	2.52479
Q9RV94	Uncharacterized protein	DR_1135	0.121406	4.69452	2.54298
Q9RRM0	Uncharacterized protein	DR_2468	0.121855	9.8284	6.24662
Q9RSZ8	Uncharacterized protein	DR_1971	0.121855	4.09314	2.73603
Q9RZF3	Nodulation protein-related protein	DR_C0037	0.12346	16.7708	10.2542
Q9RZD9	DNA-binding response regulator	DR_A0010	0.125428	10.0103	15.4511
Q9RZN5	KdpD-related protein	DR_B0088	0.125428	3.88438	2.47805
Q9RWM0	GTPase Era	era	0.125857	16.1892	23.4057
Q9RX12	Uncharacterized protein	DR_0503	0.125857	5.90046	3.96278
Q9RRM7	Histidinol-phosphate aminotransferase (EC 2.6.1.9) (Imidazole acetol-phosphate transaminase)	hisC	0.126222	9.54784	7.05708
Q9RY42	Uncharacterized protein	DR_0109	0.126283	6.558	1.703
Q9RY25	Uncharacterized protein	DR_0127	0.128464	241.893	188.387
P52027	DNA polymerase I (POL I) (EC 2.7.7.7)	polA	0.128822	4.6081	6.04812
Q9RR77	Cytochrome c oxidase, subunit I	DR_2620	0.128877	42.5717	54.5024
Q9RUT8	Uncharacterized protein	DR_1293	0.129233	7.14698	10
Q9RVJ0	Branched-chain amino acid ABC transporter, periplasmic amino acid-binding protein	DR_1038	0.129588	5.96171	8.15608
Q9RV57	Shikimate dehydrogenase (NADP(+)) (SDH) (EC 1.1.1.25)	aroE	0.131442	5.55056	7.78059
Q9RY07	Uncharacterized protein	DR_0147	0.131791	11.5822	7.37926
Q9RY79	Peptidylprolyl isomerase (EC 5.2.1.8)	DR_0071	0.132485	42.4293	33.107
Q9R3J8	Transposase, putative	DR_1296	0.132485	21.0428	15.9731
Q9RUV2	Superoxide dismutase [Mn] (EC 1.15.1.1) (MnSOD)	sodA	0.13283	169.748	217.821
Q9RVZ6	Uncharacterized protein	DR_0874	0.132877	15.1902	11.1206
Q9RX83	DNA-binding response regulator	DR_0432	0.134704	14.4535	19.5182
Q9RRP7	Uncharacterized protein	DR_2441	0.135676	47.4626	62.0679
Q9RV72	Uncharacterized protein	DR_1158	0.135676	13.4451	9.28566
Q9RZ14	Response regulator	DR_A0139	0.137525	19.077	26.4252
Q9RR86	BrkB protein, putative	DR_2609	0.137525	12.6835	16.6186
Q9RSX5	Uncharacterized protein	DR_1994	0.137637	176.416	225.535
Q9RWT3	Uncharacterized protein	DR_0582	0.137637	14.3822	19.2366
Q9RTN8	Uncharacterized protein	DR_1719	0.137637	3.66672	1.92871
Q9RZR1	Transposase, putative	DR_B0057	0.137966	10.1109	7.44121
Q9RRG1	Thiosulfate sulfurtransferase	DR_2531	0.139169	9.17199	12.3585
Q9RX62	Guanyl-specific ribonuclease SA	DR_0453	0.139786	8.47032	13.9877
Q9RZR3	Uncharacterized protein	DR_B0052	0.140109	7.92684	3.68213
Q9RT28	3-oxoacyl-[acyl-carrier-protein] synthase 2 (EC 2.3.1.179)	DR_1941	0.140431	9.44788	12.4041
Q9RRA0	Magnesium protoporphyrin chelatase, putative	DR_2594	0.141042	30.4458	38.866
Q9RRI6	Uncharacterized protein	DR_2504	0.14165	4.83922	3.06236
Q9RS05	Serine protease, subtilase family, C-terminal	DR_2322	0.141737	11.3139	14.9708
Q9RSF8	Purine-nucleoside phosphorylase (EC 2.4.2.1)	DR_2166	0.141738	15.4348	20.223
Q9RZB5	Mannosyltransferase	DR_A0039	0.141738	25.0933	17.643
Q9RZS0	GGDEF family protein	DR_B0044	0.145497	6.764	5.08456
Q9RUW5	Uncharacterized protein	DR_1265	0.146378	2.77972	1.24225
Q9RX38	Sodium:solute symporter protein	DR_0477	0.146684	4.77015	3.00071
Q9RZL3	Uncharacterized protein	DR_B0112	0.14756	12.3923	8.70339
Q9RY18	Uncharacterized protein	DR_0134	0.148718	10.5771	18.0128
Q9RVS8	Thioredoxin	DR_0944	0.149034	256.576	326.503
Q9RU92	NADH-quinone oxidoreductase subunit F (EC 1.6.5.11)	DR_1500	0.149034	3.06522	1.65886
Q9RYA9	Uncharacterized protein	DR_0041	0.149616	10.6542	15.3518
Q9RS20	Multidrug-efflux transporter, putative	DR_2307	0.149913	4.20729	2.87322
Q9RTW5	Uncharacterized protein	DR_1638	0.150491	7.32311	4.29197
Q9RYR2	Extracellular solute-binding protein, family 5	DR_A0246	0.151068	5.45278	4.04124
Q9RZR5	Uncharacterized protein	DR_B0050	0.151079	4.06271	2.57685
Q9RRK5	Uncharacterized WD repeat-containing protein DR_2484	DR_2484	0.153337	6.83536	4.64902
Q9RRS9	Putative esterase DR_2406 (EC 3.1.2.-)	DR_2406	0.153625	21.253	28.6403
Q9RTM5	Uncharacterized protein	DR_1735	0.153919	3.54685	2.32693
Q9RXZ0	Endo alpha-1,4 polygalactosaminidase, putative	DR_0164	0.153919	3.66224	2.24393
Q9RRP5	Ribosomal protein N-acetyltransferase, putative	DR_2443	0.155877	10.9057	15.1267
Q9RS08	Uncharacterized protein	DR_2319	0.15588	10.2989	13.5751
Q9RUB0	Uncharacterized protein	DR_1481	0.156161	17.3528	22.6382
Q9RWY1	Serine/threonine protein kinase-related protein	DR_0534	0.158381	4.02331	2.42572
	DR_t15	DR_t15	0.158381	3099.83	1364.71
Q9RZH0	Uncharacterized protein	DR_C0015	0.158656	13.2503	9.70638
Q9RUM6	Outer membrane protein	DR_1358	0.158925	22.5708	17.1693
Q9RVX6	Uncharacterized protein	DR_0895	0.158925	5.27759	12.7569
Q9RS81	Uncharacterized protein	DR_2246	0.158925	8.57339	4.38058
Q9RWJ5	Uncharacterized protein	DR_0673	0.160012	39.1112	50.6332
Q9RSS1	Uncharacterized protein DR_2053	DR_2053	0.160012	5.94596	3.93169
Q9RTH0	FAD:protein FMN transferase (EC 2.7.1.180) (Flavin transferase)	DR_1794	0.160012	2.66524	1.34431
Q9RRG6	Dihydrolipoyl dehydrogenase (EC 1.8.1.4)	DR_2526	0.1611	35.6415	45.2295
Q9RZG7	Transposase-related	DR_C0019	0.161366	12.8223	8.21565
Q9RWK4	mRNA interferase (EC 3.1.-.-)	DR_0662	0.161904	38.9102	25.8538
Q9RUW7	Uncharacterized protein	DR_1263	0.162983	217.086	172.739
Q9RRV0	Phenylacetic acid degradation protein PaaB, putative	DR_2385	0.163225	5.13746	9.78766
Q9RTW9	GGDEF family protein	DR_1633	0.163225	4.00825	6.18392
Q9RW01	Bifunctional purine biosynthesis protein PurH [Includes: Phosphoribosylaminoimidazolecarboxamide formyltransferase (EC 2.1.2.3) (AICAR transformylase); IMP cyclohydrolase (EC 3.5.4.10) (ATIC) (IMP synthase) (Inosinicase)]	purH	0.163225	3.52148	4.79465
Q9RUE3	ATP phosphoribosyltransferase regulatory subunit	hisZ	0.164025	2.97627	4.59729
Q9RWN5	Cell division protein FtsZ	ftsZ	0.165294	22.7463	29.0899
Q9RS26	Uncharacterized protein	DR_2301	0.165294	16.5349	12.2907
Q9RRW1	Ribonucleoside-diphosphate reductase (EC 1.17.4.1)	DR_2374	0.165294	9.53512	12.1189
Q9RTE3	Multifunctional fusion protein [Includes: Protein translocase subunit SecD; Protein-export membrane protein SecF]	secD	0.165294	6.81785	8.82131
Q9RSC6	ATP-dependent DNA helicase RecG-related protein	DR_2199	0.165294	3.5406	4.73893
Q9RT45	Nuclease SbcCD subunit D	sbcD	0.165294	5.51148	3.60227
Q9RRC3	Uncharacterized protein	DR_2569	0.168213	8.17524	11.0518
Q9RYC8	Uncharacterized protein	DR_0022	0.168425	28.8499	21.8644
Q9RZR2	Uncharacterized protein	DR_B0054	0.168425	10.1477	14.3796
Q9RT66	Uncharacterized protein	DR_1899	0.168425	9.25211	6.07685
Q9RUW4	Proline--tRNA ligase (EC 6.1.1.15) (Prolyl-tRNA synthetase) (ProRS)	proS	0.169589	8.64147	11.2583
Q9RXI9	Serine cycle enzyme, putative	DR_0324	0.169589	14.9304	11.0366
Q9RZI5	McrB-related protein	DR_B0143	0.169589	10.6687	7.66187
Q9RY19	Lipase/esterase, putative	DR_0133	0.169589	5.53066	3.74693
Q9RY85	ATP-dependent helicase, putative	DR_0065	0.169589	4.55753	3.47801
Q9RRL5	Cytochrome P450	DR_2473	0.169589	4.76943	3.36105
Q9RX60	Streptomycin 3-kinase	DR_0455	0.169589	3.49743	2.05749
	DR_t08	DR_t08	0.169589	4471.64	2634.58
Q9RVM2	SugE protein	DR_1005	0.16983	12.7759	5.65449
Q9RY24	Protein GrpE (HSP-70 cofactor)	grpE	0.170831	356.006	283.246
Q9RZD2	Uncharacterized protein	DR_A0021	0.170831	10.851	7.85015
Q9RVH5	Uncharacterized protein	DR_1054	0.171589	53.0743	31.293
Q9RW10	Putative 4-hydroxy-4-methyl-2-oxoglutarate aldolase (HMG aldolase) (EC 4.1.3.17) (Oxaloacetate decarboxylase) (OAA decarboxylase) (EC 4.1.1.3) (Regulator of ribonuclease activity homolog) (RraA-like protein)	DR_0859	0.175171	8.38518	12.5287
Q9RX65	Uncharacterized protein	DR_0450	0.175171	5.66233	7.8664
Q9RWS4	Uncharacterized protein	DR_0591	0.1754	6.38392	9.0002
Q9RY12	Uncharacterized protein	DR_0140	0.175876	41.4138	31.768
Q9RWI2	Uncharacterized protein	DR_0686	0.175876	11.0132	13.8918
Q9RS88	Acetylornithine deacetylase, putative	DR_2239	0.175876	6.00067	7.93447
Q9RR66	Deoxycytidylate deaminase, putative	DR_2631	0.175876	10.5388	5.47037
Q9RRF4	Cytochrome P450	DR_2538	0.175876	2.80052	4.07302
Q9RV52	Uncharacterized protein	DR_1178	0.175876	2.17918	3.90107
Q9RVF1	Antibiotic biosynthesis protein LmbJ, putative	DR_1078	0.175876	5.56742	3.65666
Q9RYW0	Acyl-CoA dehydrogenase, putative	DR_A0196	0.175876	4.6964	2.99282
Q9RYY4	Molybdenum ABC transporter, periplasmic molybdate-binding protein, putative	DR_A0169	0.175876	4.15139	2.25585
Q9RU70	Cephalosporin acylase	DR_1524	0.175876	2.51419	1.6912
Q9RWN4	Uncharacterized protein	DR_0632	0.1761	4.39087	2.97549
Q9RW15	Uncharacterized protein	DR_0854	0.176831	43.7844	29.6452
Q9RWG6	V-type ATP synthase subunit D (V-ATPase subunit D)	atpD	0.177716	91.394	115.248
Q9RY46	Uncharacterized protein	DR_0105	0.177716	63.2664	80.827
Q9RUB9	Uncharacterized protein	DR_1470	0.177716	8.0657	11.8217
Q9RXP9	CynX-related transport protein, putative	DR_0260	0.177716	2.1927	1.05693
Q9RXT6	Amidophosphoribosyltransferase (ATase) (EC 2.4.2.14) (Glutamine phosphoribosylpyrophosphate amidotransferase) (GPATase)	purF	0.17916	13.5792	8.33551
Q9RXL7	Hydrolase, haloacid dehalogenase-like family	DR_0293	0.17916	9.54262	6.58272
Q9RSL7	ABC transporter, ATP-binding protein, Ycf16 family	DR_2107	0.180594	239.277	191.406
Q9RTU3	Uncharacterized protein	DR_1663	0.180594	34.0051	43.8514
Q9RS86	Ribosomal protein S2-related protein	DR_2241	0.181057	4.92315	3.61757
Q9RWK3	Uncharacterized protein	DR_0663	0.184765	40.7435	26.5146
Q9RS25	Uncharacterized protein	DR_2302	0.185675	17.6388	11.5741
Q9RRE1	Uncharacterized protein	DR_2551	0.185675	6.10747	8.60837
Q9RSK0	50S ribosomal protein L36	rpmJ	0.186376	13449.1	10686
Q9RRZ0	Uncharacterized protein	DR_2342	0.18723	14.0809	10.4844
Q9RTU8	Uncharacterized protein	DR_1658	0.18723	13.8919	9.92168
Q9RYH6	Glutaryl-CoA dehydrogenase	DR_A0337	0.18723	4.1645	5.71404
Q9RT99	Ribosomal RNA small subunit methyltransferase H (EC 2.1.1.199) (16S rRNA m(4)C1402 methyltransferase) (rRNA (cytosine-N(4)-)-methyltransferase RsmH)	rsmH	0.187383	8.94481	12.8722
Q9RR73	Uncharacterized protein	DR_2624	0.187383	12.3985	8.79437
Q9RWS6	Uncharacterized protein	DR_0589	0.187583	6.27423	3.76121
Q9RSA5	Tellurium resistance protein TerD	DR_2221	0.188423	133.238	166.743
Q9RXI2	Uncharacterized protein	DR_0331	0.188423	108.824	137.888
Q9RRS8	Uncharacterized protein	DR_2407	0.188423	26.6109	35.2275
Q9RVN1	Uncharacterized protein	DR_0996	0.189549	30.8421	7.80297
Q9RUZ0	Citrate lyase subunit beta-like protein (EC 4.1.-.-)	DR_1240	0.189549	4.14222	2.65761
Q9RRP9	Uncharacterized protein	DR_2439	0.191102	29.6175	37.9509
Q9RSN5	Ferripyochelin-binding protein	DR_2089	0.191102	5.7389	9.44648
Q9RYG8	ABC transporter, ATP-binding protein	DR_A0349	0.191102	2.54486	1.77571
Q9RW14	Uncharacterized protein	DR_0855	0.191536	10.4582	7.6974
Q9RTW8	Uncharacterized protein	DR_1634	0.191969	5.86497	8.38687
Q9RTB7	1,4-alpha-glucan branching enzyme GlgB (EC 2.4.1.18) (1,4-alpha-D-glucan:1,4-alpha-D-glucan 6-glucosyl-transferase) (Alpha-(1->4)-glucan branching enzyme) (Glycogen branching enzyme) (BE)	glgB	0.194464	8.94054	11.4487
Q9RZ98	Uncharacterized protein	DR_A0056	0.194464	13.3297	9.24555
Q9RXZ9	Riboflavin biosynthesis protein RibBA [Includes: GTP cyclohydrolase-2 (EC 3.5.4.25) (GTP cyclohydrolase II); 3,4-dihydroxy-2-butanone 4-phosphate synthase (DHBP synthase) (EC 4.1.99.12)]	ribBA	0.194464	9.95019	7.07465
Q9RT00	Uncharacterized protein	DR_1969	0.194649	55.6113	71.7572
Q9RWW7	Pilin, type IV, putative	DR_0548	0.194833	280.908	351.562
Q9RTG0	Uncharacterized protein	DR_1804	0.195256	35.5394	46.2059
Q9RX86	Cytochrome-related protein	DR_0429	0.195563	22.4848	28.8392
Q9RWI9	Uncharacterized protein	DR_0679	0.195563	12.3508	22.5752
Q9RRU1	N-acetylmuramoyl-L-alanine amidase	DR_2394	0.195563	4.39932	5.67986
Q9RSC7	ABC transporter, ATP-binding protein	DR_2198	0.198131	9.9718	14.4819
Q9RTH4	Yellow-related protein	DR_1790	0.198722	69.6051	86.8551
Q9RWJ8	Uncharacterized protein	DR_0670	0.198722	6.2179	3.77344
Q9RU81	Uridylate kinase (UK) (EC 2.7.4.22) (Uridine monophosphate kinase) (UMP kinase) (UMPK)	pyrH	0.199073	62.7249	50.1143
Q9RVA0	Uncharacterized protein	DR_1129	0.199073	6.0031	3.71603
Q9RXE7	Aminodeoxyfutalosine synthase (AFL synthase) (Aminofutalosine synthase) (EC 2.5.1.120) (Menaquinone biosynthetic enzyme MqnE)	mqnE	0.200195	9.66732	12.4283
Q9RV06	Glycosyl transferase-related protein	DR_1224	0.201077	3.65041	7.09788
Q9RXY9	Acyl-peptide hydrolase, putative	DR_0165	0.201721	5.43303	4.20604
Q9RU71	Pyrroline-5-carboxylate reductase (p5C reductase) (p5CR) (EC 1.5.1.2) (PCA reductase)	proC	0.204485	6.07289	8.37507
Q9RXY2	Uncharacterized protein	DR_0172	0.205121	26.3721	18.4256
Q9RVA2	Uncharacterized protein	DR_1127	0.205399	33.6882	44.5991
Q9RSC8	ABC transporter, permease protein, CysTW family	DR_2197	0.205399	9.64189	13.5074
Q9RRY0	Porphobilinogen deaminase (PBG) (EC 2.5.1.61) (Hydroxymethylbilane synthase) (HMBS) (Pre-uroporphyrinogen synthase)	hemC	0.205399	6.88681	9.1039
Q9RUP8	Isoleucine--tRNA ligase (EC 6.1.1.5) (Isoleucyl-tRNA synthetase) (IleRS)	ileS	0.205399	5.35857	6.74892
Q9RSY4	Beta-lactamase, putative	DR_1985	0.205399	6.40311	4.84567
Q9RWP5	MoxR protein	DR_0621	0.205399	3.04758	1.86056
Q9RXS5	Putative tRNA (cytidine(34)-2'-O)-methyltransferase (EC 2.1.1.207) (tRNA (cytidine/uridine-2'-O-)-methyltransferase)	DR_0231	0.208124	8.72086	13.3981
Q9RWM6	S-adenosylmethionine synthase (AdoMet synthase) (EC 2.5.1.6) (MAT) (Methionine adenosyltransferase)	metK	0.208216	22.799	28.5436
Q9RWX2	Oxidoreductase, short-chain dehydrogenase/reductase family	DR_0543	0.208216	10.0547	13.4239
Q9R3J0	Transposase, putative	DR_0870	0.208216	14.2404	11.1791
Q9RXY7	Radiation response metalloprotease IrrE (EC 3.4.24.-) (DNA repair regulatory protein IrrE) (Inducer of pleiotropic protein for DNA repair)	irrE	0.208216	10.7666	7.67027
Q9RZ24	Uncharacterized protein	DR_A0129	0.208216	5.18512	6.98154
Q9RXS7	Endoglucanase, putative	DR_0229	0.208373	13.7175	17.4918
Q9RW63	Sec-independent protein translocase protein TatC	tatC	0.209221	13.1584	16.8597
Q9RYF3	Uncharacterized protein	DR_A0365	0.20953	19.4593	12.5355
Q9RSX4	Uncharacterized protein	DR_1995	0.20953	6.63389	5.06067
Q9RRU5	Homoserine kinase (HK) (HSK) (EC 2.7.1.39)	thrB	0.210832	5.40546	7.29856
Q9RTS7	N-methyl-transferase-related protein	DR_1679	0.210984	3.26674	1.54373
Q9RUG8	Response regulator	DR_1418	0.213883	36.4289	46.9323
Q9RU27	Peptide ABC transporter, ATP-binding protein	DR_1568	0.214259	23.9789	33.4676
Q9RXL0	Uncharacterized protein	DR_0301	0.214614	30.9314	43.0722
Q9RZG3	Uncharacterized protein	DR_C0024	0.214614	15.2559	11.3105
Q9RXH9	Lipase, putative	DR_0334	0.214614	5.57521	4.2466
Q9RXP8	MutT/nudix family protein	DR_0261	0.214614	3.96165	1.6443
Q9RUD6	5'-methylthioadenosine/S-adenosylhomocysteine nucleosidase (EC 3.2.2.9)	DR_1451	0.215439	5.15795	7.35717
Q9RVJ8	Aminotransferase, putative	DR_1030	0.216036	2.17101	1.26638
Q9RS24	Chloramphenicol acetyltransferase	DR_2303	0.216773	13.3693	9.52309
Q9RT18	Uncharacterized protein	DR_1951	0.216773	10.1776	7.29852
Q9RZE6	Succinate-semialdehyde dehydrogenase	DR_A0003	0.217365	12.4671	9.82554
Q9X719	Holliday junction ATP-dependent DNA helicase RuvB (EC 3.6.4.12)	ruvB	0.218632	22.0445	27.7739
Q9RTM8	Glycolate oxidase subunit GlcE	DR_1732	0.218995	5.3274	3.48607
Q9RW00	Uncharacterized protein	DR_0869	0.219405	24.3113	34.1359
Q9RZ02	Urocanate hydratase (Urocanase) (EC 4.2.1.49) (Imidazolonepropionate hydrolase)	hutU	0.219405	9.22727	13.0982
Q9RUL5	Minicell-associated protein DivIVA	DR_1369	0.219405	5.16157	7.19291
Q9RRK6	Uncharacterized protein	DR_2483	0.219988	14.232	8.76141
Q9RUB7	Phage shock protein A homolog	DR_1473	0.221373	417.614	512.836
Q9RX63	Uncharacterized protein	DR_0452	0.221373	13.319	21.7897
Q9RTC0	Uncharacterized protein	DR_1845	0.222174	8.61375	12.3903
Q9RYE2	Diadenylate cyclase (DAC) (EC 2.7.7.85) (Cyclic-di-AMP synthase) (c-di-AMP synthase)	dacA	0.223933	13.203	18.3921
Q9RUM9	Phosphatidylglycerophosphatase B-related protein	DR_1355	0.223933	5.94268	8.17126
Q9RZ96	Uncharacterized protein	DR_A0058	0.223933	11.4927	7.96606
Q9RYC7	N5-carboxyaminoimidazole ribonucleotide mutase (N5-CAIR mutase) (EC 5.4.99.18) (5-(carboxyamino)imidazole ribonucleotide mutase)	purE	0.223933	11.5916	6.65234
Q9RX55	Acetyl-CoA synthase	DR_0460	0.223933	3.19191	2.38096
Q9RWC6	Response regulator	DR_0743	0.225071	23.4311	29.7422
Q9RY90	Uncharacterized protein	DR_0060	0.225071	11.3721	5.64494
Q9RYD3	Uncharacterized protein	DR_0017	0.225197	18.5235	13.2151
Q9RUG6	[LysW]-aminoadipate kinase (EC 2.7.2.-)	lysZ	0.227303	3.6601	2.3046
Q9RXX5	RNA polymerase sigma-E factor	DR_0180	0.227645	6.41288	4.18665
Q9RYN3	Malate synthase (EC 2.3.3.9)	DR_A0277	0.229203	31.6457	39.2706
Q9RRT3	Uncharacterized protein	DR_2402	0.229203	10.7211	5.5055
Q9RU00	Glucose 6-phosphate dehydrogenase assembly protein OpcA, putative	DR_1597	0.232282	4.61318	6.32333
Q9RUT6	PecM-related protein	DR_1295	0.232282	2.57429	1.4638
Q9RUI5	Ribulose-phosphate 3-epimerase	DR_1401	0.233488	7.33719	10.27
Q9RXC5	Uncharacterized protein	DR_0390	0.23578	10.5209	13.4229
Q9RY49	50S ribosomal protein L9	rplI	0.236107	663.359	540.535
Q9RU17	Uncharacterized protein	DR_1579	0.236542	9.75739	12.2934
Q9RT43	Uncharacterized protein	DR_1923	0.236542	4.30995	2.8353
Q9RYI9	Urea/short-chain amide ABC transporter, ATP-binding protein, putative	DR_A0323	0.237083	4.08652	2.15473
Q9RUC7	Uncharacterized protein	DR_1462	0.237407	1.7332	2.55503
Q9RZF4	Oxidative cyclase, putative	DR_C0036	0.23773	26.1948	17.7608
Q9RYR0	Transcriptional regulator, MarR family	DR_A0248	0.238699	24.1906	15.0274
Q9RUG2	Chaperone protein DnaJ	dnaJ	0.238797	33.3029	41.065
Q9RRD7	Aspartyl/glutamyl-tRNA(Asn/Gln) amidotransferase subunit B (Asp/Glu-ADT subunit B) (EC 6.3.5.-)	gatB	0.238797	6.47057	8.45833
	5S_rRNA	EBG00001181320	0.238797	6390000	4490000
Q9RW67	Uncharacterized protein	DR_0802	0.240719	2.04494	6.96985
	5S_rRNA	EBG00001181317	0.240719	6540000	4590000
Q9RT05	General secretion pathway protein E	DR_1964	0.241562	5.88098	4.65746
Q9RY73	Shikimate 5-dehydrogenase, putative	DR_0077	0.241562	6.12251	4.34215
Q9RX14	Dihydroorotate dehydrogenase (quinone) (EC 1.3.5.2) (DHOdehase) (DHOD) (DHODase) (Dihydroorotate oxidase)	pyrD	0.241662	4.25757	5.71395
Q9RVX9	Sensor histidine kinase	DR_0892	0.242499	15.4501	11.6015
Q9RXV6	Transcriptional regulator, Lrp/AsnC family	DR_0200	0.242499	6.96038	4.08256
Q9RVR9	Succinate dehydrogenase, hydrophobic subunit SdhD, putative	DR_0953	0.242907	54.7041	76.0557
Q9RVD5	Uncharacterized protein	DR_1094	0.242907	20.9851	31.1526
Q9RZA8	Uncharacterized protein	DR_A0046	0.243004	9.74028	6.98779
Q9RRR5	Uncharacterized protein	DR_2421	0.243313	11.1871	8.22025
Q9RVS1	Succinate dehydrogenase, iron-sulfur subunit	DR_0951	0.243409	35.0656	43.4986
Q9RXE5	Uncharacterized protein	DR_0368	0.243601	12.4892	17.0218
	5S_rRNA	EBG00001181282	0.243601	6520000	4600000
Q9RVE5	Methylmalonyl-CoA mutase, beta subunit	DR_1084	0.246225	7.11582	8.91749
Q9RYB2	Serine hydroxymethyltransferase (SHMT) (Serine methylase) (EC 2.1.2.1)	glyA	0.246408	8.71194	11.4029
Q9RT85	Hemolysin, putative	DR_1880	0.246408	5.65241	3.66145
Q9RUG1	Uncharacterized protein	DR_1425	0.2471	5.63851	8.08105
Q9RTH2	Uncharacterized protein	DR_1792	0.2471	7.07752	4.83318
Q9RTG2	Uncharacterized protein	DR_1802	0.2471	9.08639	4.63612
Q9RX68	Orotate phosphoribosyltransferase (OPRT) (OPRTase) (EC 2.4.2.10)	pyrE	0.24737	11.0374	14.6207
Q9RVS5	Uncharacterized protein	DR_0947	0.24737	2.3167	7.70361
Q7DF78	Uncharacterized protein	DR_1726	0.24737	6.11823	4.23208
Q9RWV4	Maltose ABC transporter, periplasmic maltose-binding protein	DR_0561	0.24743	118.42	144.52
Q9RRZ9	Ferredoxin	DR_2330	0.24743	41.4501	52.7343
Q9RYK3	Long-chain fatty acid--CoA ligase	DR_A0309	0.24743	1.94514	1.23397
Q9RZ59	Uncharacterized protein	DR_A0095	0.248141	7.30169	2.96335
Q9RSK3	Branched-chain amino acid ABC transporter, permease protein	DR_2121	0.248229	3.81462	2.64725
Q9RWK1	Uncharacterized protein	DR_0665	0.248731	17.0909	10.9863
Q9RSP6	Lipase, putative	DR_2078	0.249523	14.6219	18.5723
Q9RVC2	Uncharacterized protein	DR_1107	0.249523	12.2082	8.93405
Q9RTD4	Uncharacterized protein	DR_1831	0.250311	15.2093	19.5187
Q9RUL2	Uncharacterized protein	DR_1372	0.250311	12.8762	9.13866
Q9RVH9	Uncharacterized protein	DR_1050	0.251423	21.0398	14.2443
Q9RXU9	Uncharacterized protein	DR_0207	0.251916	12.4777	18.0948
Q9RZ42	Uncharacterized protein	DR_A0112	0.252613	5.62954	4.26266
Q9RXS4	Uncharacterized protein	DR_0232	0.254945	17.6762	33.8457
Q9RRN6	Uncharacterized protein	DR_2452	0.256044	400.739	692.379
Q9RXP5	Glycogen operon protein GlgX	DR_0264	0.256325	13.2334	16.2755
Q9RXM7	Branched-chain amino acid ABC transporter, ATP-binding protein	DR_0283	0.256605	5.73875	3.23562
Q9RX50	Uncharacterized protein	DR_0465	0.257291	4.03367	2.04832
Q9RY06	Valine--tRNA ligase (EC 6.1.1.9) (Valyl-tRNA synthetase) (ValRS)	valS	0.257569	9.83906	12.109
Q9RYD6	Ribosomal RNA small subunit methyltransferase G (EC 2.1.1.-) (16S rRNA 7-methylguanosine methyltransferase) (16S rRNA m7G methyltransferase)	rsmG	0.257643	4.51013	6.65024
Q9RX10	5`-nucleotidase family protein	DR_0505	0.257717	8.37047	10.4428
Q9RVW9	Uncharacterized protein	DR_0902	0.257791	11.0981	16.4768
Q9RSQ1	Uncharacterized protein	DR_2073	0.257864	3.79903	6.65453
Q9RW60	Uncharacterized protein	DR_0809	0.25814	1.76731	0.654228
Q9RUR2	Uncharacterized protein	DR_1320	0.259221	7.06404	10.02
Q9RSH5	Membrane protein insertase YidC (Foldase YidC) (Membrane integrase YidC) (Membrane protein YidC)	yidC	0.259494	32.1607	39.4265
Q9RZM9	Uncharacterized protein	DR_B0094	0.260239	4.60584	3.12262
Q9RW77	Uncharacterized protein	DR_0792	0.260239	1.852	1.17624
Q9RY51	Single-stranded DNA-binding protein (SSB)	ssb	0.261049	2192.73	1806.42
Q9RY57	Phytoene dehydrogenase, putative	DR_0093	0.261049	4.29397	3.03953
Q9RRK1	ABC transporter, permease protein, CysTW family	DR_2488	0.261049	1.95036	1.31596
Q9RUL8	Pyridoxal 5'-phosphate synthase subunit PdxT (EC 4.3.3.6) (Pdx2) (Pyridoxal 5'-phosphate synthase glutaminase subunit) (EC 3.5.1.2)	pdxT	0.26139	12.9754	19.8456
P50933	L-lactate dehydrogenase (L-LDH) (EC 1.1.1.27)	ldh	0.26139	13.8265	17.9657
Q9RYL3	Copper resistance protein, putative	DR_A0299	0.26139	6.52557	10.0447
Q9RTQ8	tRNA-dihydrouridine(20/20a) synthase (EC 1.3.1.-) (EC 1.3.1.91) (DusA-like U20-specific dihydrouridine synthase) (U20-specific Dus)	DR_1698	0.26139	4.56951	6.08317
Q9RTS4	Uncharacterized protein	DR_1682	0.26139	9.64063	3.31554
Q9RVB5	Heat shock protein, HSP20 family	DR_1114	0.261458	1191.03	980.731
Q9RZ57	Head morphogenesis protein, putative	DR_A0097	0.262914	3.4808	1.33299
Q9RUD9	Uncharacterized protein	DR_1448	0.263574	14.799	18.331
Q9RTZ3	Oligosaccharide deacetylase, putative	DR_1604	0.264233	7.23334	10.2493
Q9RSU7	ArgE/DapE/Acy1 family protein	DR_2025	0.264953	9.46053	12.1206
Q9RTJ6	Anthranilate synthase component II	DR_1766	0.264953	6.65278	9.80026
Q9RSN6	Uncharacterized protein	DR_2088	0.266593	7.98964	10.0464
Q9RRB0	DNA-3-methyladenine glycosidase II, putative	DR_2584	0.267244	6.85502	4.87929
Q9RT79	Uncharacterized protein	DR_1886	0.268287	14.8861	19.0833
Q9RRP3	Uncharacterized protein	DR_2445	0.268346	85.3952	106.141
Q9RUJ0	Uncharacterized protein	DR_1396	0.268404	3.08181	6.14105
Q9RY20	Uncharacterized protein	DR_0132	0.268831	15.1466	18.9201
Q9RU77	Uncharacterized protein	DR_1515	0.268831	13.5787	18.8855
Q9RV49	Uncharacterized protein	DR_1181	0.268831	6.01486	9.96614
Q9RTS6	tRNA (guanine-N(7)-)-methyltransferase (EC 2.1.1.33) (tRNA (guanine(46)-N(7))-methyltransferase) (tRNA(m7G46)-methyltransferase)	trmB	0.268831	3.04386	4.82076
Q9RRU7	Lipoprotein signal peptidase (EC 3.4.23.36) (Prolipoprotein signal peptidase) (Signal peptidase II) (SPase II)	lspA	0.268945	25.0225	32.5471
Q9RWC7	Arginine repressor	argR	0.268945	11.1417	14.9382
Q9RRJ1	Nucleoside diphosphate kinase (NDK) (NDP kinase) (EC 2.7.4.6) (Nucleoside-2-P kinase)	ndk	0.26931	20.8205	26.5888
Q9RXQ5	Uncharacterized protein	DR_0253	0.26931	11.5851	8.08677
Q9RS72	Uncharacterized protein	DR_2255	0.26931	4.62167	2.98416
Q9RZQ0	Uncharacterized protein	DR_B0070	0.269754	7.09313	5.22434
Q9RT51	Uncharacterized protein	DR_1915	0.270638	11.365	9.07825
Q9RZR9	Uncharacterized protein	DR_B0045	0.270638	13.1168	4.38256
Q9RRU8	S-ribosylhomocysteine lyase (EC 4.4.1.21) (AI-2 synthesis protein) (Autoinducer-2 production protein LuxS)	luxS	0.270663	16.0873	23.5543
Q9RTH5	Pseudouridine synthase (EC 5.4.99.-)	DR_1789	0.270663	7.83358	6.07285
Q9RWJ9	Uncharacterized protein	DR_0669	0.270663	5.9605	4.38465
Q9RX40	ABC transporter, ATP-binding protein, EF-3 family	DR_0475	0.270663	3.85868	2.61461
Q9RVM6	Phospho-2-dehydro-3-deoxyheptonate aldolase/chorismate mutase	DR_1001	0.270909	18.0284	22.2711
Q9RRZ2	Uncharacterized protein	DR_2337	0.271731	4.56237	1.09161
Q9RYS5	Oxidoreductase, iron-sulfur subunit	DR_A0233	0.273317	22.7669	37.202
Q9RZU2	Uncharacterized protein	DR_B0021	0.273609	15.9989	9.55056
Q9RWY7	Uncharacterized protein	DR_0528	0.273609	3.22425	2.14723
Q9RSD7	Cyclopropane-fatty-acyl-phospholipid synthase, putative	DR_2187	0.275474	12.3481	9.82618
Q9RTT9	Potassium uptake protein KtrB	DR_1667	0.275474	3.33265	2.43094
Q9RZ60	Uncharacterized protein	DR_A0094	0.275474	2.82437	1.96162
Q9RS51	Uncharacterized protein	DR_2276	0.276756	296.169	206.244
Q9RWD7	Imidazole glycerol phosphate synthase subunit HisF (EC 4.1.3.-) (IGP synthase cyclase subunit) (IGP synthase subunit HisF) (ImGP synthase subunit HisF) (IGPS subunit HisF)	hisF	0.276756	7.43143	9.65438
Q9RYV5	NH(3)-dependent NAD(+) synthetase (EC 6.3.1.5)	nadE	0.276757	2.74893	4.05867
Q9RRY5	Uncharacterized protein	DR_2347	0.27813	3.65147	2.13368
Q9RTK3	Uncharacterized protein	DR_1757	0.278408	4.51264	3.24777
Q9RZ58	Uncharacterized protein	DR_A0096	0.278408	3.28358	1.9595
Q9RZQ6	Uncharacterized protein	DR_B0064	0.279396	8.95984	3.42969
Q9RR83	Hydrolase, CbbY/CbbZ/GpH/YieH family	DR_2613	0.280005	3.57754	5.26774
Q9RSJ2	Uncharacterized protein	DR_2132	0.281178	26.3245	33.0974
Q9RW31	Uncharacterized protein	DR_0838	0.281407	4.32237	2.1686
Q9RUI4	Transcriptional repressor, TetR family	DR_1402	0.281447	6.48225	10.1692
Q9RSU2	Uncharacterized protein	DR_2031	0.281675	5.10967	6.86855
Q9RTR7	Glucose-1-phosphate adenylyltransferase (EC 2.7.7.27) (ADP-glucose pyrophosphorylase) (ADPGlc PPase) (ADP-glucose synthase)	glgC	0.281981	17.4295	21.3951
Q9RSY9	Uncharacterized protein	DR_1980	0.281981	16.0241	19.8371
Q9RYB6	Uncharacterized protein	DR_0034	0.281981	5.81568	10.4293
Q9RXT5	Uncharacterized protein	DR_0221	0.282207	23.7251	12.0317
Q9RYQ8	Acyl-CoA dehydrogenase, putative	DR_A0250	0.285046	6.19276	4.95629
Q9RWI3	Uncharacterized protein	DR_0685	0.285827	60.8964	73.4773
Q9RRF3	Iron dependent repressor, putative	DR_2539	0.286234	5.30254	7.28929
Q9RU28	Peptide ABC transporter, ATP-binding protein	DR_1567	0.286522	20.6014	29.1612
Q9RRN3	Uncharacterized protein	DR_2455	0.286522	22.5377	15.9103
Q9RTZ7	Uncharacterized protein	DR_1600	0.286522	5.99935	8.74606
Q9RSK6	Branched-chain amino acid ABC transporter, ATP-binding protein	DR_2118	0.286556	8.63412	6.45462
Q9RYL0	Uncharacterized protein	DR_A0302	0.28733	6.80306	8.76148
Q9RZ95	Uncharacterized protein	DR_A0059	0.288534	9.64674	7.10733
Q9RS57	Glycerol-3-phosphate acyltransferase 2 (Acyl-PO4 G3P acyltransferase 2) (Acyl-phosphate--glycerol-3-phosphate acyltransferase 2) (G3P acyltransferase 2) (GPAT 2) (EC 2.3.1.n3) (Lysophosphatidic acid synthase 2) (LPA synthase 2)	plsY2	0.288534	3.2302	5.93134
Q9RYT4	Homoprotocatechuate 2,3-dioxygenase, putative	DR_A0224	0.288534	3.55676	2.49692
Q9RXI1	Uncharacterized protein	DR_0332	0.288565	6.5537	5.12966
Q9RZN6	Potassium-transporting ATPase KdpC subunit (ATP phosphohydrolase [potassium-transporting] C chain) (Potassium-binding and translocating subunit C) (Potassium-translocating ATPase C chain)	kdpC	0.290621	4.54225	2.77471
Q9RUC4	Uncharacterized protein	DR_1465	0.290649	5.6868	8.09451
Q9RXN1	Uncharacterized protein	DR_0279	0.292147	4.03386	2.52408
Q9RXA1	Hydrolase, CbbY/CbbZ/GpH/YieH family	DR_0414	0.292907	8.84251	5.87111
Q9RY36	Uncharacterized protein	DR_0115	0.293483	55.521	69.992
Q9RYS2	Oxidoreductase	DR_A0236	0.294629	11.5717	16.7605
Q9RWM1	Probable molybdenum cofactor guanylyltransferase (MoCo guanylyltransferase) (EC 2.7.7.77) (GTP:molybdopterin guanylyltransferase) (Mo-MPT guanylyltransferase) (Molybdopterin guanylyltransferase) (Molybdopterin-guanine dinucleotide synthase) (MGD synthase)	mobA	0.294629	4.16183	6.3143
Q9RU05	Uncharacterized protein	DR_1591	0.295018	3.95159	2.73874
Q9RSQ3	Phosphoglucosamine mutase (EC 5.4.2.10)	glmM	0.297817	7.60583	9.43548
Q9RV53	Uncharacterized protein	DR_1177	0.297817	4.36643	7.81841
Q9RZ67	Uncharacterized protein	DR_A0087	0.297817	5.75832	2.64364
Q9RYC9	Uncharacterized protein	DR_0021	0.299109	43.8918	31.3368
Q9RZH4	Uncharacterized protein	DR_C0010	0.29949	13.7008	10.4685
Q9RYQ9	Zinc metalloendopeptidase, leishmanolysin family	DR_A0249	0.299871	4.62226	5.99621
Q9RU74	Ketol-acid reductoisomerase (NADP(+)) (KARI) (EC 1.1.1.86) (Acetohydroxy-acid isomeroreductase) (AHIR) (Alpha-keto-beta-hydroxylacyl reductoisomerase) (Ketol-acid reductoisomerase type 1) (Ketol-acid reductoisomerase type I)	ilvC	0.301039	13.7356	17.1068
Q9RSU9	Uncharacterized protein	DR_2023	0.301039	9.66023	15.1786
Q9RUP2	Phosphoglycerate kinase (EC 2.7.2.3)	pgk	0.301039	9.30491	12.002
Q9RVV4	MoxR-related protein	DR_0918	0.301039	6.76053	4.23993
Q9RVE2	Isopentenyl-diphosphate delta-isomerase (IPP isomerase) (EC 5.3.3.2) (Isopentenyl diphosphate:dimethylallyl diphosphate isomerase) (Isopentenyl pyrophosphate isomerase) (Type 2 isopentenyl diphosphate isomerase) (IDI-2)	fni	0.301039	3.21419	2.09706
Q9RRA5	Iron ABC transporter, permease protein, putative	DR_2589	0.301416	15.76	24.0288
Q9RT96	Polyferredoxin, putative	DR_1869	0.301971	4.33567	5.68359
Q9RWP9	Metalloprotease, putative	DR_0617	0.302345	12.8193	15.5008
Q9RXF6	Uncharacterized protein	DR_0357	0.303257	9.10283	12.7811
Q9RSK4	Branched-chain amino acid ABC transporter, permease protein	DR_2120	0.30327	4.4661	3.10209
Q9RSW0	tRNA (guanine-N(1)-)-methyltransferase (EC 2.1.1.228) (M1G-methyltransferase) (tRNA [GM37] methyltransferase)	trmD	0.306327	3.6042	5.06056
Q9RRB1	Malate oxidoreductase	DR_2583	0.306516	6.75428	5.47585
Q9RYA3	Uncharacterized protein	DR_0047	0.307801	11.704	33.4888
Q9RVH6	Hydrolase, putative	DR_1053	0.307801	7.74382	5.73177
Q9RZ84	Uncharacterized protein	DR_A0070	0.307801	7.52409	5.47481
Q9RYB7	Uncharacterized protein	DR_0033	0.307801	4.16975	1.97248
Q9RSY6	Ribosomal protein S1, putative	DR_1983	0.309966	164.831	137.881
Q9RWB4	50S ribosomal protein L19	rplS	0.309966	76.9615	93.1742
P56861	Adenylyl-sulfate kinase (EC 2.7.1.25) (APS kinase) (ATP adenosine-5'-phosphosulfate 3'-phosphotransferase) (Adenosine-5'-phosphosulfate kinase)	cysC	0.309966	38.4891	58.5993
Q9RYD9	Uncharacterized protein	DR_0011	0.309966	27.5802	33.5404
Q46577	UvrABC system protein A (UvrA protein) (Excinuclease ABC subunit A)	uvrA	0.309966	25.8725	21.5414
Q9RW29	Regulatory protein MocR, putative	DR_0840	0.309972	2.56526	1.67242
Q9RZI7	HicB-related protein	DR_B0141	0.310331	36.2898	22.9981
Q9RWT8	Sensor histidine kinase	DR_0577	0.312812	4.09479	5.12086
Q9RT22	3-oxoacyl-[acyl-carrier-protein] synthase 3 protein 2 (EC 2.3.1.180) (3-oxoacyl-[acyl-carrier-protein] synthase III protein 2) (Beta-ketoacyl-ACP synthase III 2) (KAS III 2)	fabH2	0.312812	2.7131	3.69985
Q9RYI6	Chalcone synthase, putative	DR_A0326	0.312812	4.05194	2.84679
Q9RT31	Serine protease, subtilase family	DR_1937	0.312814	3.70785	4.84098
Q9RW95	Probable type IV piliation system protein DR_0774	DR_0774	0.312992	6.84799	5.55
Q9RV05	Mannosyltransferase, putative	DR_1225	0.312995	4.51784	6.00088
Q9RWK8	Uncharacterized protein	DR_0658	0.313523	18.9328	23.0072
Q9RSI5	Uncharacterized protein	DR_2139	0.31475	10.7354	6.69117
Q9RVR8	Succinate dehydrogenase, cytochrome subunit	DR_0954	0.315448	58.8322	79.2577
O32507	Succinate-semialdehyde dehydrogenase [NADP(+)] (SSDH) (EC 1.2.1.79)	ssdA	0.315448	27.4849	33.0881
Q9RTQ0	Uncharacterized protein	DR_1706	0.315448	24.257	31.3535
Q9RVT0	Tryptophan synthase alpha chain (EC 4.2.1.20)	trpA	0.315448	10.1783	14.815
Q9RXU1	Aminotransferase, class V	DR_0215	0.315448	8.60943	10.6191
Q9RZA9	Uncharacterized protein	DR_A0045	0.315448	10.206	7.23413
Q9RR65	Dihydrofolate reductase (EC 1.5.1.3)	DR_2632	0.31579	20.9412	15.097
Q9RU49	Uncharacterized protein	DR_1545	0.31579	14.3077	10.8164
Q9RXC9	4-hydroxy-3-methylbut-2-en-1-yl diphosphate synthase (flavodoxin) (EC 1.17.7.3) (1-hydroxy-2-methyl-2-(E)-butenyl 4-diphosphate synthase)	ispG	0.31579	6.69751	8.52352
Q9RWF6	Uncharacterized protein	DR_0712	0.31579	4.44154	6.86645
Q9RZT0	Arylesterase/monoxygenase	DR_B0033	0.31579	8.12787	6.67354
Q9RV55	Sensor histidine kinase/response regulator	DR_1175	0.31579	3.8096	4.95306
Q9RYJ2	Urea/short-chain amide ABC transporter, periplasmic urea/short-chain amide-binding protein	DR_A0320	0.31579	3.98025	2.95318
Q9RUI1	Uncharacterized protein	DR_1405	0.315961	12.2231	20.1673
Q9RV71	Transcriptional regulator, MarR family	DR_1159	0.315961	8.25113	5.79792
Q9RXA8	Cytochrome c-type biogenesis protein, heme exporter protein B	DR_0407	0.316129	8.30865	11.2058
Q9RUT1	Uncharacterized protein	DR_1301	0.316129	12.7397	10.0522
Q9RXX4	Uncharacterized protein	DR_0181	0.316129	10.1341	5.86696
Q9RRD5	Uncharacterized protein	DR_2557	0.316129	7.6616	5.61393
Q9RUB4	Uncharacterized protein	DR_1476	0.316299	3.69291	2.22988
Q9RUT0	Spermidine/putrescine import ATP-binding protein PotA (EC 3.6.3.31)	potA	0.316466	9.09841	7.32684
Q9RV93	Uncharacterized protein	DR_1136	0.316466	6.58505	3.30219
Q9RZ63	Uncharacterized protein	DR_A0091	0.316466	5.46771	2.32353
Q9RW82	Uncharacterized protein	DR_0787	0.317655	10.3236	13.0138
Q9RWJ6	Uncharacterized protein	DR_0672	0.317655	7.84738	10.7878
Q9RSA6	Tellurium resistance protein TerB (TerB) putative	DR_2220	0.318673	138.917	166.727
Q9RRA6	Iron ABC transporter, periplasmic substrate-binding protein, putative	DR_2588	0.318831	55.0662	69.0726
Q9RU41	Peptide chain release factor 3 (RF-3)	prfC	0.318831	15.0528	18.1927
Q9RT83	Uncharacterized protein	DR_1882	0.318831	11.2342	7.58168
Q9RRJ8	Uncharacterized protein	DR_2491	0.319476	14.7344	8.72091
Q9RSC9	Uncharacterized protein	DR_2196	0.319476	4.88276	6.10525
Q9RWT1	Formyltetrahydrofolate deformylase (EC 3.5.1.10) (Formyl-FH(4) hydrolase)	purU	0.319476	4.32897	5.76002
Q9RSV5	ArgE/DapE/Acy1 family protein	DR_2017	0.319476	3.89467	4.97609
Q9RXV4	Uncharacterized protein	DR_0202	0.319476	4.53853	2.5436
Q9RT44	Nuclease SbcCD subunit C	sbcC	0.319476	2.93329	2.22416
Q9RVD2	Phosphoglycerate mutase, putative	DR_1097	0.319476	2.77573	1.55415
Q9RUK3	Uncharacterized protein	DR_1383	0.320307	12.0465	15.3154
Q9RTM9	Glycolate oxidase subunit GlcD	DR_1731	0.320307	2.89254	3.77938
Q9RTZ8	Serine protease (EC 3.4.21.-)	DR_1599	0.320637	5.26972	6.74583
Q9RRH1	Uncharacterized protein	DR_2520	0.321469	97.2805	73.5913
Q9RV04	Uncharacterized protein	DR_1226	0.322467	1.20169	1.95898
Q9RRM4	Peptidyl-prolyl cis-trans isomerase (EC 5.2.1.8)	DR_2464	0.322602	48.2153	58.8914
Q9RXN0	Branched-chain amino acid ABC transporter, periplasmic amino acid-binding protein	DR_0280	0.322602	11.2004	9.08072
Q9RTG3	Uncharacterized protein	DR_1801	0.322602	8.24495	5.99777
Q9RZK1	Transcriptional regulator, TetR family	DR_B0126	0.322602	7.72984	5.30205
Q9RX15	DegV domain-containing protein DR_0500	DR_0500	0.323226	16.8033	21.8226
Q9RZF2	Uncharacterized protein	DR_C0038	0.323226	22.3366	14.835
Q9RS43	Manganese ABC transporter, ATP-binding protein, putative	DR_2284	0.323226	6.87356	8.96411
Q9RRI7	Prolyl endopeptidase	DR_2503	0.323226	4.13637	3.32325
	DR_t05	DR_t05	0.323226	1932.02	1104.16
Q9RU25	Peptide ABC transporter, permease protein	DR_1570	0.325371	16.1309	19.6568
Q9RU54	Isocitrate dehydrogenase [NADP] (EC 1.1.1.42)	DR_1540	0.326672	42.3661	50.7163
Q9RT47	Uncharacterized protein	DR_1919	0.326672	9.03926	5.92755
Q9RY76	Transcriptional regulator, TetR family	DR_0074	0.327816	11.7942	9.00593
Q9RYV3	Oxidoreductase, putative	DR_A0203	0.327954	20.1561	25.8269
Q9RVW2	Uncharacterized protein	DR_0909	0.327955	10.2195	7.29645
Q9RTI7	Uncharacterized protein	DR_1777	0.32827	11.7445	6.19158
Q9RXV7	Nucleoid-associated protein DR_0199	DR_0199	0.328963	109.849	133.897
Q9RZ03	Uncharacterized protein	DR_A0150	0.328963	3.57121	6.32846
Q9RRI5	Uncharacterized protein	DR_2505	0.328963	3.86018	5.05007
Q9RWL3	Uncharacterized protein	DR_0653	0.328963	2.97487	5.04784
Q9RXI0	Uncharacterized protein	DR_0333	0.328963	7.33872	4.32167
Q9RXR7	Uncharacterized protein	DR_0240	0.328963	4.73278	3.43785
Q9RX32	UPF0225 protein DR_0483	DR_0483	0.328963	5.7921	3.31392
Q9RYT8	Aldehyde dehydrogenase	DR_A0220	0.328963	3.65546	2.47572
Q9RYF9	Uncharacterized protein	DR_A0359	0.328963	3.04833	1.84326
Q9RTI9	DNA helicase (EC 3.6.4.12)	DR_1775	0.329112	13.11	10.8649
Q9RVA9	Probable butyrate kinase (BK) (EC 2.7.2.7) (Branched-chain carboxylic acid kinase)	buk	0.33105	5.38148	6.96668
Q9RZS7	Uncharacterized protein	DR_B0037	0.331505	13.4503	16.1355
Q9RUY1	Uncharacterized protein	DR_1249	0.331505	12.5965	15.9763
Q9RZ48	Uncharacterized protein	DR_A0106	0.331975	4.44913	1.91975
Q9RX36	Penicillin-binding protein 1	DR_0479	0.33293	8.57426	7.06147
Q9RXG7	Cytochrome c-type biogenesis protein CcmF	DR_0346	0.333217	9.51197	12.073
Q9RR69	Uncharacterized protein	DR_2628	0.333217	7.58367	5.63792
Q9RTA8	Organic hydroperoxide resistance protein	DR_1857	0.333521	83.0816	100.167
Q9RYS9	Uncharacterized protein	DR_A0229	0.33429	16.6946	22.5391
Q9RZV6	Uncharacterized protein	DR_B0004	0.33429	7.09916	5.08758
Q9RU98	NADH dehydrogenase I, L subunit	DR_1494	0.334592	2.17743	1.63373
Q9RS83	Sensory transduction histidine kinase	DR_2244	0.334733	4.17815	2.65803
Q9RRV7	Uncharacterized protein	DR_2378	0.334874	19.1208	27.6806
Q9RU06	Uncharacterized protein	DR_1590	0.335155	9.18378	12.0317
	Deinococcus_Y_RNA	EBG00001181310	0.335155	25679.6	20361.9
Q9RXB2	Inosine-uridine preferring nucleoside hydrolase	DR_0403	0.3385	2.55393	3.56486
Q9RT02	Enoyl-[acyl-carrier-protein] reductase [NADH] (EC 1.3.1.9)	DR_1967	0.339437	8.6324	10.8324
Q9RTI8	MutT/nudix family protein	DR_1776	0.340852	13.1199	10.0637
Q9RXD9	Uncharacterized protein	DR_0374	0.341571	37.4646	26.5409
Q9RYF0	Uncharacterized protein	DR_A0368	0.341571	23.8998	18.8855
Q9RUI0	Uncharacterized protein	DR_1406	0.341571	7.67919	11.6973
Q9RX90	Uncharacterized protein	DR_0425	0.341995	5.70321	3.94491
Q9RWY0	Uncharacterized protein	DR_0535	0.341995	4.68434	3.55796
Q9RY75	Uncharacterized protein	DR_0075	0.342417	7.03205	8.39931
Q9RSG9	Amino acid ABC transporter, permease protein	DR_2155	0.342417	5.91361	7.55811
Q9RWL0	Proton/sodium-glutamate symport protein	DR_0656	0.34281	11.1511	9.16232
Q9RUJ5	Uncharacterized protein	DR_1391	0.34281	11.5932	6.41866
Q9RS36	Cell wall glycyl-glycine endopeptidase, putative	DR_2291	0.34281	4.17133	5.26064
Q9RZQ9	Uncharacterized protein	DR_B0061	0.342912	19.8041	15.2305
Q9RYZ5	Phosphate transport system permease protein	DR_A0158	0.342912	3.3103	2.36678
Q9RU94	NADH-quinone oxidoreductase subunit H (EC 1.6.5.11) (NADH dehydrogenase I subunit H) (NDH-1 subunit H)	nuoH	0.343042	2.26911	1.46552
Q9RXC7	Uncharacterized protein	DR_0388	0.343645	7.63651	5.22302
Q9RUX2	SNF2/Rad54 helicase-related protein	DR_1258	0.345034	4.77982	6.03932
Q9RYF4	Oxidoreductase, short-chain dehydrogenase/reductase family	DR_A0364	0.346265	19.0332	23.0598
Q9RWB5	Probable disulfide formation protein (Disulfide oxidoreductase) (Thiol-disulfide oxidoreductase)	DR_0754	0.346265	15.8685	12.112
Q9RTJ3	Desiccation/radiation resistance protein DR_1769	DR_1769	0.346265	4.13487	5.08685
Q9RUF6	Metallo-beta-lactamase-related protein	DR_1430	0.346265	5.80488	4.45344
Q9RUJ7	Competence protein ComF, putative	DR_1389	0.346265	2.5171	3.93518
Q9RZ30	Arsenate reductase	DR_A0123	0.346265	4.80303	2.93259
Q9RSH3	Ribonuclease P protein component (RNase P protein) (RNaseP protein) (EC 3.1.26.5) (Protein C5)	rnpA	0.346704	18.4456	24.5651
Q9RS63	Zinc metallohydrolase, glyoxalase II family	DR_2264	0.346985	9.53472	6.93464
Q9RSS0	Uncharacterized protein	DR_2054	0.348203	3.52248	7.19815
Q9RXY8	Acyl-CoA-binding protein	DR_0166	0.348244	59.4503	75.7523
Q9RWH0	V-type ATP synthase subunit C (V-ATPase subunit C)	atpC	0.348244	32.4162	40.9354
Q9RXG1	Uncharacterized protein	DR_0352	0.348244	21.406	26.5089
Q9RVB0	Uncharacterized protein	DR_1119	0.348244	15.6995	19.2014
Q9RWT7	Uncharacterized protein	DR_0578	0.348244	11.1715	14.8312
Q9RYN4	Malate oxidoreductase	DR_A0276	0.348244	9.45116	11.3889
Q9RYS1	Oxidoreductase	DR_A0237	0.348244	8.36799	10.7438
Q9RY54	ABC transporter, ATP-binding protein, MsbA family	DR_0096	0.348244	7.19321	8.7518
Q9RYG1	Response regulator	DR_A0357	0.348244	4.70387	6.25882
Q9RV27	LmbE-related protein	DR_1203	0.348244	4.07453	5.8122
Q9RUU9	Uncharacterized protein	DR_1282	0.348244	7.39063	5.47523
Q9RT13	Uncharacterized protein	DR_1956	0.348244	6.58557	4.22829
Q9RZJ1	ATP-dependent helicase HepA	DR_B0136	0.348244	3.09489	2.35494
Q9RZH2	N-acetylmuramoyl-L-alanine amidase, putative	DR_C0013	0.34929	10.0938	7.82342
Q9RRH0	Uncharacterized protein	DR_2521	0.349377	27.7262	23.2108
Q9RXH7	Fatty-acid--CoA ligase, putative	DR_0336	0.349377	14.7702	12.2735
Q9RWZ8	Uncharacterized protein	DR_0517	0.349958	5.63736	0.43287
Q9RWV5	Uncharacterized protein	DR_0560	0.351304	4.44896	5.61001
Q9RYS6	Oxidoreductase	DR_A0232	0.351846	17.818	24.7288
Q9RZ61	Uncharacterized protein	DR_A0093	0.351846	3.35253	1.60543
Q9RXB1	Uncharacterized protein	DR_0404	0.352728	47.0577	57.4158
Q9RZ11	Transcriptional regulator, TetR family	DR_A0142	0.353609	19.5183	23.7309
Q9RRX2	Uncharacterized protein	DR_2360	0.353877	11.5264	16.5823
Q9RRY3	Uncharacterized protein	DR_2349	0.354259	4.85787	6.63277
Q9RT54	Protein-tyrosine phosphatase, putative	DR_1912	0.354259	3.10149	1.91939
Q9RYA5	Uncharacterized protein	DR_0045	0.354488	3.45572	5.07054
Q9RVL9	Riboflavin biosynthesis protein (EC 2.7.1.26) (EC 2.7.7.2)	DR_1008	0.354488	5.63277	4.11593
Q9RSV2	Uncharacterized protein	DR_2020	0.354677	12.4831	8.73587
Q9RT30	Oxidoreductase, short-chain dehydrogenase/reductase family	DR_1938	0.354677	6.47275	8.13215
Q9RTR6	tRNA dimethylallyltransferase (EC 2.5.1.75) (Dimethylallyl diphosphate:tRNA dimethylallyltransferase) (DMAPP:tRNA dimethylallyltransferase) (DMATase) (Isopentenyl-diphosphate:tRNA isopentenyltransferase) (IPP transferase) (IPPT) (IPTase)	miaA	0.354677	1.6096	2.40796
Q9RXE1	Lysine--tRNA ligase (EC 6.1.1.6) (Lysyl-tRNA synthetase) (LysRS)	lysS	0.355812	11.5478	13.8602
Q9RV73	Transcriptional regulator	DR_1156	0.355812	5.23901	6.79862
Q9RVS3	Uncharacterized protein	DR_0949	0.356449	7.08522	4.61406
Q9RTF9	Uncharacterized protein	DR_1805	0.356449	2.99964	2.09813
Q9RTN4	Cytochrome P450	DR_1723	0.356449	2.30313	1.67251
Q9RU80	Elongation factor Ts (EF-Ts)	tsf	0.357234	289.295	245.86
Q9RY35	Uncharacterized protein	DR_0116	0.357234	84.9957	116.752
Q9RYY8	Uncharacterized protein	DR_A0165	0.357234	9.42997	18.8413
Q9RS49	Amino acid ABC transporter, periplasmic amino acid-binding protein	DR_2278	0.358396	25.6015	20.0602
Q9RUU7	Uncharacterized protein	DR_1284	0.359256	8.21661	5.18408
O32504	DNA repair protein PprA (Pleiotropic protein promoting DNA repair)	pprA	0.359664	50.1472	59.4152
Q9RTP9	Uncharacterized protein	DR_1708	0.360628	21.3005	25.9991
Q9RSZ0	Uncharacterized protein	DR_1979	0.360628	7.78812	5.3768
Q9RXA5	Inorganic pyrophosphatase-related protein	DR_0410	0.360884	6.69582	10.5315
Q9RZL8	Protein NrdI	nrdI	0.361887	44.5024	67.8833
Q9RSQ8	Uncharacterized protein	DR_2066	0.362157	13.0281	16.7503
Q9RR82	Uncharacterized protein	DR_2614	0.362157	12.2891	14.989
Q9RXW6	Thiol:disulfide interchange protein	DR_0189	0.362157	7.82916	5.72238
Q9RYX3	GGDEF family protein	DR_A0181	0.362157	4.03245	3.04069
Q9RUS7	Spermidine/putrescine ABC transporter, periplasmic spermidine/putrescine-binding protein	DR_1305	0.362216	6.29372	8.14276
Q9RT49	Uncharacterized protein	DR_1917	0.362216	7.62103	5.94649
Q9RRB5	Queuine tRNA-ribosyltransferase (EC 2.4.2.29) (Guanine insertion enzyme) (tRNA-guanine transglycosylase)	tgt	0.362617	25.4196	21.3032
Q9RTA9	Glutamyl-tRNA(Gln) amidotransferase subunit A (Glu-ADT subunit A) (EC 6.3.5.7)	gatA	0.364353	4.60789	5.6667
Q9RRC6	Uncharacterized protein	DR_2566	0.364603	9.29453	6.80714
Q9RSS4	50S ribosomal protein L33	rpmG	0.364853	495.815	417.311
Q9RSU6	Phosphoribosylglycinamide formyltransferase (EC 2.1.2.2) (5'-phosphoribosylglycinamide transformylase) (GAR transformylase) (GART)	purN	0.364954	5.89136	9.64695
Q9RT69	Uncharacterized protein	DR_1896	0.366046	15.0919	22.0326
Q9RVZ5	Zinc metalloprotease, putative	DR_0875	0.366046	7.75317	6.15486
Q9RZP7	PTS system, fructose-specific IIBC component	DR_B0073	0.366046	3.00849	2.36159
Q9RZ37	Glycohydrolase, putative	DR_A0117	0.366046	3.03947	1.93263
	DR_t29	DR_t29	0.366046	1828.88	954.117
Q9RS34	Uncharacterized protein	DR_2293	0.366881	3.35097	2.40103
Q9RTM7	Uncharacterized protein	DR_1733	0.36698	4.75965	3.25135
Q9RRM5	Transport protein, putative	DR_2463	0.368547	16.4431	13.6048
Q9RRS4	Uncharacterized protein	DR_2411	0.370844	4.61867	6.93559
Q9RY64	50S ribosomal protein L21	rplU	0.371274	260.529	220.988
Q9RWX6	Uncharacterized protein	DR_0539	0.371274	20.2772	7.41174
Q9RS62	Uncharacterized protein	DR_2265	0.371274	6.36798	5.00759
Q9RZ36	Uncharacterized protein	DR_A0118	0.371806	5.06583	1.33238
Q9RSA4	Tellurium resistance protein TerA	DR_2223	0.372338	10.9611	9.03974
Q9RVA3	Single-stranded-DNA-specific exonuclease, putative	DR_1126	0.374509	9.98507	13.3878
Q9RW18	4-hydroxybenzoate octaprenyltransferase	DR_0851	0.374509	12.8674	10.3703
Q9RRT2	Uncharacterized protein	DR_2403	0.374509	15.1423	6.7307
Q9RT91	GMP synthase [glutamine-hydrolyzing] (EC 6.3.5.2) (GMP synthetase) (Glutamine amidotransferase)	guaA	0.37489	6.96495	8.38162
Q9RY50	30S ribosomal protein S18	rpsR	0.375126	1107.63	940.714
Q9RUC8	Uncharacterized protein	DR_1461	0.375942	1.77288	2.35629
Q9RZ72	Uncharacterized protein	DR_A0082	0.378207	3.31452	1.82186
Q9RS13	Uncharacterized protein	DR_2314	0.378815	13.3538	9.16799
Q9RRE9	Cytidylate kinase (CK) (EC 2.7.4.25) (Cytidine monophosphate kinase) (CMP kinase)	cmk	0.378815	4.32048	3.01946
Q9RZ20	Acyl-CoA dehydrogenase, putative	DR_A0133	0.379191	2.66087	1.52325
Q9RXA4	Oxidoreductase, short-chain dehydrogenase/reductase family	DR_0411	0.379854	6.03266	8.07179
Q9RY87	Uncharacterized protein	DR_0063	0.38095	4.09931	3.01992
Q9RXZ4	Uncharacterized protein	DR_0160	0.381611	12.8093	15.1523
Q9RY08	Uncharacterized protein	DR_0146	0.38501	4.93173	3.69676
Q9RWR0	10 kDa chaperonin (GroES protein) (Protein Cpn10)	groS	0.38533	524.293	615.578
Q9RS91	Uncharacterized protein	DR_2236	0.38533	33.7838	8.59495
Q9RVA1	Uncharacterized protein	DR_1128	0.38533	8.21504	6.40867
Q9RY74	Molybdopterin biosynthesis MoeA	DR_0076	0.38533	3.58861	2.77141
Q9RXT0	Phosphoribosylaminoimidazole-succinocarboxamide synthase (EC 6.3.2.6) (SAICAR synthetase)	purC	0.386127	19.6206	16.3845
Q9RWU8	L-threonine dehydratase (EC 4.3.1.19) (Threonine deaminase)	ilvA	0.386205	5.52266	6.64551
Q9RY82	Uncharacterized protein	DR_0068	0.386441	9.60836	14.5131
Q9RYF1	UDP-galactopyranose mutase	DR_A0367	0.386441	18.0677	13.8587
Q9RXH1	Cytochrome complex iron-sulfur subunit, putative	DR_0342	0.386441	10.2734	7.8708
Q9RZ66	Uncharacterized protein	DR_A0088	0.388737	9.29865	6.00984
Q9RW46	ROK family protein	DR_0823	0.388737	4.44193	5.78349
Q9RZA2	Uncharacterized protein	DR_A0052	0.389174	4.33748	13.406
Q9RYX6	Xanthine dehydrogenase, C-terminal subunit	DR_A0178	0.389174	2.60964	3.19167
Q9RVM5	Uncharacterized protein	DR_1002	0.38925	8.01109	5.53033
Q9RY97	Uncharacterized protein	DR_0053	0.389258	7.42497	5.23982
Q9RRF2	Uncharacterized protein	DR_2540	0.389258	3.72358	4.61304
Q9RSH4	Putative membrane protein insertion efficiency factor	DR_2150	0.391188	57.7469	75.5915
Q9RY56	Uncharacterized protein	DR_0094	0.391188	54.8544	65.1486
Q9RY38	Oxidoreductase, short-chain dehydrogenase/reductase family	DR_0113	0.391188	8.96174	10.7701
Q9RSV9	Uncharacterized protein	DR_2012	0.391188	5.35832	4.36302
Q9RX48	Uncharacterized protein	DR_0467	0.391188	2.26562	3.40011
Q9RRB7	Probable manganese-dependent inorganic pyrophosphatase (EC 3.6.1.1) (Pyrophosphate phospho-hydrolase) (PPase)	ppaC	0.391261	19.9513	23.7923
Q9RXG0	Ribonuclease R (RNase R) (EC 3.1.13.1)	rnr	0.391347	38.0333	44.5633
Q9RRV5	Uncharacterized protein	DR_2380	0.391347	28.3159	15.4927
Q9RXS1	6-aminohexanoate-cyclic-dimer hydrolase	DR_0235	0.391347	4.29252	5.6487
Q9RRV4	Aldehyde dehydrogenase	DR_2381	0.391347	5.43422	4.52909
Q9RU58	Serine protease, subtilase family	DR_1536	0.391347	3.0077	3.9857
Q9RZQ4	Uncharacterized protein	DR_B0066	0.391347	4.49074	3.61976
Q9RS74	Uncharacterized protein	DR_2253	0.391347	3.31786	2.5059
Q9RSB7	Lactoylglutathione lyase, putative	DR_2208	0.391984	19.5239	14.9704
Q9RUN5	Histidine--tRNA ligase (EC 6.1.1.21) (Histidyl-tRNA synthetase) (HisRS)	hisS	0.391984	4.4789	5.53847
Q9RVR0	Uncharacterized protein	DR_0962	0.391984	3.87292	2.53553
Q9RVV6	Uncharacterized protein	DR_0915	0.392478	85.4113	72.7947
Q9ZNA2	Recombination protein RecR	recR	0.392478	34.7574	41.2643
Q9RRQ6	Uncharacterized protein	DR_2432	0.392478	6.57838	3.60207
Q9RWP1	Uncharacterized protein	DR_0625	0.393107	13.4249	16.0969
Q9RYK5	Uncharacterized protein	DR_A0307	0.393317	3.61966	2.60354
Q9RVL1	tRNA modification GTPase MnmE (EC 3.6.-.-)	mnmE	0.393527	18.3499	21.665
Q9RSB6	SudD-related protein	DR_2209	0.394014	19.6261	23.4341
Q9RVJ3	Branched-chain amino acid ABC transporter, ATP-binding protein	DR_1035	0.395752	15.7047	12.0709
Q9RTG1	Uncharacterized protein	DR_1803	0.395888	24.0538	18.9918
Q9RTT7	Uncharacterized protein	DR_1669	0.395888	4.89403	6.40996
Q9RSY1	PhoH-related protein	DR_1988	0.396086	14.6509	17.4328
Q9RS54	DNA topology modulation protein FlaR-related protein	DR_2273	0.396086	7.14913	9.74639
Q9RVG7	FemA-related protein	DR_1062	0.396086	6.50635	8.45781
Q9RZ23	Methyltransferase, putative	DR_A0130	0.396086	4.88941	6.6614
Q9RR67	Thymidylate synthase (TS) (TSase) (EC 2.1.1.45)	thyA	0.396086	7.53934	6.10691
Q9RYM9	Uncharacterized protein DR_A0282	DR_A0282	0.396291	16.2288	19.4786
Q9RRQ2	Uncharacterized protein	DR_2436	0.397043	41.1345	49.2339
Q9RWQ6	Uncharacterized protein	DR_0610	0.397043	40.7207	26.3155
Q9RWY5	Uncharacterized protein	DR_0530	0.397043	2.91469	2.1978
Q9RVK0	Amino acid ABC transporter, permease protein	DR_1028	0.397384	2.28096	3.44056
Q9RY10	Transposase, putative	DR_0144	0.397587	10.0983	7.33916
Q9RWF7	UDP-glucose 4-epimerase, putative	DR_0711	0.397652	14.2874	18.698
Q9RXJ0	50S ribosomal protein L5	rplE	0.397892	217.354	185.804
Q9RTW3	Uncharacterized protein	DR_1640	0.397892	37.3954	19.28
Q9RZT1	Uncharacterized protein	DR_B0032	0.397892	16.4503	11.418
Q9RT29	Uncharacterized protein	DR_1940	0.397892	7.55208	9.05655
Q9RWN2	Uncharacterized protein	DR_0634	0.397892	12.2665	7.6619
Q9RRM9	Oxidoreductase, putative	DR_2459	0.397892	8.49653	6.39352
Q9RW58	Uncharacterized protein	DR_0811	0.397892	3.34689	6.36078
Q9RSX7	Uncharacterized protein	DR_1992	0.397892	4.24497	5.70773
Q9RUW3	Uncharacterized protein	DR_1267	0.397892	3.00421	4.59402
Q9RXC2	Elongation factor G	DR_0393	0.397892	3.39824	2.76554
Q9RU30	Uncharacterized protein	DR_1565	0.398365	12.4449	15.2116
Q9RUG3	Uncharacterized protein	DR_1423	0.399109	22.4288	17.9908
Q9RWS3	Uncharacterized protein	DR_0592	0.399715	10.6542	7.6371
Q9RRZ5	Uncharacterized protein	DR_2334	0.400728	5.7025	6.97885
Q9RTV2	Uncharacterized protein	DR_1654	0.40084	348.37	407.361
Q9RZM6	Uncharacterized protein	DR_B0097	0.40084	9.18987	11.1624
Q9RY16	Uncharacterized protein	DR_0136	0.40084	14.6956	10.8483
Q9RTJ0	Uncharacterized protein	DR_1774	0.40084	6.90375	4.59253
Q9RUY3	Succinate--CoA ligase [ADP-forming] subunit beta (EC 6.2.1.5) (Succinyl-CoA synthetase subunit beta) (SCS-beta)	sucC	0.400901	40.5629	47.492
Q9RVX2	Ribonuclease H (RNase H) (EC 3.1.26.4)	rnhA	0.401368	9.48048	7.22501
Q9RT24	Malonyl CoA-acyl carrier protein transacylase (EC 2.3.1.39)	DR_1945	0.401429	10.2567	13.4412
Q9RVN7	Acetoin utilization protein, putative	DR_0990	0.403107	14.387	17.3847
Q9RXC1	Uncharacterized protein DR_0394	DR_0394	0.403301	1.92051	2.65627
Q9RRN2	Uncharacterized protein	DR_2456	0.403764	49.8309	32.8382
Q9RUS8	Spermidine/putrescine ABC transporter, permease protein	DR_1304	0.404092	7.30712	5.24622
Q9RVX8	Uncharacterized protein DR_0893	DR_0893	0.404162	353.528	304.209
Q9RRR4	Large-conductance mechanosensitive channel	mscL	0.404162	44.9348	37.4296
Q9RVN9	Uncharacterized protein	DR_0988	0.404162	29.0485	34.5995
Q9RS09	Uncharacterized protein	DR_2318	0.404162	17.094	20.4991
Q9RYC5	Uncharacterized protein	DR_0025	0.404162	16.2998	13.7591
Q9RTQ7	Uncharacterized protein	DR_1699	0.404162	9.75347	11.8697
Q9R3J0	Transposase, putative	DR_0870	0.404162	14.6623	11.3852
Q9RRX5	Phenylalanine--tRNA ligase beta subunit (EC 6.1.1.20) (Phenylalanyl-tRNA synthetase beta subunit) (PheRS)	pheT	0.404162	9.21728	11.006
Q9RR64	OxrA-related protein	DR_2633	0.404162	13.1778	10.3486
Q9RXB9	Uncharacterized protein	DR_0396	0.404162	7.56702	6.00246
Q9RXL4	Uncharacterized protein	DR_0296	0.404162	10.5935	5.74685
Q9RYF6	Uncharacterized protein	DR_A0362	0.404162	6.2354	4.57034
Q9RXQ1	Multidrug-efflux transporter, putative	DR_0258	0.404162	4.49634	3.62932
Q9RTN1	Uncharacterized protein	DR_1729	0.404162	4.81359	3.52692
Q9RUE9	ABC transporter, permease protein, MalFG family	DR_1437	0.404162	4.23385	3.25342
Q9RVP7	MutT/nudix family protein	DR_0975	0.405943	5.44638	8.08611
Q9RXD2	S-layer-like array-related protein	DR_0383	0.406188	76.3805	89.2082
Q9RRG3	Uncharacterized protein	DR_2529	0.406188	37.401	44.6319
Q9RZD1	Uncharacterized protein	DR_A0022	0.406376	4.47523	3.51351
Q9RT23	3-oxoacyl-[acyl-carrier-protein] synthase 3 protein 1 (EC 2.3.1.180) (3-oxoacyl-[acyl-carrier-protein] synthase III protein 1) (Beta-ketoacyl-ACP synthase III 1) (KAS III 1)	fabH1	0.407652	11.3198	14.2953
Q9R3J0	Transposase, putative	DR_0870	0.407652	13.5908	10.2514
Q9RS79	Dipeptidyl peptidase IV-related protein	DR_2248	0.407652	5.11383	3.8944
Q9RU93	NADH-quinone oxidoreductase (EC 1.6.5.11)	DR_1499	0.407652	2.25446	1.75622
Q9RT36	Uncharacterized protein	DR_1930	0.40797	13.8015	16.4612
Q9RR79	Cytochrome AA3-controlling protein CtaA, putative	DR_2617	0.408024	15.6427	20.0576
Q9RY37	Enoyl-CoA hydratase, putative	DR_0114	0.408658	10.829	13.0721
Q9RR68	Uncharacterized protein	DR_2629	0.408658	11.0997	6.24878
Q9RTL6	Uncharacterized protein	DR_1744	0.40963	3.44842	6.0378
Q9RS77	Methoxyneurosporene dehydrogenase	DR_2250	0.410259	6.56184	5.48338
Q9RYH5	Kynureninase (EC 3.7.1.3) (L-kynurenine hydrolase)	kynU	0.410259	1.85272	1.21316
Q9RXS2	Uncharacterized protein	DR_0234	0.410937	8.60228	13.2052
Q9RU51	Uncharacterized protein	DR_1543	0.410937	8.63699	5.59749
Q9RZ78	Uncharacterized protein	DR_A0076	0.410937	3.07319	1.86291
Q9RV39	tRNA nucleotidyltransferase/poly A polymerase family protein	DR_1191	0.41125	1.7098	1.21153
Q9RWC3	Uncharacterized protein	DR_0746	0.411402	191.889	160.801
Q9RSR1	Polyribonucleotide nucleotidyltransferase (EC 2.7.7.8) (Polynucleotide phosphorylase) (PNPase)	pnp	0.411402	13.0959	15.5823
Q9RYX1	Uncharacterized protein	DR_A0183	0.411402	11.2499	13.3246
Q9RUF3	Methionine--tRNA ligase (EC 6.1.1.10) (Methionyl-tRNA synthetase) (MetRS)	metG	0.412284	11.8616	13.8966
Q9RUI7	Oxidoreductase, putative	DR_1399	0.412284	4.70712	6.08287
Q9RZ31	2-oxo-hepta-3-ene-1,7-dioate hydratase	DR_A0122	0.413894	3.7491	2.71544
Q9RV16	Acetyl-coenzyme A carboxylase carboxyl transferase subunit alpha (ACCase subunit alpha) (Acetyl-CoA carboxylase carboxyltransferase subunit alpha) (EC 6.4.1.2)	accA	0.414981	7.58003	9.77932
Q9RWH3	V-type ATP synthase subunit I (V-ATPase subunit I)	atpI	0.41543	22.1049	26.3053
Q9RSU3	Uncharacterized protein	DR_2030	0.41543	12.1128	15.2048
Q9RV84	Elongation factor 4 (EF-4) (EC 3.6.5.n1) (Ribosomal back-translocase LepA)	lepA	0.41543	7.38331	8.76186
Q9RZQ8	Uncharacterized protein	DR_B0062	0.41543	7.5733	4.96991
Q9RZV9	Chromosome partitioning ATPase, putative, ParA family	DR_B0001	0.41557	13.7136	10.6804
Q9RV00	Uncharacterized protein	DR_1230	0.41557	5.29478	3.87563
Q9RZP6	1-phosphofructokinase	DR_B0074	0.41557	4.27989	3.30718
Q9RVU7	Low-affinity inorganic phosphate transporter, putative	DR_0925	0.415746	10.0708	11.9626
Q9RZL7	Ribonucleoside-diphosphate reductase (EC 1.17.4.1)	DR_B0108	0.416355	18.0345	22.3217
Q9RT64	Uncharacterized protein	DR_1901	0.416355	12.8438	9.76145
Q9RU52	Propionyl-CoA carboxylase, beta subunit, putative	DR_1542	0.417945	5.41648	6.44008
	tRNA	EBG00001181337	0.418376	1301.02	626.727
Q9RRN9	Uncharacterized protein	DR_2449	0.419278	73.3361	124.868
Q9RT25	Uncharacterized protein	DR_1944	0.419278	19.5262	24.1368
Q9RWS2	Beta-ketoadipate enol-lactone hydrolase, putative	DR_0593	0.419278	5.82648	7.72872
Q9RV76	Allantoinase (EC 3.5.2.5) (Allantoin-utilizing enzyme)	allB	0.41945	5.28343	6.97703
Q9RX87	Uncharacterized protein	DR_0428	0.421584	17.9492	14.2839
Q9RTQ4	Kanamycin resistance protein-related protein	DR_1702	0.421584	2.80927	4.18116
Q9RVA7	Prephenate dehydrogenase	DR_1122	0.425372	4.84926	5.94934
Q9RZQ7	Uncharacterized protein	DR_B0063	0.425372	4.21118	3.32031
Q9RSY5	Thymidine kinase (EC 2.7.1.21)	tdk	0.425666	9.02399	7.14037
Q9RVM7	Uncharacterized protein	DR_1000	0.426087	14.9414	12.1962
Q9RSZ6	ATP-dependent Clp protease ATP-binding subunit ClpX	clpX	0.426124	36.4329	44.0964
Q9RVK3	Putative metal-dependent hydrolase DR_1024 (EC 3.-.-.-)	DR_1024	0.426709	4.54546	7.59262
Q9RWR5	DNA primase (EC 2.7.7.-)	dnaG	0.426709	7.59988	6.41837
Q9RVN3	Uncharacterized protein	DR_0994	0.42691	12.7459	18.675
Q9RZB3	dTDP-glucose 4,6-dehydratase (EC 4.2.1.46)	DR_A0041	0.42691	20.0086	15.3896
Q9RWH6	Nitrogen regulatory protein P-II	DR_0692	0.427871	18.4813	27.3007
Q9RZN8	Uncharacterized protein	DR_B0085	0.427871	32.0346	18.5487
Q9RYU2	Esterase, putative	DR_A0216	0.428161	2.22343	2.99645
Q9RXS3	Transcriptional regulator, ArsR family	DR_0233	0.428662	20.0502	37.7412
Q9RS38	Guanylate kinase (EC 2.7.4.8) (GMP kinase)	gmk	0.428662	6.01868	7.86564
Q9RWS1	Glycogen synthase (EC 2.4.1.21) (Starch [bacterial glycogen] synthase)	glgA	0.428662	6.62005	5.55131
Q9RWT0	Aminopeptidase	DR_0585	0.428662	2.94924	4.01465
Q9RS01	Sensor histidine kinase	DR_2328	0.428662	2.45718	3.0821
Q9RV09	Uncharacterized protein	DR_1221	0.428662	1.82357	0.955206
	DR_t26	DR_t26	0.428662	4501.33	3332.27
Q9RUB3	Uncharacterized protein	DR_1478	0.429019	12.6003	17.2724
Q9RY30	Uncharacterized protein	DR_0121	0.429019	11.4993	9.41536
Q9RVP0	DNA-binding response regulator	DR_0987	0.429019	6.22848	7.83428
Q9RVL3	Vanadium chloroperoxidase-related protein	DR_1014	0.429546	16.4237	20.3541
Q9RV33	Uncharacterized protein	DR_1197	0.429546	22.9871	15.0591
Q9RTI4	Uncharacterized protein	DR_1780	0.429546	7.80506	9.30005
Q9RU01	Glucose-6-phosphate 1-dehydrogenase (G6PD) (EC 1.1.1.49)	zwf	0.429546	6.45244	8.27933
Q9RST3	Chromosome partitioning ATPase, putative, ParA family	DR_2040	0.429546	9.03958	7.53123
Q9RXY6	Dihydropteroate synthase (DHPS) (EC 2.5.1.15) (Dihydropteroate pyrophosphorylase)	DR_0168	0.429546	8.76945	6.60062
Q9RXV3	Uncharacterized protein	DR_0203	0.429546	3.43426	4.54358
Q9RYC2	Aminotransferase, putative	DR_0028	0.429546	4.01195	3.30309
Q9RRT6	Uncharacterized protein	DR_2399	0.429705	3.90254	3.02196
P56925	33 kDa chaperonin (Heat shock protein 33 homolog) (HSP33)	hslO	0.429897	69.2997	80.4782
Q9RUC1	SsrA-binding protein (Small protein B)	smpB	0.429897	9.30475	13.5356
Q9RT08	Ankyrin-related protein	DR_1961	0.431301	3.61847	2.16135
Q9RRD3	Uncharacterized protein	DR_2559	0.431771	39.7425	53.4102
Q9RVL0	rRNA methylase	DR_1017	0.431771	4.16056	5.35452
Q9RUK2	Transcriptional regulator, TetR family	DR_1384	0.431771	5.18743	3.70151
Q9RZR7	Uncharacterized protein	DR_B0048	0.433169	6.24031	3.96098
Q9RZC1	ExoP-related protein	DR_A0033	0.433975	11.2709	13.79
Q9RS61	Uncharacterized protein	DR_2266	0.433975	7.64288	4.04493
Q9RTV9	Uncharacterized protein	DR_1644	0.434006	25.2152	20.4437
Q9RRI2	Putative pre-16S rRNA nuclease (EC 3.1.-.-)	DR_2509	0.434036	11.6599	8.64808
Q9RSH1	Sugar ABC transportor, ATP-binding protein	DR_2153	0.43428	17.1612	20.0246
Q9RS96	Uncharacterized protein	DR_2231	0.43428	4.10913	6.19631
Q9RYV6	Oxidoreductase, short-chain dehydrogenase/reductase family	DR_A0200	0.43428	7.02361	5.53245
Q9RYX9	Thiamine-phosphate synthase (TP synthase) (TPS) (EC 2.5.1.3) (Thiamine-phosphate pyrophosphorylase) (TMP pyrophosphorylase) (TMP-PPase)	thiE	0.43428	2.02191	1.10421
Q9RVF5	3-hydroxyacyl-[acyl-carrier-protein] dehydratase FabZ (EC 4.2.1.59) ((3R)-hydroxymyristoyl-[acyl-carrier-protein] dehydratase) ((3R)-hydroxymyristoyl-ACP dehydrase) (Beta-hydroxyacyl-ACP dehydratase)	fabZ	0.435173	4.71617	3.37268
Q9RYP7	Branched-chain amino acid ABC transporter, permease protein	DR_A0262	0.436311	8.9114	11.3098
Q9RSJ5	50S ribosomal protein L17	rplQ	0.43686	331.956	286.464
Q9RVZ4	Uncharacterized protein	DR_0876	0.43686	11.9987	7.81226
Q9RWT2	ATP-dependent zinc metalloprotease FtsH (EC 3.4.24.-)	ftsH	0.438485	15.9078	18.4725
Q9RW86	MutT/nudix family protein	DR_0783	0.439986	7.57965	5.40263
Q9RV96	Uroporphyrinogen decarboxylase (UPD) (URO-D) (EC 4.1.1.37)	hemE	0.442489	10.6785	12.5718
Q9RRD9	Carbohydrate kinase, putative	DR_2553	0.442489	4.63313	5.93539
Q9RU40	Uncharacterized protein	DR_1555	0.442635	3.56449	4.40433
Q9RVM3	SugE protein	DR_1004	0.44376	13.9976	7.9746
Q9RWK7	FrnE protein	DR_0659	0.444638	161.64	140.408
Q9RWY6	Uncharacterized protein	DR_0529	0.445027	4.31904	1.91007
Q9RWG8	V-type ATP synthase alpha chain (EC 3.6.3.14) (V-ATPase subunit A)	atpA	0.447388	43.0244	52.0232
Q9RSA3	Tellurium resistance protein TerZ	DR_2224	0.447388	12.3672	10.058
Q9RZE1	Uncharacterized protein	DR_A0008	0.44753	4.21192	3.19165
Q9RRL3	Uncharacterized protein	DR_2475	0.447915	3.55114	2.34878
Q9RSJ1	Uncharacterized protein	DR_2133	0.448543	4.39231	3.63541
Q9RUM8	ABC transporter, ATP-binding protein	DR_1356	0.449413	16.1382	12.6344
Q9RSJ8	30S ribosomal protein S11	rpsK	0.449796	641.783	557.1
Q9RU10	Glutamate racemase (EC 5.1.1.3)	murI	0.450542	4.05866	5.13336
Q9RTY2	Xanthine phosphoribosyltransferase (XPRTase) (EC 2.4.2.22)	xpt	0.451111	18.7961	15.7461
Q9RRP1	Isoprenyl transferase (EC 2.5.1.-)	uppS	0.451111	10.1384	12.4896
Q9RZH8	Uncharacterized protein	DR_C0006	0.451111	12.8192	9.45808
Q9RYH3	Uncharacterized protein	DR_A0340	0.451111	3.21379	2.2194
	DR_t28	DR_t28	0.451111	2217.14	1186.37
Q9RXA3	Pyridine nucleotide-disulphide oxidoreductase, class II	DR_0412	0.452715	3.30612	4.25957
Q9RZN0	GGDEF family protein	DR_B0093	0.452715	3.97748	3.14578
Q9RRC7	Iron-sulfur binding reductase, putative	DR_2565	0.453228	9.97508	11.5877
Q9RS84	Phosphate-specific transport system accessory protein PhoU homolog (Pst system accessory protein PhoU homolog)	phoU	0.453228	8.88928	7.0941
Q9RRN4	Transcriptional regulator, PbsX family	DR_2454	0.454944	77.7037	51.5823
Q9RT60	Transcriptional regulator, GntR family	DR_1905	0.454944	9.56245	11.5202
Q9RZI6	Uncharacterized protein	DR_B0142	0.455358	27.9802	19.7168
Q9RW55	Proline dehydrogenase (PRODH) (EC 1.5.5.2) (DrPRODH) (Proline oxidase)	DR_0814	0.455358	12.7304	14.9886
Q9RVY7	Uncharacterized protein	DR_0884	0.455358	9.28646	13.1291
Q9RYU8	Peptide ABC transporter, permease protein	DR_A0208	0.455358	3.33947	2.3581
Q9RWL6	Uncharacterized protein	DR_0650	0.458131	23.3036	30.3768
Q9RSL4	30S ribosomal protein S8	rpsH	0.458273	76.4788	89.4394
Q9RX04	ABC transporter, ATP-binding protein	DR_0511	0.458273	2.0352	2.64635
Q9RRP6	Acetylglutamate kinase (EC 2.7.2.8) (N-acetyl-L-glutamate 5-phosphotransferase) (NAG kinase) (NAGK)	argB	0.458893	7.29498	8.90868
Q9RZ75	Uncharacterized protein	DR_A0079	0.458893	4.82869	2.18704
Q9RVW1	Cell wall protein, putative	DR_0910	0.459142	3.82971	3.20704
Q9RT35	Uncharacterized protein	DR_1931	0.459272	12.774	15.0073
Q9RYW5	Uncharacterized protein	DR_A0191	0.461311	2.39783	1.63783
Q9RZM3	Uncharacterized protein	DR_B0100	0.462155	5.74636	8.324
Q9RX39	Uncharacterized protein	DR_0476	0.46229	11.5503	5.10608
Q9RZ41	Uncharacterized protein	DR_A0113	0.46229	4.5689	0.832761
Q9RZU7	Hemin ABC transporter, periplasmic hemin-binding protein, putative	DR_B0014	0.462297	31.6694	39.8658
Q9RWN8	UDP-N-acetylenolpyruvoylglucosamine reductase (EC 1.3.1.98) (UDP-N-acetylmuramate dehydrogenase)	murB	0.464327	8.66918	11.6357
Q9RTY9	3-isopropylmalate dehydratase large subunit 1 (EC 4.2.1.33) (Alpha-IPM isomerase 1) (IPMI 1) (Isopropylmalate isomerase 1)	leuC1	0.464571	4.45825	5.3624
Q9RX70	Uncharacterized protein	DR_0445	0.465052	10.1359	8.10057
Q9RVV8	Uncharacterized protein	DR_0913	0.465769	18.7098	14.4399
Q9RTT0	Uncharacterized protein	DR_1676	0.465893	2.37026	1.6589
Q9RTG6	Uncharacterized protein	DR_1798	0.465898	185.853	123.026
Q9RUY0	Uncharacterized protein	DR_1250	0.46685	9.59508	7.94728
Q9RUQ3	Uncharacterized protein	DR_1329	0.468747	3.6005	4.67141
Q9RXR2	Release factor glutamine methyltransferase (RF MTase) (EC 2.1.1.297) (N5-glutamine methyltransferase PrmC) (Protein-(glutamine-N5) MTase PrmC) (Protein-glutamine N-methyltransferase PrmC)	prmC	0.468986	4.84427	3.78961
Q9RVY4	Uncharacterized protein	DR_0887	0.471705	11.8356	8.86095
Q9RTJ9	Uncharacterized protein	DR_1763	0.474655	5.87198	7.25727
	tRNA	EBG00001181302	0.474655	1754.31	0.259684
Q9RV69	5-hydroxyisourate hydrolase (HIU hydrolase) (HIUHase) (EC 3.5.2.17)	DR_1161	0.474757	27.3189	37.0604
Q9RR78	Protoheme IX farnesyltransferase (EC 2.5.1.-) (Heme B farnesyltransferase) (Heme O synthase)	ctaB	0.474757	25.6319	30.8712
Q9RTL1	Endopeptidase-related protein	DR_1749	0.474757	20.5966	24.099
Q9RTK1	tRNA-specific 2-thiouridylase MnmA (EC 2.8.1.13)	mnmA	0.474757	12.182	10.2533
Q9RRS5	DNA polymerase III subunit gamma/tau (EC 2.7.7.7)	dnaX	0.474757	8.63649	10.0406
Q9RTJ7	Alkyl hydroperoxide reductase AhpD (EC 1.11.1.15)	DR_1765	0.474757	6.15896	7.74573
Q9RYI1	Uncharacterized protein	DR_A0331	0.474757	6.16388	7.22475
Q9RV02	Uncharacterized protein	DR_1228	0.474757	2.41612	4.66362
Q9RUZ5	Uncharacterized protein	DR_1235	0.474757	3.26792	3.905
Q9RYM6	Uncharacterized protein	DR_A0285	0.474757	2.53079	3.5918
Q9RSH7	Uncharacterized protein	DR_2147	0.475219	6.28643	4.92398
Q9RRR0	Uncharacterized protein	DR_2428	0.475219	2.86512	2.1747
Q9RWP6	Uncharacterized protein	DR_0620	0.475219	1.2106	1.48895
Q9RSL5	30S ribosomal protein S14	rpsN	0.475682	615.029	535.828
Q9RYW3	Phosphoglycerate mutase-related protein	DR_A0193	0.475682	2.1411	1.13839
Q9RUN7	Aspartate--tRNA(Asp) ligase (EC 6.1.1.12) (Aspartyl-tRNA synthetase 1) (AspRS1) (Discriminating aspartyl-tRNA synthetase) (D-AspRS)	aspS1	0.476146	10.9058	12.6468
Q9RV46	MutT/nudix family protein	DR_1184	0.476723	2.99737	4.66639
	DR_t43	DR_t43	0.476723	1463.09	144.645
Q9RVC8	Uncharacterized protein	DR_1101	0.477533	2.56738	1.71364
Q9RV15	Acetyl-coenzyme A carboxylase carboxyl transferase subunit beta (ACCase subunit beta) (Acetyl-CoA carboxylase carboxyltransferase subunit beta) (EC 6.4.1.2)	accD	0.479737	10.9404	13.4161
Q9RZ39	Uncharacterized protein	DR_A0115	0.480429	3.55278	1.39572
	tmRNA	EBG00001181327	0.482163	38702.5	33080.3
Q9RSD8	O-acetylhomoserine (Thiol)-lyase/O-acetylserine (Thiol)-lyase	DR_2186	0.48262	13.4545	11.5117
Q9RW23	Bacterioferritin comigratory protein	DR_0846	0.483647	15.3157	20.0052
Q9RRH4	Uncharacterized protein	DR_2517	0.483647	7.65557	6.4092
Q9RT87	Inosine-5'-monophosphate dehydrogenase (IMP dehydrogenase) (IMPD) (IMPDH) (EC 1.1.1.205)	guaB	0.484414	7.5429	8.81558
Q9RVG4	Uncharacterized protein	DR_1065	0.484414	4.32562	6.22443
Q9RSD0	Alpha-glucan phosphorylase, putative	DR_2195	0.484414	5.05555	5.89332
Q9RVT9	Alpha-amlyase	DR_0933	0.484414	2.69469	3.2326
Q9RSC5	Orotidine 5'-phosphate decarboxylase (EC 4.1.1.23) (OMP decarboxylase) (OMPDCase) (OMPdecase)	pyrF	0.484414	3.02688	2.41971
Q9RV07	Multidrug resistance protein-related protein	DR_1223	0.484627	2.96052	3.67751
Q9RTE6	UV DNA damage endonuclease (UV-endonuclease) (UVED) (EC 3.-.-.-) (Endonuclease beta)	uvsE	0.484627	3.74205	2.96039
Q9RT78	Uncharacterized protein	DR_1887	0.485654	11.3796	13.4289
Q9RX99	PpGpp-regulated growth inhibitor suppressor ChpR/MazE, putative	DR_0416	0.48645	61.6322	46.7901
Q9RYV4	Superoxide dismutase (SodC), Cu-Zn family	DR_A0202	0.4869	16.7192	20.5055
Q9RYB5	Adenylosuccinate synthetase (AMPSase) (AdSS) (EC 6.3.4.4) (IMP--aspartate ligase)	purA	0.487693	13.4051	11.5223
Q9RZA5	Response regulator	DR_A0049	0.489289	7.79968	4.89943
Q9RRM6	Ribonuclease Y (RNase Y) (EC 3.1.-.-)	rny	0.491799	7.07425	8.24489
Q9RWB0	Uncharacterized protein	DR_0759	0.492358	5.8875	4.87763
Q9RVB2	ATP-dependent Clp protease, ATP-binding subunit ClpC	DR_1117	0.496924	23.5572	26.9613
Q9RT75	Oxidoreductase, putative	DR_1890	0.497082	9.38963	10.9516
Q9RVI6	Uncharacterized protein	DR_1043	0.497082	11.4753	7.09187
Q9RX30	Glutamate--tRNA ligase (EC 6.1.1.17) (Glutamyl-tRNA synthetase) (GluRS)	gltX	0.497082	5.48491	6.41493
Q9RV87	Uncharacterized protein	DR_1142	0.497082	6.94347	5.93903
Q9RSJ6	DNA-directed RNA polymerase subunit alpha (RNAP subunit alpha) (EC 2.7.7.6) (RNA polymerase subunit alpha) (Transcriptase subunit alpha)	rpoA	0.500922	265.687	233.465
Q9RZ01	Transcriptional regulator, IclR family	DR_A0152	0.500922	1.76394	1.08523
Q9RS32	Uncharacterized protein	DR_2295	0.501109	10.3256	13.1587
Q9RRT9	Transcriptional repressor, TetR family	DR_2396	0.501109	14.5865	12.2293
Q9RRU2	Uncharacterized protein	DR_2393	0.502795	2.08424	1.46112
Q9RR85	Amino acid ABC transporter, periplasmic amino acid-binding protein	DR_2610	0.503001	13.053	15.2422
Q9RSW3	Aspartate-semialdehyde dehydrogenase (ASA dehydrogenase) (ASADH) (EC 1.2.1.11) (Aspartate-beta-semialdehyde dehydrogenase)	asd	0.503184	7.62688	8.96097
Q9RXZ1	ABC transporter, ATP-binding protein, MsbA family	DR_0163	0.503184	5.45089	4.66253
Q9RR76	Glycerol-3-phosphate dehydrogenase [NAD(P)+] (EC 1.1.1.94) (NAD(P)H-dependent glycerol-3-phosphate dehydrogenase)	gpsA	0.503842	6.60821	5.02113
Q9RTF4	Uncharacterized protein	DR_1810	0.504386	42.1493	52.6146
Q9RUM5	Outer membrane protein	DR_1359	0.504386	20.2811	17.3996
Q9RVU8	Uncharacterized protein	DR_0924	0.504386	10.8729	12.9732
Q9RWK6	Uncharacterized protein	DR_0660	0.504386	10.9885	8.8577
Q9RRZ6	NADH oxidase-related protein	DR_2333	0.504386	3.47031	2.79579
Q9RVR6	Uncharacterized protein	DR_0956	0.504386	1.74387	2.4776
Q9RZ13	Uncharacterized protein	DR_A0140	0.504815	7.63605	9.12557
Q9RU20	Uncharacterized protein	DR_1576	0.505017	7.95192	4.9039
Q9RYD8	Probable chromosome 1-partitioning protein ParB (Probable chromosome I-partitioning protein ParB)	parB1	0.505534	10.154	13.0357
Q9RTU5	Stage V sporulation protein S-related protein	DR_1661	0.505534	8.42555	12.227
Q9RVW4	Cold shock protein, CSD family	DR_0907	0.506675	753.464	856.544
Q9RV86	Uncharacterized protein	DR_1143	0.506675	13.7396	16.0255
Q9RXX2	Glutamate synthase, large subunit	DR_0183	0.506675	5.14905	5.89013
Q9RWS7	ATP-dependent Clp protease, ATP-binding subunit ClpA	DR_0588	0.506675	4.72314	4.06898
Q9RR63	Tyrosine--tRNA ligase (EC 6.1.1.1) (Tyrosyl-tRNA synthetase) (TyrRS)	tyrS	0.506866	18.8064	16.3454
Q9RW53	Mg(2+) transport ATPase-related protein	DR_0816	0.506866	11.511	8.55949
Q9RTE2	Uncharacterized protein	DR_1823	0.506866	6.20909	7.58126
Q9RZK5	Iron ABC transporter, permease protein	DR_B0122	0.506866	4.15286	7.18899
Q9RXM8	Branched-chain amino acid ABC transporter, permease protein	DR_0282	0.506866	6.01756	4.63675
Q9RZR6	ABC transporter, ATP-binding protein, putative	DR_B0049	0.506866	3.10392	2.02537
Q9RZN9	Uncharacterized protein	DR_B0084	0.510337	39.1959	22.5586
Q9RRP0	Transcriptional regulator, MerR family	DR_2448	0.510337	8.58546	10.9199
Q9RY70	Ornithine carbamoyltransferase (OTCase) (EC 2.1.3.3)	argF	0.510337	7.81352	9.12522
Q9RST7	Trehalose synthase, putative	DR_2036	0.510337	5.83594	6.76714
Q9RTZ5	Uncharacterized protein	DR_1602	0.510618	7.0104	9.08511
Q9RYK0	Urease accessory protein UreG	ureG	0.510618	3.56858	2.48842
Q9RVB3	Uncharacterized protein	DR_1116	0.511537	28.938	33.096
Q9RS67	Signal recognition particle receptor FtsY (SRP receptor)	ftsY	0.511537	25.3267	22.0203
Q9RX58	Biopolymer transport protein, putative	DR_0457	0.511538	9.62541	12.307
Q9RYZ3	Phosphate import ATP-binding protein PstB (EC 3.6.3.27) (ABC phosphate transporter) (Phosphate-transporting ATPase)	pstB	0.512176	3.88353	2.93866
Q9RWV1	Amino acid ABC transporter, periplasmic amino acid-binding protein	DR_0564	0.512508	27.3424	31.4297
Q9RUK8	Hypoxanthine phosphoribosyltransferase (EC 2.4.2.8)	DR_1376	0.512508	11.9671	14.3436
Q9RVE3	Alanine racemase (EC 5.1.1.1)	alr	0.512508	4.39344	3.53581
Q9RYZ8	Integrase/recombinase, putative	DR_A0155	0.512508	2.90689	2.25869
Q9RX34	Uncharacterized protein	DR_0481	0.514361	72.0533	82.3444
Q9RYL8	Uncharacterized protein	DR_A0294	0.515548	2.09369	1.30366
Q9RWE7	Uncharacterized protein	DR_0722	0.517285	10.3443	4.1089
Q9RX92	Single-stranded DNA-binding protein DdrA (DNA damage response protein A)	ddrA	0.517775	394.247	347.771
Q9RWY4	Uncharacterized protein	DR_0531	0.517775	11.0937	7.94047
	tRNA	EBG00001181335	0.518074	1142.37	462.993
Q9RW52	Uncharacterized protein	DR_0817	0.518089	20.4538	16.9042
Q9RWC4	Periplasmic serine protease, HtrA/DegQ/DegS family	DR_0745	0.518089	6.1486	5.16586
Q9RX41	Uncharacterized protein	DR_0474	0.518089	5.98121	4.96955
Q9RXR0	Holo-[acyl-carrier-protein] synthase (Holo-ACP synthase) (EC 2.7.8.7) (4'-phosphopantetheinyl transferase AcpS)	acpS	0.518607	3.89839	5.92064
Q9RXN2	Phosphoglycerate mutase, putative	DR_0278	0.518904	2.66768	1.77316
	tRNA	EBG00001181326	0.518982	1930.82	1151.65
Q9RSU4	Uncharacterized protein	DR_2029	0.521473	9.45454	7.63083
Q9RTY7	Uncharacterized protein	DR_1612	0.521987	20.7128	24.9867
Q9RVW3	Uncharacterized protein	DR_0908	0.523053	6.68025	5.6859
Q9RTB2	Uncharacterized protein	DR_1853	0.523053	6.64612	4.17507
Q9RYZ1	Uncharacterized protein	DR_A0162	0.523053	4.35544	3.22119
	DR_t41	DR_t41	0.523053	0.418682	580.874
Q9RTP7	Uncharacterized protein	DR_1710	0.523673	13.9959	18.6289
Q9RUZ4	Uncharacterized protein	DR_1236	0.523966	3.31618	2.59217
Q9RSD2	Uncharacterized protein	DR_2193	0.524222	19.7753	26.1327
Q9RXL3	UDP-N-acetylmuramyl-tripeptide synthetase (EC 6.3.2.-) (UDP-MurNAc-tripeptide synthetase)	murE	0.524222	4.43043	3.7342
Q9RWW0	Glutamate-1-semialdehyde 2,1-aminomutase (GSA) (EC 5.4.3.8) (Glutamate-1-semialdehyde aminotransferase) (GSA-AT)	hemL	0.525457	4.64658	6.08898
Q9RYI5	Uncharacterized protein	DR_A0327	0.525457	2.96273	1.9623
Q9RWR4	Phosphoglycerate mutase-related protein	DR_0602	0.526073	4.91367	7.18234
Q9RSQ0	Putative 3-methyladenine DNA glycosylase (EC 3.2.2.-)	DR_2074	0.527124	6.72091	8.88916
Q9RZL2	Transposase	DR_B0114	0.527195	11.4531	9.4871
Q9RXF2	Competence protein ComEC/Rec2-related protein	DR_0361	0.527266	8.11862	6.82772
Q9RUJ8	Uncharacterized protein	DR_1388	0.528096	6.58092	8.0889
Q9RV81	Uncharacterized protein	DR_1148	0.528167	12.9159	15.3857
Q9RXD4	Uncharacterized protein	DR_0380	0.529892	21.817	26.1072
Q9RSW9	Uncharacterized protein	DR_2002	0.529892	11.6989	14.6929
	tRNA	EBG00001181288	0.529892	5997.68	3892.03
Q9RSG8	Uncharacterized protein	DR_2156	0.530678	22.6944	18.7474
Q9RW56	1-pyrroline-5-carboxylate dehydrogenase	DR_0813	0.530678	14.9953	13.1327
Q9RWA1	UDP-N-acetylmuramoyl-tripeptide--D-alanyl-D-alanine ligase (EC 6.3.2.10)	DR_0768	0.531286	4.06394	4.82136
Q9RWV9	Uncharacterized protein	DR_0556	0.532931	27.3767	34.7489
Q9RS59	Aminotransferase, class I	DR_2268	0.532931	4.39081	3.63564
Q9RTX5	Branched-chain-amino-acid aminotransferase (EC 2.6.1.42)	DR_1626	0.534506	8.00083	9.26257
Q9RXK6	30S ribosomal protein S7	rpsG	0.53511	86.8446	98.7452
Q9RZV2	Cobyrinate a,c-diamide synthase (EC 6.3.5.11) (Cobyrinic acid a,c-diamide synthetase)	cbiA	0.535542	11.8981	16.3232
Q9RV24	Maf-like protein DR_1206	DR_1206	0.535542	8.24406	10.7891
Q9RW98	Uncharacterized protein	DR_0771	0.535542	7.44354	10.4749
Q9RT41	Uncharacterized protein	DR_1925	0.535542	12.9294	10.2572
Q9RZM1	Integrase/recombinase XerD, putative	DR_B0104	0.535542	9.99113	8.65741
Q9RWF9	SnoG protein, putative	DR_0709	0.535542	5.63373	8.32567
Q9RUK5	Transcriptional repressor, TetR family	DR_1379	0.535542	6.37204	7.95409
Q9RXR5	Uncharacterized protein	DR_0242	0.535542	11.1343	7.8166
	DR_t04	DR_t04	0.535542	799.103	1539.16
	tRNA	EBG00001181340	0.535542	898.767	427.967
Q9RYT3	Sulfite oxidase, putative	DR_A0225	0.535713	3.78617	2.94047
Q9RUH2	Uncharacterized protein	DR_1414	0.536418	3.62466	4.79166
Q9RVL5	ABC transporter, ATP-binding protein	DR_1012	0.538189	9.13096	11.1808
Q9RT38	Glycerol kinase (EC 2.7.1.30) (ATP:glycerol 3-phosphotransferase) (Glycerokinase) (GK)	glpK	0.53938	9.8163	11.2481
Q9RXB4	Uncharacterized protein	DR_0401	0.53938	3.91	5.02007
Q9RT19	Ferredoxin, putative	DR_1950	0.54008	9.02285	5.73586
Q9RSK7	Adenylate kinase (AK) (EC 2.7.4.3) (ATP-AMP transphosphorylase) (ATP:AMP phosphotransferase) (Adenylate monophosphate kinase)	adk	0.540886	46.0288	52.6075
Q9RSP7	Uncharacterized protein	DR_2077	0.541691	7.59743	9.41905
Q9RVP4	GGDEF family protein	DR_0981	0.541751	13.0535	10.9292
Q9RX59	Biopolymer transport protein, putative	DR_0456	0.542235	4.30748	5.44064
Q9RSK9	50S ribosomal protein L15	rplO	0.543083	175.314	229.504
Q9RZV3	Cob(I)alamin adenosyltransferase	DR_B0008	0.543083	23.8879	33.8148
Q9RZN4	Uncharacterized protein	DR_B0089	0.543083	23.5342	26.6307
Q9RSG6	Uncharacterized protein	DR_2158	0.543083	10.408	17.7672
Q9RYN2	Uncharacterized protein	DR_A0278	0.543083	16.8561	13.9465
Q9RT89	Uncharacterized protein	DR_1876	0.543083	4.83609	3.71268
Q9RTK2	Diaminopimelate decarboxylase (DAP decarboxylase) (DAPDC) (EC 4.1.1.20)	lysA	0.543083	2.64142	3.65708
Q9RTR9	Glutamyl-Q tRNA(Asp) synthetase (Glu-Q-RSs) (EC 6.1.1.-)	gluQ	0.543083	2.33978	3.03766
Q9RTB1	Competence protein ComEC/Rec2, putative	DR_1854	0.543083	1.67844	1.35186
Q9RSV0	Uncharacterized protein	DR_2022	0.543985	12.9046	15.778
Q9RZ71	Uncharacterized protein	DR_A0083	0.544465	3.78966	2.10628
Q9RWE8	Uncharacterized protein	DR_0721	0.545365	19.4799	10.4037
Q9RRM2	Uncharacterized protein	DR_2466	0.546265	9.45913	7.16607
Q9RWH1	V-type ATP synthase subunit E (V-ATPase subunit E)	atpE	0.546544	38.8597	48.9409
Q9RZU0	Uncharacterized protein	DR_B0023	0.546544	7.32485	6.27842
Q9RZP3	o-succinylbenzoate synthase (OSB synthase) (OSBS) (EC 4.2.1.113) (4-(2'-carboxyphenyl)-4-oxybutyric acid synthase) (o-succinylbenzoic acid synthase)	menC	0.546544	5.765	4.90729
Q9RWP4	Uncharacterized protein	DR_0622	0.546544	3.16821	1.86557
	DR_t07	DR_t07	0.546544	1188.11	549.489
Q9RSR8	Uncharacterized protein	DR_2056	0.546705	20.1913	17.04
Q9RWF0	Uncharacterized protein	DR_0719	0.546711	19.0998	16.7966
Q9RYB8	Dihydrolipoamide acetyltransferase component of pyruvate dehydrogenase complex (EC 2.3.1.-)	DR_0032	0.546711	4.65262	3.98257
Q9RW61	Bifunctional protein GlmU [Includes: UDP-N-acetylglucosamine pyrophosphorylase (EC 2.7.7.23) (N-acetylglucosamine-1-phosphate uridyltransferase); Glucosamine-1-phosphate N-acetyltransferase (EC 2.3.1.157)]	glmU	0.546767	4.6373	3.94496
Q9RSP8	Uncharacterized protein	DR_2076	0.547659	2.41131	3.0396
Q9RUE7	Uncharacterized protein	DR_1439	0.548136	27.0785	31.0347
Q9RU42	Uncharacterized protein	DR_1552	0.548136	21.5033	18.5701
Q9RZA1	Acetyl-CoA acetyltransferase	DR_A0053	0.548136	8.31861	10.1076
Q9RX35	tRNA-cytidine(32) 2-sulfurtransferase (EC 2.8.1.-) (Two-thiocytidine biosynthesis protein A) (tRNA 2-thiocytidine biosynthesis protein TtcA)	ttcA	0.548619	30.3673	26.7126
Q9RTX9	Hit family protein	DR_1621	0.548619	32.1255	25.5183
Q9RT57	Lactate utilization protein C	lutC	0.548619	13.3845	15.5776
Q9RYS3	Oxidoreductase, iron-sulfur subunit	DR_A0235	0.548619	7.87854	11.2864
Q9RZK4	Iron ABC transporter, permease protein	DR_B0123	0.548619	4.50325	7.36068
Q9RXI6	Periplasmic serine protease, HtrA/DegQ/DegS family	DR_0327	0.548619	6.75338	5.7607
Q9RWZ1	Uncharacterized protein	DR_0524	0.548619	2.41099	0.794284
Q9RV88	Glycosyl hydrolase, family 13	DR_1141	0.548777	4.1225	3.50162
Q9RZ51	Uncharacterized protein	DR_A0103	0.548891	27.9019	23.7295
Q9RTY4	Uncharacterized protein	DR_1615	0.548891	12.4125	16.3426
Q9RVB8	Transcriptional regulator, MerR family	DR_1111	0.548891	4.11631	5.90247
Q9RT12	Uncharacterized protein	DR_1957	0.548891	5.65128	3.98334
Q9RUY4	Proline dipeptidase	DR_1246	0.548891	3.63125	2.94525
Q9RZ38	Uncharacterized protein	DR_A0116	0.548891	4.00421	2.46556
Q9RV50	Uncharacterized protein	DR_1180	0.548894	6.77798	8.48941
Q9RSE0	Uncharacterized protein	DR_2184	0.548894	2.01455	1.58174
Q9RWS8	Mrr restriction system protein	DR_0587	0.54967	5.69941	4.5193
Q9RYU9	Uncharacterized protein	DR_A0207	0.551734	3.05678	2.56075
	tRNA	EBG00001181316	0.551734	1830.62	2312.96
Q9RXF1	D-alanine--D-alanine ligase (EC 6.3.2.4) (D-Ala-D-Ala ligase) (D-alanylalanine synthetase)	ddl	0.554308	4.93412	5.82098
Q9RVV3	Uncharacterized protein	DR_0919	0.554308	5.13434	3.77898
Q9RU02	6-phosphogluconate dehydrogenase	DR_1595	0.554819	10.364	12.8481
	tRNA	EBG00001181304	0.554819	4833.39	3788.98
Q9RY22	Oxygen-independent coproporphyrinogen-III oxidase-like protein (EC 1.3.99.-)	DR_0130	0.554868	3.84588	4.5902
Q9RW71	Acetyltransferase, putative	DR_0798	0.554917	4.3906	5.5994
	DR_t11	DR_t11	0.554966	113.487	343.378
Q9RYT9	Uncharacterized protein	DR_A0219	0.555425	4.97327	4.02526
Q9RRF5	Protein-methionine-sulfoxide reductase heme-binding subunit MsrQ (Flavocytochrome MsrQ)	msrQ	0.557012	5.8127	3.94877
P49228	50S ribosomal protein L32	rpmF	0.558596	1538.4	1363.39
Q9RXZ5	Uridine kinase (EC 2.7.1.48) (Cytidine monophosphokinase) (Uridine monophosphokinase)	udk	0.561611	11.8858	9.37033
Q9RXC8	Uncharacterized protein	DR_0387	0.562781	5.3971	4.42406
Q9RWS0	Uncharacterized protein	DR_0595	0.56354	38.997	34.2491
Q9RU35	Uncharacterized protein	DR_1560	0.564094	3.20791	2.5417
Q9RUA1	Carboxyl-terminal protease, putative	DR_1491	0.564341	3.40175	4.03485
Q9RVK5	Uncharacterized protein	DR_1022	0.564469	5.1157	6.25674
Q9RXM0	Uncharacterized protein	DR_0290	0.564469	3.73767	4.42088
Q9RW30	Uncharacterized protein	DR_0839	0.564469	4.7869	3.05447
Q9RX78	Uncharacterized protein	DR_0437	0.564758	29.2759	19.7541
Q9RZ87	CoA transferase, subunit B	DR_A0067	0.564758	8.26527	6.2553
Q9RYE5	MutT/nudix family protein	DR_0004	0.567546	4.26502	3.55737
Q9RSI1	Uncharacterized protein	DR_2143	0.56855	221.884	249.26
Q9RWM7	Uncharacterized protein	DR_0639	0.56855	44.4927	31.1133
Q9RZJ7	Uncharacterized protein	DR_B0130	0.56855	22.9109	15.8337
Q9RXY5	7,8-dihydroneopterin aldolase (EC 4.1.2.25)	DR_0169	0.56855	20.3242	12.8217
Q9RUH6	Carboxynorspermidine decarboxylase	DR_1410	0.56855	6.03586	6.94408
Q9RY17	Uncharacterized protein	DR_0135	0.56855	7.8563	6.75517
Q9RW80	Cysteine synthase (EC 2.5.1.47)	DR_0789	0.56855	6.78249	5.77854
Q9RS31	Glucokinase	DR_2296	0.56855	4.09288	5.22265
Q9RRK3	Uncharacterized protein	DR_2486	0.56855	5.51107	4.56677
Q9RTA7	Probable membrane transporter protein	DR_1858	0.56855	5.51769	4.52763
Q9RW11	Uncharacterized protein	DR_0858	0.56855	3.08392	4.00995
Q9RUQ2	Uncharacterized isomerase DR_1330 (EC 5.1.-.-)	DR_1330	0.56855	3.17015	3.93663
Q9RYR4	Uncharacterized protein	DR_A0244	0.56855	2.51056	3.21899
Q9RUQ5	Multidrug-efflux transporter	DR_1327	0.56855	2.8983	2.33886
Q9RW59	Dehydrogenase, putative	DR_0810	0.56855	1.5114	1.09558
Q9RVI3	Chaperone protein ClpB	clpB	0.56931	382.824	341.781
Q9RT33	Transcriptional regulator	DR_1935	0.56931	4.55687	5.38259
Q9RWX8	Uncharacterized protein	DR_0537	0.56931	5.34813	4.56498
Q9RX00	Uncharacterized protein	DR_0515	0.56931	4.89844	3.17076
Q9RWC1	RNA methyltransferase, TrmH family	DR_0748	0.569349	8.82121	6.88995
Q9RT74	Tetratricopeptide repeat family protein	DR_1891	0.571432	6.17764	7.20044
Q9RTK4	Periplasmic serine protease Do, putative	DR_1756	0.571432	5.24784	6.06697
Q9RWQ1	Transcriptional regulator, LysR family	DR_0615	0.572071	3.20599	3.94137
Q9RRB2	Uncharacterized protein	DR_2582	0.573546	8.5381	10.2102
Q9RVV7	Uncharacterized protein	DR_0914	0.573546	6.76969	5.75271
Q9RXR8	Uncharacterized protein	DR_0239	0.574782	7.55546	9.77441
Q9RUR5	Uncharacterized protein	DR_1317	0.575117	46.0907	56.637
Q9RTJ5	Anthranilate phosphoribosyltransferase (EC 2.4.2.18)	trpD	0.575252	6.10847	7.22456
Q9RW24	Ribose-5-phosphate isomerase A (EC 5.3.1.6) (Phosphoriboisomerase A) (PRI)	rpiA	0.575855	15.9776	19.0439
Q9RVN4	Uncharacterized protein	DR_0993	0.575855	11.6506	16.045
Q9RYC6	N5-carboxyaminoimidazole ribonucleotide synthase (N5-CAIR synthase) (EC 6.3.4.18) (5-(carboxyamino)imidazole ribonucleotide synthetase)	purK	0.575855	6.81628	8.05948
Q9RYG7	Response regulator PilH, putative	DR_A0350	0.576089	5.8976	4.61554
Q9RXH8	ATP-dependent RNA helicase, putative	DR_0335	0.576223	15.9051	17.9922
Q9RW37	Uncharacterized protein	DR_0832	0.57765	2.53672	1.93566
Q9RUC5	Uncharacterized protein	DR_1464	0.577882	1.92904	3.41234
Q9RS41	Uncharacterized protein	DR_2286	0.578875	15.6232	17.6015
Q9RUM0	Uncharacterized protein	DR_1364	0.578875	12.3354	15.9871
Q9RRJ7	Carboxypeptidase G2	DR_2493	0.578875	5.41607	6.30866
Q9RYE9	Uncharacterized protein	DR_A0369	0.579006	11.1954	9.83849
Q9RWI4	Carbamoyl-phosphate synthase small chain (EC 6.3.5.5) (Carbamoyl-phosphate synthetase glutamine chain)	carA	0.579764	15.2757	13.4751
Q9RTN0	Glycolate oxidase, iron-sulfur subunit	DR_1730	0.579764	3.8403	3.24295
Q9RX23	Uncharacterized protein	DR_0492	0.579895	54.0075	71.7069
Q9RTS8	Uncharacterized protein	DR_1678	0.580057	4.53989	3.14308
Q9RWC9	Drug transport protein, putative	DR_0740	0.580057	3.18924	2.80908
Q9RSF7	Uncharacterized protein	DR_2167	0.582065	6.7749	4.4208
Q9RUE2	ATP phosphoribosyltransferase (ATP-PRT) (ATP-PRTase) (EC 2.4.2.17)	hisG	0.583508	12.2634	10.3377
Q9RVD9	GGDEF family protein	DR_1090	0.583508	3.43029	2.8063
Q9RXD7	L-serine dehydratase, alpha subunit	DR_0377	0.584453	8.77156	7.61204
Q9RYZ2	Uncharacterized protein DR_A0161	DR_A0161	0.584453	2.41391	1.69635
Q9RSK5	Branched-chain amino acid ABC transporter, ATP-binding protein	DR_2119	0.584482	4.51123	3.55399
Q9RSS7	50S ribosomal protein L11	rplK	0.584609	393.769	336.594
Q9RU95	NADH-quinone oxidoreductase subunit I (EC 1.6.5.11) (NADH dehydrogenase I subunit I) (NDH-1 subunit I)	nuoI	0.586507	2.41472	1.21847
Q9RT93	Uncharacterized protein	DR_1872	0.587053	17.7842	24.8393
Q9RX95	ATP-dependent helicase	DR_0420	0.587053	7.15488	6.13438
Q9RYK1	Urease accessory protein UreD	ureD	0.587964	2.51092	1.8446
Q9RZ94	Uncharacterized protein	DR_A0060	0.588755	8.32518	9.49869
Q9RU44	FtsE protein	DR_1550	0.588755	3.68954	4.33975
Q9RU66	Uncharacterized protein	DR_1528	0.588755	4.49105	2.93089
Q9RYN1	Uncharacterized protein	DR_A0279	0.588755	3.3234	2.72211
Q9RYT7	Glucan synthase 1-related protein	DR_A0221	0.588879	5.02336	3.3841
Q9RUY9	Uncharacterized protein	DR_1241	0.589126	13.1228	7.78723
Q9RSG5	Uncharacterized protein	DR_2159	0.589126	5.25355	4.3027
Q9RZS5	Uncharacterized protein	DR_B0039	0.589933	2.9744	3.40824
Q9RXU4	Uncharacterized protein	DR_0212	0.59406	11.3348	15.0088
Q9RRD8	Uncharacterized protein	DR_2554	0.594495	5.20221	6.84928
Q9RYY9	Thioredoxin 1	DR_A0164	0.594495	6.05116	4.53202
Q9RVQ5	Uncharacterized protein	DR_0967	0.595611	5.60244	6.76388
Q9RVQ4	Methylenetetrahydrofolate reductase (EC 1.5.1.20)	DR_0968	0.595611	4.97284	4.06031
Q9RZD0	Uncharacterized protein	DR_A0023	0.596801	3.88716	2.61297
Q9RWX9	Uncharacterized protein	DR_0536	0.597114	15.3567	13.3062
Q9RV25	Deoxyribose-phosphate aldolase (DERA) (EC 4.1.2.4) (2-deoxy-D-ribose 5-phosphate aldolase) (Phosphodeoxyriboaldolase) (Deoxyriboaldolase)	deoC	0.597328	4.39968	5.98306
Q9RX79	Cytochrome B6	DR_0436	0.597466	52.3062	59.3816
Q9RS55	MutT/nudix family protein	DR_2272	0.597466	5.38118	4.07865
Q9RU43	Carboxyl-terminal protease, putative	DR_1551	0.597877	15.2217	17.1105
Q9RX64	Glutamine synthase	DR_0451	0.597877	6.09204	6.93625
Q9RWE2	Uncharacterized protein	DR_0727	0.597877	5.13624	6.67036
Q9RWM4	Phosphopantetheine adenylyltransferase (EC 2.7.7.3) (Dephospho-CoA pyrophosphorylase) (Pantetheine-phosphate adenylyltransferase) (PPAT)	coaD	0.597877	7.18621	5.713
Q9RUV0	Phosphatase/phosphodiesterase DR_1281 (2',3'-cyclic-nucleotide 2'-phosphodiesterase) (EC 3.1.4.16) (Calcineurin-like phosphoesterase) (Phosphoenolpyruvate phosphatase) (EC 3.1.3.60)	DR_1281	0.597877	4.33658	5.26274
Q9RS00	Uncharacterized protein	DR_2329	0.597877	3.96952	4.6968
Q9RSH0	Amino acid ABC transporter, periplasmic amino acid-binding protein	DR_2154	0.597994	9.55129	8.31435
Q9RUD1	Uncharacterized protein	DR_1457	0.599367	7.75313	6.02015
Q9RTT2	Isocitrate dehydrogenase, putative	DR_1674	0.600351	8.04012	9.18765
Q9RSS6	Transcription termination/antitermination protein NusG	nusG	0.601081	98.3297	109.807
Q9RTF7	Uncharacterized protein	DR_1807	0.601081	14.6237	11.741
Q9RUT5	Uncharacterized protein	DR_1297	0.601081	3.26531	3.95805
Q9RRN0	Uncharacterized protein	DR_2458	0.602691	16.8535	11.9996
Q9RT46	Uncharacterized protein	DR_1920	0.602691	8.01611	5.16842
Q9RZ22	Uncharacterized protein	DR_A0131	0.602691	2.76653	2.41748
Q9RZA4	Bacteriophytochrome (EC 2.7.13.3) (Phytochrome-like protein)	bphP	0.602691	2.75003	2.32704
Q9RUP0	Hydrolase	DR_1344	0.604631	3.67997	2.66854
Q9RSW6	50S ribosomal protein L35	rpmI	0.605637	2116.05	1900.85
Q9RT84	Uncharacterized protein	DR_1881	0.605637	10.9754	8.18979
Q9RU47	Uncharacterized protein	DR_1547	0.605637	15.0432	6.75456
Q9RXW1	Uncharacterized protein	DR_0194	0.606131	79.5719	88.8145
Q9RYX5	Uncharacterized protein	DR_A0179	0.606146	3.40148	2.66953
Q9RYA2	Uncharacterized protein	DR_0048	0.606448	7.1828	6.07593
Q9RUZ3	Uncharacterized protein	DR_1237	0.610291	3.77782	3.14693
Q9RU36	Uncharacterized protein	DR_1559	0.612514	3.18848	4.1703
Q9RZ76	Uncharacterized protein	DR_A0078	0.612514	1.79632	3.89045
Q9RXL2	Deoxyguanosine kinase/deoxyadenosine kinase subunit	DR_0298	0.613098	6.22119	4.89098
Q9RSM1	Uncharacterized protein	DR_2103	0.61334	415.139	336.539
Q9RT59	L-lactate permease, putative	DR_1906	0.61334	15.9412	17.8426
Q9RYT2	2-hydroxyhepta-2,4-diene-1,7-dioate isomerase/5-carboxymethyl-2-oxo-hex-3-ene-1,7-dioate decarboxylase	DR_A0226	0.61334	4.82038	3.80802
Q9RV20	Uncharacterized protein	DR_1210	0.61334	2.32513	3.19527
Q9RRS2	Chromate transport protein	DR_2413	0.61334	1.91526	2.36805
Q9RRX6	MutT/nudix family protein	DR_2356	0.613445	12.625	18.2593
Q9RT37	Glycerol uptake facilitator protein	DR_1929	0.614692	19.6002	22.0999
Q9RU31	Uncharacterized protein	DR_1564	0.615367	5.84084	6.84242
Q9RVY9	Cation transport system protein, putative	DR_0881	0.615851	7.5008	10.6574
Q9RVT2	Uncharacterized protein	DR_0940	0.61586	27.2141	21.0905
Q9RRW8	Glutathione-regulated potassium-efflux system protein KefB, putative	DR_2367	0.616549	5.10361	4.50315
Q9RYL7	Uncharacterized protein	DR_A0295	0.616549	2.02073	4.34628
Q9RWL4	Na+/H+ antiporter, putative	DR_0652	0.616549	1.79557	2.19626
Q9RXH3	Folyl-polyglutamate synthetase	DR_0340	0.618168	24.4964	21.9405
Q9RSZ7	ATP-dependent Clp protease proteolytic subunit (EC 3.4.21.92) (Endopeptidase Clp)	clpP	0.618933	58.194	69.0409
Q9RWD1	Uncharacterized protein	DR_0738	0.619507	2.39998	2.93226
Q9RUX8	Uncharacterized protein	DR_1252	0.619514	9.59072	10.7946
Q9RUX6	Uncharacterized protein	DR_1254	0.619709	2.30405	3.9547
Q9RZ00	Uncharacterized protein	DR_A0153	0.619716	4.54442	5.57646
Q9RWU7	Purine/pyrimidine phosphoribosyltransferase-related protein	DR_0568	0.619722	7.26589	8.75133
Q9RZU6	Hemin ABC transporter, permease protein, putative	DR_B0015	0.621238	21.2288	25.5001
Q9RST1	Uncharacterized protein	DR_2042	0.621275	14.917	13.3727
Q9RRA9	Uncharacterized protein DR_2585	DR_2585	0.621275	7.33556	6.21065
Q9RVH7	Uncharacterized protein	DR_1052	0.621275	6.2875	5.23111
Q9RWC0	Uncharacterized protein	DR_0749	0.621275	6.21864	5.01254
Q9RWD2	Uncharacterized protein	DR_0737	0.621275	5.59198	4.55618
Q9RXC0	Uncharacterized protein	DR_0395	0.621275	1.59397	2.0398
Q9RW57	Serine protease, subtilase family	DR_0812	0.621275	2.36368	2.00025
Q9RUB2	Uncharacterized protein	DR_1479	0.621666	19.5406	27.4334
Q9RYU0	Uncharacterized protein	DR_A0218	0.621666	2.40159	3.07303
Q9RS82	Phosphate regulon transcriptional regulatory protein PhoB	DR_2245	0.621666	3.25753	2.53923
Q9RV12	Uncharacterized protein	DR_1218	0.621765	17.377	25.7721
Q9RST2	Uncharacterized protein	DR_2041	0.622524	10.2638	11.5728
Q9RR84	DedA family protein	DR_2612	0.622524	10.4182	8.93924
Q9RYN0	Uncharacterized protein	DR_A0281	0.622996	30.3645	40.1017
Q9RSI6	Uncharacterized protein	DR_2138	0.623374	11.6805	20.8507
Q9RWS5	Uncharacterized protein	DR_0590	0.623939	15.1088	18.9064
Q9RTD5	Uncharacterized protein	DR_1830	0.62488	12.0301	15.7315
Q9RVP5	Glutamate dehydrogenase	DR_0980	0.62488	6.77106	5.52619
Q9RSX6	Uncharacterized protein	DR_1993	0.627043	8.13135	9.32171
Q9RYW8	UvrABC system protein A	DR_A0188	0.627043	6.73014	7.85272
Q9RVC9	UPF0176 protein DR_1100	DR_1100	0.627043	5.72909	6.74658
Q9RZJ8	Hemolysin, putative	DR_B0129	0.627043	7.67087	6.34255
Q9RWA3	Uncharacterized protein	DR_0766	0.627043	5.54792	6.28234
Q9RW73	Acetyltransferase, putative	DR_0796	0.627043	4.83484	5.96894
Q9RX06	Uncharacterized protein	DR_0509	0.627043	2.34181	3.42541
Q9RTH3	Anthranilate synthase component 1 (EC 4.1.3.27)	trpE	0.627043	2.4044	2.00991
Q9RU90	Uncharacterized protein	DR_1502	0.627043	3.16269	1.91549
Q9RTD2	Uncharacterized protein	DR_1833	0.627327	9.12544	7.06141
Q9RZ52	Uncharacterized protein	DR_A0102	0.627327	4.62651	2.09554
	DR_t39	DR_t39	0.627327	491.598	1006.02
Q9RWG9	V-type ATP synthase, F subunit	DR_0699	0.627607	44.2201	59.4961
Q9RX80	Cytochrome complex iron-sulfur subunit, putative	DR_0435	0.628165	67.3801	83.0049
Q9RWT6	Coenzyme A biosynthesis bifunctional protein CoaBC (EC 4.1.1.36) (EC 6.3.2.5) (DNA/pantothenate metabolism flavoprotein)	DR_0579	0.628165	3.555	3.03559
Q9RXZ3	Uncharacterized protein	DR_0161	0.628259	9.46769	10.6652
Q9RRR9	Sensor histidine kinase	DR_2416	0.62826	6.39817	5.66597
Q9RY00	Riboflavin synthase, alpha subunit	DR_0154	0.628262	12.6198	15.1469
Q9RVT5	Tetratricopeptide repeat family protein	DR_0937	0.628262	11.1455	13.1382
Q9RU68	Ribosomal RNA small subunit methyltransferase A (EC 2.1.1.182) (16S rRNA (adenine(1518)-N(6)/adenine(1519)-N(6))-dimethyltransferase) (16S rRNA dimethyladenosine transferase) (16S rRNA dimethylase) (S-adenosylmethionine-6-N', N'-adenosyl(rRNA) dimethyltransferase)	rsmA	0.629001	6.31081	5.40298
Q9RZT2	Chromosome partitioning ATPase, putative, ParA family	DR_B0031	0.629279	24.2312	21.3497
Q9RSR6	Uncharacterized protein	DR_2058	0.629279	9.72632	8.61756
Q9RV43	Uncharacterized protein	DR_1187	0.629279	8.37121	7.28813
Q9RXN4	Uncharacterized protein	DR_0276	0.62928	3.42887	4.90057
Q9RUS2	Regulatory protein RecX	recX	0.630016	3.57748	2.70025
Q9RVB7	Uncharacterized protein	DR_1112	0.6302	3.03929	1.98397
Q9RU79	30S ribosomal protein S2	rpsB	0.630292	282.257	255.518
Q9RY41	GTP cyclohydrolase 1 type 2 homolog	DR_0110	0.631026	11.315	9.72269
Q9RT56	Gluconokinase (EC 2.7.1.12)	DR_1910	0.631026	2.35793	3.23542
Q9RXW0	Uncharacterized protein	DR_0195	0.631392	4.21383	3.13823
Q9RZ82	Uncharacterized protein	DR_A0072	0.63185	21.2147	12.6264
Q9RTU9	Uncharacterized protein	DR_1657	0.632765	13.3591	11.3499
Q9RSJ4	Protease, putative	DR_2130	0.632853	18.035	16.2365
Q9RUJ6	Uncharacterized protein	DR_1390	0.632853	5.80398	7.15494
Q9RV61	Uncharacterized protein	DR_1169	0.633492	5.00872	3.9666
Q9RXI7	DNA damage response protein D	ddrD	0.634016	219.356	242.941
Q9RTB5	Uncharacterized protein	DR_1850	0.634016	40.8868	57.0873
Q9RWQ8	Uncharacterized protein	DR_0608	0.634016	22.2126	19.7227
Q9RVC3	Dihydroorotase (DHOase) (EC 3.5.2.3)	pyrC	0.634016	9.22431	10.3401
Q9RSZ1	Acetyltransferase, putative	DR_1978	0.634016	6.58611	7.53911
Q9RW79	Uncharacterized protein	DR_0790	0.634016	5.87025	6.58139
Q9RTA2	Pilin biogenesis protein	DR_1863	0.634016	5.75506	6.55555
Q9RX71	Lipopolysaccharide biosynthesis protein, putative	DR_0444	0.634016	5.13069	4.1585
Q9RZ88	N-acetylglucosamine-6-phosphate deacetylase	DR_A0066	0.634016	3.51425	4.11404
Q9RYX7	Xanthine permease, putative	DR_A0176	0.634016	3.32126	2.85552
Q9RYY1	Thiazole synthase (EC 2.8.1.10)	thiG	0.634016	2.27324	1.57715
Q9RYV0	Oligoendopeptidase F, putative	DR_A0206	0.634282	4.70987	4.17295
Q9RZ68	Uncharacterized protein	DR_A0086	0.634282	3.28995	2.08436
Q9RUQ8	Transport protein, putative	DR_1324	0.634282	2.43572	2.01766
Q9RWY2	Uncharacterized protein	DR_0533	0.635276	16.9254	18.9714
Q9RYB9	Uncharacterized protein	DR_0031	0.636542	15.7342	10.1512
Q9RYD0	Ribonuclease II family protein	DR_0020	0.636987	8.90625	7.91299
Q9RTM4	2`,3`-cyclic-nucleotide 2`-phosphodiesterase	DR_1736	0.636987	6.44905	7.20829
Q9RXQ7	Uncharacterized protein	DR_0250	0.638159	5.13638	5.8694
	DR_t24	DR_t24	0.638426	1167.45	807.099
Q9RXH4	N-acyl-L-amino acid amidohydrolase, putative	DR_0339	0.639013	34.0162	29.5257
Q9RYB4	GTP cyclohydrolase 1 (EC 3.5.4.16) (GTP cyclohydrolase I) (GTP-CH-I)	folE	0.639013	9.70872	8.36116
Q9RW96	Uncharacterized protein	DR_0773	0.639013	5.04703	6.05715
Q9RT86	Uncharacterized protein	DR_1879	0.639013	4.54385	3.70848
Q9RW87	Uncharacterized protein	DR_0782	0.639013	2.75776	3.3523
Q9RW74	Uncharacterized protein	DR_0795	0.639013	4.62632	3.1816
Q9RRI9	Transcriptional regulator, sugar-binding, putative	DR_2501	0.639013	3.10837	2.512
Q9RU97	NADH-quinone oxidoreductase subunit K (EC 1.6.5.11) (NADH dehydrogenase I subunit K) (NDH-1 subunit K)	nuoK	0.639013	4.2815	2.37332
Q9RU46	Uncharacterized protein	DR_1548	0.639013	2.41639	1.61321
Q9RXY1	50S ribosomal protein L13	rplM	0.639879	85.9147	95.0791
Q9RS44	Manganese ABC transporter, permease protein, putative	DR_2283	0.639879	8.69952	9.91266
Q9RSF1	Uncharacterized protein	DR_2173	0.639879	8.29187	7.32863
Q9RTZ1	Uncharacterized protein	DR_1607	0.639879	4.78649	6.55943
Q9RVP2	tRNA nucleotidyltransferase, putative	DR_0983	0.639879	5.58638	4.88098
Q9RT55	Uncharacterized protein	DR_1911	0.639879	3.60899	3.03368
Q9RR80	Uncharacterized protein	DR_2616	0.640215	19.1462	21.6883
Q9RVE6	Uncharacterized protein	DR_1083	0.640215	11.7684	13.2809
Q9RRY9	UPF0056 membrane protein	DR_2343	0.640215	14.7487	12.995
Q9RV99	Protoporphyrinogen oxidase (EC 1.3.3.4)	DR_1130	0.640215	9.07019	10.5348
Q9RWI6	Uncharacterized protein	DR_0682	0.640715	17.9066	20.1358
Q9RRV1	Phenylacetic acid degradation protein PaaC	DR_2384	0.640715	8.05709	9.80345
Q9RXN3	Gluconolactonase, putative	DR_0277	0.640715	6.19497	5.34685
Q9RWL9	Cell division cycle protein 48-related protein	DR_0647	0.640715	3.08908	4.04917
Q9RSR9	Oligoendopeptidase F, putative	DR_2055	0.640715	4.15552	3.62366
Q9RWG3	Uncharacterized protein DR_0705	DR_0705	0.640715	4.21184	3.15163
Q9RX29	Uncharacterized protein	DR_0486	0.641066	7.64781	9.14094
Q9RVT8	Transcriptional regulator, MerR family	DR_0934	0.641916	28.7453	32.8401
Q9RSH6	Transcriptional regulator, TetR family	DR_2148	0.641916	14.7979	16.6998
Q9RYA8	Uncharacterized protein	DR_0042	0.641916	8.41926	9.62337
Q9RUG0	Indole-3-glycerol phosphate synthase (IGPS) (EC 4.1.1.48)	trpC	0.641916	4.81079	5.63927
Q9RSB0	Uncharacterized protein	DR_2215	0.641916	1.75325	2.41449
Q9RYW1	Oxidoreductase, short-chain dehydrogenase/reductase family	DR_A0195	0.641916	2.7615	2.07146
Q9RYG9	Aldehyde dehydrogenase (EC 1.2.1.3)	aldA	0.643507	4.73666	4.16724
Q9RXD3	Uncharacterized protein	DR_0381	0.643831	18.8722	22.7452
Q9RY99	HesB/YadR/YfhF family protein	DR_0051	0.643831	24.4119	20.9817
Q9RVY0	DNA-binding response regulator	DR_0891	0.643831	17.5182	14.3478
Q9RT15	Uncharacterized protein	DR_1954	0.643831	7.91127	5.38027
Q9RZA6	Mannose-6-phosphate isomerase, putative	DR_A0048	0.644	10.7972	9.61168
Q9RWX3	Glycerophosphoryl diester phosphodiesterase, putative	DR_0542	0.644081	3.89243	3.10407
Q9RTZ9	Protease, putative	DR_1598	0.644691	3.6124	4.03559
Q9RUT4	Uncharacterized protein	DR_1298	0.645347	29.6002	32.6844
Q9RUT2	Cytochrome c-type biogenesis protein, putative	DR_1300	0.645347	16.5939	18.8167
Q9RUE8	Probable ABC transporter-binding protein DR_1438	DR_1438	0.645347	11.4312	12.7519
Q9RWC5	Sensor histidine kinase	DR_0744	0.645347	5.09494	5.7162
Q9RVG9	Uncharacterized protein	DR_1060	0.645347	2.02717	2.84421
Q9RYF5	p49 secreted protein	DR_A0363	0.645347	2.35476	1.67317
Q9RTW0	Uncharacterized protein	DR_1643	0.646826	33.4684	22.4634
Q9RZC8	Uncharacterized protein	DR_A0026	0.646826	7.03441	5.14495
O32506	LexA repressor (EC 3.4.21.88)	lexA	0.646886	14.1372	12.4949
Q9RXF3	Uncharacterized protein	DR_0360	0.646886	13.4418	11.3778
Q9RY39	Glutamine cyclotransferase	DR_0112	0.646886	8.62976	9.73773
Q9RUM7	ABC transporter, permease protein	DR_1357	0.648359	14.6039	11.2242
Q9RU32	Uracil phosphoribosyltransferase (EC 2.4.2.9) (UMP pyrophosphorylase) (UPRTase)	upp	0.648359	4.61072	5.59529
Q9RW09	Sensor histidine kinase	DR_0860	0.648952	10.6425	11.8772
Q9RV95	Uncharacterized protein	DR_1134	0.648952	15.5103	10.2342
Q9RRF8	UPF0157 protein DR_2534	DR_2534	0.649117	5.81483	4.72781
Q9RTR2	Uncharacterized protein	DR_1694	0.649719	5.62255	4.94272
Q9RU39	Two-component sensor, putative	DR_1556	0.651632	1.704	2.12753
Q9RRI4	Ferric enterobactin esterase-related protein	DR_2506	0.65257	4.50025	5.15946
Q9RXN9	Uncharacterized protein	DR_0271	0.65257	2.30599	2.87159
Q9RSN9	Glutaredoxin, putative	DR_2085	0.653405	539.144	488.7
Q9RSI2	Uncharacterized protein	DR_2142	0.653405	73.1028	97.1847
Q9RVE1	Uncharacterized protein	DR_1088	0.653405	2.28148	1.72554
Q9RX81	Cytochrome C6, putative	DR_0434	0.653902	49.4397	54.4923
Q9RVY1	D-aminoacyl-tRNA deacylase (DTD) (EC 3.1.1.96) (Gly-tRNA(Ala) deacylase) (EC 3.1.1.-)	dtd	0.653902	12.3519	14.4246
Q9RXX0	Putative fluoride ion transporter CrcB	crcB	0.654224	4.67211	3.27407
Q9RXV2	Uncharacterized protein	DR_0204	0.654224	3.8092	2.95248
Q9RSN1	Diacylglycerol kinase	DR_2093	0.654358	15.8916	18.6397
Q9RXA9	ABC transporter, ATP-binding protein	DR_0406	0.654358	8.46882	7.04274
Q9RZ17	Amino acid ABC transporter, permease protein	DR_A0136	0.654358	3.23215	4.36639
Q9RRQ3	Methionyl-tRNA formyltransferase (EC 2.1.2.9)	fmt	0.654766	11.3531	13.2493
Q9RUC3	Uncharacterized protein	DR_1466	0.654766	4.91037	7.29813
	DR_t19	DR_t19	0.655012	1252.97	745.249
Q9RVK1	Oxidoreductase	DR_1026	0.656039	3.3805	3.92454
Q9RUW2	Uncharacterized protein	DR_1268	0.657585	4.29933	3.09566
Q9RSS2	ABC transporter, ATP-binding protein, MsbA family	DR_2052	0.657901	7.6353	8.72179
Q9RVD0	Uncharacterized protein	DR_1099	0.657901	5.04349	3.8696
Q9RYM5	Uncharacterized protein	DR_A0287	0.658578	2.20681	2.616
Q9RYT5	4-hydroxyphenylacetate-3-hydroxylase	DR_A0223	0.659254	2.99001	2.41922
Q9RT16	Uncharacterized protein	DR_1953	0.65967	6.70098	5.93582
Q9RTF0	5-formyltetrahydrofolate cyclo-ligase (EC 6.3.3.2)	DR_1815	0.659853	40.3308	46.0946
Q9RXT2	Phosphoribosylformylglycinamidine synthase subunit PurS (FGAM synthase) (EC 6.3.5.3) (Formylglycinamide ribonucleotide amidotransferase subunit III) (FGAR amidotransferase III) (FGAR-AT III) (Phosphoribosylformylglycinamidine synthase subunit III)	purS	0.659853	56.2729	38.9959
Q9RTR4	Long-chain fatty acid--CoA ligase	DR_1692	0.659853	21.0369	23.1085
Q9RVU9	Uncharacterized protein	DR_0923	0.659853	14.383	18.41
Q9RSX3	Uncharacterized protein	DR_1997	0.659853	11.5347	12.8828
Q9RTR1	Lactoylglutathione lyase-related protein	DR_1695	0.659853	11.5833	9.3663
Q9RSU8	Uncharacterized protein	DR_2024	0.659853	11.1185	8.93477
Q9RXW2	Uncharacterized protein	DR_0193	0.659853	6.18934	8.36596
Q9RUZ1	MaoC-related protein	DR_1239	0.659853	7.92682	6.53604
Q9RYK9	Uncharacterized protein	DR_A0303	0.659853	4.49791	6.1182
Q9RTF3	Glycine cleavage system H protein	gcvH	0.664543	39.3402	44.0588
Q9RYM7	UPF0271 protein DR_A0284	DR_A0284	0.664543	2.92659	2.3982
Q9RZC7	Uncharacterized protein	DR_A0027	0.66461	10.8072	11.991
Q9RY33	Biotin carboxyl carrier protein of acetyl-CoA carboxylase	DR_0118	0.665021	12.336	10.8056
Q9RX28	Uncharacterized protein	DR_0487	0.665344	5.21302	4.59836
Q9RRL4	Uncharacterized protein	DR_2474	0.666143	7.00057	5.642
Q9RYG3	Methyl-accepting chemotaxis protein	DR_A0354	0.666143	5.61472	5.05455
Q9RYH4	Tryptophan 2,3-dioxygenase (TDO) (EC 1.13.11.11) (Tryptamin 2,3-dioxygenase) (Tryptophan oxygenase) (TO) (TRPO) (Tryptophan pyrrolase) (Tryptophanase)	kynA	0.666143	2.72002	2.10855
Q9RRH3	DNA damage-responsive serine/threonine-protein kinase RqkA (EC 2.7.11.1) (Radiation and pyrroloquinoline quinone inducible protein kinase)	rqkA	0.666979	5.56219	4.9895
Q9RWW9	Uncharacterized protein	DR_0546	0.66713	13.7839	10.6695
Q9RT17	Uncharacterized protein	DR_1952	0.667537	10.3604	8.62158
Q9RYF8	Threonine synthase	DR_A0360	0.668883	5.41435	6.05496
Q9RST6	Uncharacterized protein	DR_2037	0.670035	7.47843	5.52518
Q9RX11	Uncharacterized protein	DR_0504	0.670035	3.35447	2.73309
Q9RS89	Carbonic anhydrase (EC 4.2.1.1) (Carbonate dehydratase)	DR_2238	0.671122	11.1882	9.87
Q9RWA9	Uncharacterized protein	DR_0760	0.671185	2.71959	2.24676
Q9RS42	A/G-specific adenine glycosylase	DR_2285	0.671226	5.89679	5.19989
Q9RV17	Serine/threonine protein kinase, putative	DR_1213	0.671226	4.35544	3.76962
Q9RY45	Uncharacterized protein	DR_0106	0.67214	12.7404	11.3277
Q9RWI5	Uncharacterized protein	DR_0683	0.672202	8.68969	10.1119
Q9RW27	NimA-related protein	DR_0842	0.672859	3.85485	2.79868
Q9RVL6	1,4-dihydroxy-6-naphtoate synthase (EC 4.1.-.-) (Menaquinone biosynthetic enzyme MqnD)	mqnD	0.673431	6.42003	5.64055
Q9RYQ7	NADPH quinone oxidoreductase, putative	DR_A0251	0.674633	8.96647	7.97739
Q9RXN8	Uncharacterized protein	DR_0272	0.674633	4.80253	7.62147
Q9RYJ7	Hydrogenase expression/formation HypB-related protein	DR_A0315	0.674633	3.05744	2.35723
Q9RVR1	Ribosomal large subunit pseudouridine synthase, Rlu family	DR_0961	0.674694	3.04851	2.33279
Q9RW42	Hydrolase, CbbY/CbbZ/GpH/YieH family	DR_0827	0.675662	6.73574	7.82102
Q9RTP0	Far-related protein	DR_1717	0.675662	2.41904	2.97945
Q9RS28	GGDEF family protein	DR_2299	0.676145	5.26596	4.7512
Q9RRB9	Uncharacterized protein	DR_2573	0.67706	73.7196	97.5727
Q9RV30	Uncharacterized protein	DR_1200	0.67706	70.4184	63.9262
Q9RRC2	Uncharacterized protein	DR_2570	0.67706	11.7916	13.6067
Q9RZT7	Sigma-B regulator RsbT	DR_B0026	0.67706	6.38213	8.09576
Q9RWS9	ATP-dependent Clp protease adapter protein ClpS	clpS	0.677119	6.8435	9.06609
Q9RWX4	Uncharacterized protein	DR_0541	0.678528	4.26282	3.57959
Q9RY14	Uncharacterized protein	DR_0138	0.679771	94.4016	103.546
Q9RXS0	Aminopeptidase	DR_0236	0.679771	7.78341	8.95807
Q9RST8	UPF0548 protein DR_2035	DR_2035	0.679771	7.49772	6.40154
Q9RX31	Uncharacterized protein	DR_0484	0.679771	5.89424	5.16323
Q9RZV4	Metal binding protein, putative	DR_B0007	0.680391	37.3554	43.4663
Q9RYE0	Uncharacterized protein	DR_0009	0.680391	9.11863	8.24719
Q9RV36	Uncharacterized protein	DR_1194	0.681456	17.4115	15.3839
Q9RT48	Aminoglycoside acetyltransferase (6') type I	DR_1918	0.682605	7.92759	6.17888
Q9RZK0	Uncharacterized protein	DR_B0127	0.682829	10.7572	8.52833
Q9RSL3	50S ribosomal protein L6	rplF	0.683136	96.4512	118.81
Q9RVR5	Sugar ABC transporter, ATP-binding protein	DR_0957	0.683695	6.75381	7.47157
Q9RVC1	Uncharacterized protein	DR_1108	0.684421	7.70866	9.14371
Q9RYZ9	Glucosamine--fructose-6-phosphate aminotransferase-related protein	DR_A0154	0.684894	2.51048	2.97765
Q9RU88	NADH-quinone oxidoreductase subunit C (EC 1.6.5.11) (NADH dehydrogenase I subunit C) (NDH-1 subunit C)	nuoC	0.685535	4.30924	3.16628
Q9RY01	Riboflavin biosynthesis protein RibD	DR_0153	0.685673	8.16069	9.06944
Q9RUY5	Uncharacterized protein	DR_1245	0.686641	109.84	120.133
Q9RXV8	Uncharacterized protein	DR_0197	0.686641	6.93366	8.02927
Q9RST5	Uncharacterized protein	DR_2038	0.686641	10.0198	7.90685
Q9RU34	UDP-N-acetylglucosamine 2-epimerase	DR_1561	0.686641	4.00737	3.50584
Q9RWM3	N-6 adenine-specific DNA restriction methylase, putative	DR_0643	0.688447	3.343	4.22654
Q9R342	Elongation factor Tu (EF-Tu)	tufA	0.688938	332.85	306.059
Q9RZE8	Chromosome partitioning ATPase, putative, ParA family	DR_A0001	0.688938	10.6591	9.27279
Q9RR96	Uncharacterized protein	DR_2598	0.688938	6.29516	5.13574
Q9RW90	Uncharacterized protein	DR_0779	0.690739	3.21731	2.70861
Q9RTM1	Uncharacterized protein	DR_1739	0.690873	2.85185	1.08846
Q9RVV0	Acyl-CoA dehydrogenase	DR_0922	0.691225	8.76597	9.70015
Q9RTD7	Uncharacterized protein	DR_1828	0.691225	2.10089	2.52548
Q9RW19	Uncharacterized protein	DR_0850	0.691442	16.4084	11.9594
Q9RZC3	Glucose-1-phosphate thymidylyltransferase, putative	DR_A0031	0.69146	9.10121	10.056
Q9RVS6	Uncharacterized protein	DR_0946	0.69146	4.75704	4.09614
Q9RSS3	ABC transporter, ATP-binding protein, MDR family	DR_2051	0.694166	6.05951	5.27052
Q9RTE9	Uncharacterized protein	DR_1816	0.695214	45.281	49.4906
Q9RRA4	Iron ABC transporter, ATP-binding protein	DR_2590	0.695214	12.7395	16.7238
Q9RRI1	Enoyl-CoA hydratase, putative	DR_2510	0.695214	11.2721	12.5222
Q9RWV3	Maltose ABC transporter, permease protein	DR_0562	0.695214	10.2567	11.6567
Q9RWJ3	Uncharacterized protein	DR_0675	0.695214	11.0208	9.06703
Q9RZH6	Uncharacterized protein	DR_C0008	0.695214	11.1675	8.66811
Q9RVW7	Uncharacterized protein	DR_0904	0.695214	7.59803	8.42681
Q9RSB4	tRNA (guanosine(18)-2'-O)-methyltransferase (EC 2.1.1.34) (tRNA [Gm18] methyltransferase)	trmH	0.695214	6.64415	5.74447
Q9RZS3	Uncharacterized protein	DR_B0041	0.695214	3.93293	4.34797
Q9RUJ4	Uncharacterized protein	DR_1392	0.695214	4.87417	4.20223
Q9RXB3	Uncharacterized protein	DR_0402	0.695214	3.97902	2.73945
Q9RYU3	Uncharacterized protein	DR_A0215	0.695214	3.08668	2.01354
	tRNA	EBG00001181303	0.695214	842.905	430.313
Q9RXF8	Uncharacterized protein	DR_0355	0.695427	42.9719	48.302
Q9RST4	Uncharacterized protein	DR_2039	0.69573	25.7569	18.4629
Q9RZP4	Uncharacterized protein	DR_B0077	0.69573	7.76791	8.73858
Q9RS14	Uncharacterized protein	DR_2313	0.69573	8.8238	7.44062
Q9RVG6	Peptidylprolyl isomerase (EC 5.2.1.8)	DR_1063	0.69573	5.01697	6.12358
Q9RVS4	Uncharacterized protein	DR_0948	0.69573	4.33621	5.55032
Q9RTP4	Leucyl/phenylalanyl-tRNA--protein transferase (EC 2.3.2.6) (L/F-transferase) (Leucyltransferase) (Phenyalanyltransferase)	aat	0.69573	5.15979	4.36299
Q9RUN4	Aminotransferase, class V	DR_1350	0.69573	4.43062	3.91071
Q9RYY5	Molybdenum ABC transporter, permease protein, putative	DR_A0168	0.69573	2.68769	2.19462
#N/A	#N/A	#N/A	0.696071	42.8139	32.1891
Q9RTC9	Signal recognition particle protein (Fifty-four homolog)	ffh	0.696071	11.9292	13.1323
Q9RXD6	Transcriptional regulator, TetR family	DR_0378	0.696928	16.6944	15.0327
Q9RXK4	Uncharacterized protein	DR_0308	0.696928	13.3236	11.5465
Q9RRP8	NifR3 protein	DR_2440	0.696928	8.59895	9.4727
Q9RU50	Acyl-CoA dehydrogenase	DR_1544	0.696928	6.1112	6.8673
Q9RWG4	Uncharacterized protein	DR_0704	0.696928	5.73526	4.8406
Q9RYS0	Uncharacterized protein	DR_A0238	0.696928	3.2867	3.6881
Q9RVT3	Redox-sensing transcriptional repressor Rex	rex	0.698036	11.4504	14.4786
Q9RSQ9	Prepilin peptidase, type IV	DR_2065	0.698083	4.25531	3.75122
Q9RRX0	Transcriptional regulator	DR_2362	0.6987	15.5737	17.2076
Q9RS12	Uncharacterized protein	DR_2315	0.699281	11.4173	9.91523
Q9RTX4	Oligoendopeptidase	DR_1627	0.699281	7.29975	6.62355
Q9RSK8	Protein translocase subunit SecY	secY	0.699815	68.2021	79.0801
Q9RRS0	DNA-binding response regulator	DR_2415	0.700105	23.2921	25.6183
Q9RXI5	Uncharacterized protein	DR_0328	0.701821	5.31232	4.34012
Q9RW08	Phytoene dehydrogenase	DR_0861	0.701821	4.49154	4.03324
Q9RYM2	ATP-dependent zinc metalloprotease FtsH (EC 3.4.24.-)	ftsH	0.701843	126.942	137.925
Q9RZV8	Probable plasmid-partitioning protein ParB	DR_B0002	0.701843	11.5497	10.0717
Q9RW97	Uncharacterized protein	DR_0772	0.701843	6.56263	8.6469
Q9RU18	Uncharacterized protein	DR_1578	0.701843	9.41774	8.20073
Q9RS45	UPF0102 protein DR_2282	DR_2282	0.701843	7.91967	6.26917
Q9RZ62	Uncharacterized protein	DR_A0092	0.701843	5.71321	3.71387
Q9RRC0	Uncharacterized protein	DR_2572	0.70185	60.7879	66.2766
Q9RS78	Protein serine-threonine phosphatase, putative	DR_2249	0.70185	4.73415	4.09897
Q9RVY8	Cation transport system protein, putative	DR_0882	0.702791	10.3794	13.5602
Q9RVU5	Sodium extrusion protein NatA	DR_0927	0.702791	6.64181	7.86368
Q9RY68	Uncharacterized protein	DR_0082	0.702791	5.52987	4.48481
Q9RUS1	Methionine aminopeptidase (MAP) (MetAP) (EC 3.4.11.18) (Peptidase M)	map	0.704089	23.355	25.656
Q9RV92	Uncharacterized protein	DR_1137	0.704089	2.5643	2.14099
Q9RTC8	Uncharacterized protein	DR_1837	0.705343	14.9352	11.8781
Q9RUK6	Peptide methionine sulfoxide reductase MsrB (EC 1.8.4.12) (Peptide-methionine (R)-S-oxide reductase)	msrB	0.7054	50.5276	55.4175
Q9RVF8	Uncharacterized protein	DR_1071	0.7054	22.9395	19.5918
Q9RUN0	UvrABC system protein C (Protein UvrC) (Excinuclease ABC subunit C)	uvrC	0.7054	15.8667	14.1574
Q9RUY7	Serine/threonine protein kinase, putative	DR_1243	0.7054	5.70915	6.69358
Q9RYT6	TDP-glucose-4,6-dehydratase-related protein	DR_A0222	0.7054	4.67048	3.80222
Q9RY94	Benzoate membrane transport protein, putative	DR_0056	0.7054	4.16285	3.68913
Q9RZ32	Aminotransferase, class III	DR_A0121	0.7054	2.49164	2.14162
Q9RV08	Polysaccharide deacetylase, putative	DR_1222	0.7054	1.3975	1.88118
Q9RVL7	Uncharacterized protein	DR_1010	0.7054	1.86372	1.26261
Q9RR62	Pyruvate kinase (EC 2.7.1.40)	DR_2635	0.705442	38.8375	35.696
Q9RTG4	Acetyltransferase, putative	DR_1800	0.706367	8.65686	7.26485
Q9RVZ0	NADH-ubiquinone/plastoquinone subunit, putative	DR_0880	0.706408	5.44085	6.156
Q9R3J0	Transposase, putative	DR_0870	0.706976	13.0756	11.9255
Q9RZT6	TorS-related protein	DR_B0027	0.706976	6.9463	8.47018
Q9RWU5	Uncharacterized protein	DR_0570	0.706976	4.89833	7.51913
Q9RTP2	Uncharacterized protein	DR_1715	0.706976	6.48395	5.01439
Q9RVK2	MutT/nudix family protein	DR_1025	0.706976	3.48588	4.70203
Q9RTA4	Segregation and condensation protein B	DR_1861	0.706976	2.5829	3.42932
Q9RTE1	Glucose-1-phosphate adenylyltransferase	DR_1824	0.707977	3.48773	3.92447
Q9RTP3	Uncharacterized protein	DR_1714	0.707977	3.96416	3.28184
	tRNA	EBG00001181313	0.707977	1558.72	1084.28
Q9RW25	Uncharacterized protein	DR_0844	0.707978	3.62394	3.26787
Q9RYI2	Uncharacterized protein	DR_A0330	0.707978	2.04842	2.46389
Q9RVX1	Uncharacterized protein	DR_0900	0.708736	6.90675	8.23878
Q9RSB8	Uncharacterized protein	DR_2207	0.708896	40.9515	35.9833
Q9RYQ5	Resolvase, putative	DR_A0254	0.708896	17.1896	14.7397
Q9RXH6	Uncharacterized protein	DR_0337	0.708896	13.2923	14.4765
Q9RY71	Nudix hydrolase DR_0079 (EC 3.6.1.-)	DR_0079	0.708896	9.47099	11.264
Q9RXY4	2-amino-4-hydroxy-6-hydroxymethyldihydropteridine pyrophosphokinase	DR_0170	0.708896	12.5401	9.52814
Q9RW21	Lipoprotein, putative	DR_0848	0.708896	8.97109	8.00207
Q9RTE5	Uncharacterized protein	DR_1820	0.708896	5.37753	6.05479
Q9RZ26	GMC oxidoreductase	DR_A0127	0.708896	2.22229	1.97372
P56926	Glutamine--tRNA ligase (EC 6.1.1.18) (Glutaminyl-tRNA synthetase) (GlnRS)	glnS	0.709015	5.67097	6.21484
Q9RUT9	Molybdenum cofactor biosynthesis protein B	DR_1292	0.709927	7.41178	8.28212
Q9RS29	Uncharacterized protein	DR_2298	0.710639	9.75333	8.07334
Q9RXW7	Uncharacterized protein	DR_0188	0.710639	6.07026	4.90079
Q9RTH8	Uncharacterized protein	DR_1786	0.712655	6.08834	8.53235
Q9RTT8	Potassium uptake protein KtrB	DR_1668	0.712655	3.85859	4.40633
Q9RTN9	Glutamate dehydrogenase	DR_1718	0.712655	3.51031	3.09666
Q9RU67	Uncharacterized protein	DR_1527	0.713088	2.66077	4.22207
Q9RVZ7	O-acetylhomoserine (Thiol)-lyase	DR_0873	0.7132	6.02894	5.42723
Q9RXB7	Uncharacterized protein	DR_0398	0.7132	2.64852	3.64861
Q9RU78	2-phosphoglycerate kinase, putative	DR_1514	0.7132	3.4607	3.09747
Q9RRF6	Protein-methionine-sulfoxide reductase catalytic subunit MsrP (EC 1.8.5.-)	msrP	0.713395	5.46984	4.7289
Q9RVU6	Sodium extrusion protein NatB	DR_0926	0.713432	6.12125	6.76995
Q9RWU6	Uncharacterized protein	DR_0569	0.713743	10.7236	9.7788
Q9RSP5	Uncharacterized protein	DR_2079	0.713743	5.34317	6.97807
[truncated: 1,181 more rows]
