# Supplementary material for: Molecular repertoire of Deinococcus radiodurans after 1 year of exposure outside the International Space Station within the Tanpopo mission
Source: Microbiome. 2020 Oct 29;8:150. doi: 10.1186/s40168-020-00927-5 (PMC7597052; doi:10.1186/s40168-020-00927-5)
Supplement: Supplementary file 2 — Additional file 1: Figure S1. SEM images of LEO exposed and control cells. Scanning electron microscopy (SEM) images showing upper surface of multilayers of dehydrated cells of D. radiodurans deposited on aluminum plates. (a, c) SEM images of D. radiodurans cells exposed to LEO in Tanpopo mission. (b, d) SEM images of ground control cells of D. radiodurans. Figure S2. High magnification SEM images of LEO exposed cells. Higher magnification SEM images displaying upper surface of multilayers of dehydrated D. radiodurans cells after LEO exposure. Figure S3. SEM and TEM images after recovery. Scanning and transmission electron microscopy (SEM and TEM) images of D. radiodurans cells recovered after LEO exposure in complex medium. (a) SEM image of recovered D. radiodurans cells after LEO exposure. (b) TEM image of recovered D. radiodurans cells after LEO exposure. (c) SEM image of ground control D. radiodurans cells. (d) TEM image of ground control D. radiodurans cells. Figure S4. Statistical comparison of proteomics data between LEO exposed and control cells. (a) Protein hits present in all replicates, with a p-value below 0.05 identified in the extracellular compartment of LEO exposed and ground control cells. (b) Protein hits present in all replicates, with a p-value below 0.05 identified in the intracellular compartment. (c) PCA of all measured intracellular proteins. (d) Negative decadic logarithm of corrected p-values (q-values, y-axis) versus log2 fold change (x-axis) of all measured mRNAs. Transcripts with a q-value below 0.05 and a fold change >|1.5| are emphasized. (e) Abundance of proteases identified in the intracellular compartment. Significant differences are indicated with an asterisk (*). Figure S5. Gene Ontology annotation of higher abundant transcripts. Includes Gene Ontology annotation of molecular functions, biological processes, cellular components and protein classes of higher abundant transcripts with a q-value<0.05. Figure S6. Comparison of targete [file 40168_2020_927_MOESM1_ESM.zip › 40168_2020_927_MOESM1_ESM/Supplementary Table 5_untargeted metab.xlsx]

## Sheet: untargeted metabolites
Name	t test (p-value)	Ground Ctrl1	Ground Ctrl2	Ground Ctrl3	LEO1	LEO2	LEO3	Library	Similarity
Propanoic acid, 2-(methoxyimino)-, trimethylsilyl ester			-0.707107			0.707107		NIST	682
Methyltris(trimethylsiloxy)silane	0.567642	1.34308	-0.865707	-1.33373	0.794722	0.161886	-0.100253	NIST	793
Hydroxylamine, 3TMS derivative	0.430904	1.13317	-1.04045	-1.23793	1.00428	0.273428	-0.132496	NIST	508
Lactic Acid, 2TMS derivative	0.402903	0.0908338	1.95637	-0.774693	-0.350286	-0.370895	-0.551328	NIST	917
L-Valine, TMS derivative	0.629087	0.00655693	-0.933793	0.211463	-0.228424	-0.866807	1.811	NIST	844
L-Alanine, 2TMS derivative	0.803862	0.00696444	1.598	-1.23516	-0.769622	0.55238	-0.152563	NIST	880
Glycine, di-TMS	0.732988	-0.5182	1.36433	-0.35297	-0.813533	-0.847865	1.16824	NIST	817
2-Propanol, 1-propoxy-	0.870928	1.51997	0.143855	-1.41941	-0.2505	0.546876	-0.540785	NIST	643
L-Leucine, TMS derivative	0.53041	-0.104103	-0.802988	-0.306053		-0.514776	1.72792	NIST	721
Heptanoic acid, TMS derivative	0.166715	-0.102627	1.83005	0.136318	-0.295651	-0.393553	-1.17453	NIST	773
L-Norvaline, 2TMS derivative	0.446659	-0.0464664	1.50749	-0.397169	-1.49492	0.561851	-0.13078	NIST	863
Urea, 2TMS derivative	0.501798	-0.349177	1.81511	-0.495718	-1.12631	-0.0907102	0.246809	NIST	858
L-Serine, 2TMS derivative	0.34366	-1.81455	0.622572	-0.157633	0.667624	-0.214285	0.896276	NIST	829
Isopropyl alcohol, TMS derivative			0.707107			-0.707107		NIST	549
Leucine (2TMS)	0.672329	0.0286388	1.40946	-0.829615	-1.37282	0.653849	0.110489	predicted based on GMD	806
Tetramethyl succinimide	0.581966	1.62592	0.127758	-0.955555	-1.05637	0.501767	-0.243513	NIST	631
L-Isoleucine, 2TMS derivative	0.302202	0.161648	1.49216	-0.257849	-1.43083	0.579997	-0.545125	NIST	802
L-Norleucine, 2TMS derivative	0.877702	-0.366281	1.61966	-1.08234		0.0824893	-0.253529	NIST	766
Proline (2TMS)	0.59727	-0.186873	1.44982	-0.508465	-1.14329	0.976033	-0.587222	predicted based on GMD	845
2-Butenedioic acid, (Z)-, 2TMS derivative	0.323038		1.30194	-0.116322	-1.1353		-0.0503185	NIST	689
Glycine (3TMS)	0.564232	-0.335274	1.92114	-0.722335	-0.809812	-0.121221	0.0675021	GMD	862
Butanedioic acid, 2TMS derivative	0.96822	-0.866708	1.70682	-0.7803	-0.101879	0.619139	-0.577069	NIST	871
Trisiloxane, octamethyl-	0.394138	1.24825	1.15126	-1.13548	-0.0625587	-0.375494	-0.825979	NIST	770
Lumichrome (2MEOX)			0.707107	-0.707107				predicted based on GMD	633
Uracil, 1,3-bis(trimethylsilyl)-	0.219651	-0.317405	1.39729	0.532329	-1.6168	-0.154881	0.159463	NIST	842
Alanine (3TMS)	0.341177	-1.23082	-0.659616	0.588333	-0.696576	0.666714	1.33196	GMD	707
Serine, 3TMS derivative	0.434669	-0.0931792	1.89923	-0.658566	-0.799842	0.179998	-0.527636	NIST	833
Threonine, allo- (3TMS)	0.307607	0.11834	1.79993	-0.492172	-1.02942	0.22923	-0.625905	predicted based on GMD	864
Thymine (2TMS)		0.520723	0.165493	-1.45352		0.767301		GMD	689
Hexanedioic acid, 2TMS derivative	0.193277	0.963578	1.13692	-0.690993	-0.312251		-1.09725	NIST	633
L-Methionine, 2TMS derivative	0.616752	-0.504046	1.68137	-0.597215		0.153795	-0.733903	NIST	792
L-5-Oxoproline, , 2TMS derivative	0.124384	0.0434924	1.61738	0.250892	-1.47083	-0.0491544	-0.391786	NIST	858
Aspartic acid (3TMS)	0.317814	-0.233901	1.94881	-0.265686	-0.777333	0.0153952	-0.687285	GMD	848
4-Pyrimidinamine, N-(trimethylsilyl)-2-[(trimethylsilyl)oxy]-		-0.763841	1.29238	-0.81501			0.286474	NIST	568
Butanoic acid, 4-amino-3-hydroxy- (4TMS)	0.672459	-1.27642	1.4249	0.324449		0.0118452	-0.484768	predicted based on GMD	613
Trimethylsilyl 2,5-dichlorobenzoate	0.447801		-1.49363	0.386931	0.494435		0.612269	NIST	768
beta-D-Fructofuranosyl-(2,1)-beta-D-Fructofuranose (1MEOX) (8TMS) BP			1.15258		-0.515715	-0.636865		GMD	544
5-Oxoproline, 2TMS derivative			0.549434	-1.15426		0.604824		NIST	639
Alanyl-alanine (2TMS)			0.707107	-0.707107				GMD	776
Glutamic acid (3TMS)	0.0762091	0.233295	1.56953	0.295791	-1.19595	0.0763669	-0.979034	predicted based on GMD	850
Phenylalanine, 2TMS derivative	0.323802	-0.0879727	1.66942	-0.234693	-1.4536	0.178996	-0.0721498	NIST	858
Asparagine (3TMS)			0.707107	-0.707107				GMD	584
Ribose (1MEOX) (4TMS) BP	0.140452	0.257137	1.85215	-0.0515337	-0.889611	-0.467755	-0.700392	GMD	825
Decane, 2,3,5,8-tetramethyl-	0.159779	0.337044	-0.491542	-1.73768	0.660325	1.07987	0.15199	NIST	704
2-Ethyl-3-trimethylsilyloxy(trimethylsilyl)butyrate	0.0663129	0.215908	1.48473	0.0859441		-0.623433	-1.16315	NIST	616
Rhamnose (1MEOX) (4TMS) BP	0.527678	0.418794	1.20603	-0.729038	-1.36965	-0.415144	0.889002	GMD	832
2,3-Butanediol, O-(trimethylsilyl)-, monoacetate	0.444612	0.264429	1.26523	-0.45308	-1.4383	-0.522658	0.884381	NIST	781
Glutamine, DL- (3TMS)	0.210329	-0.505848	1.6495	0.220594		-0.53375	-0.830495	predicted based on GMD	762
Glucopyranose [-H20] (4TMS)		-1.10819	0.83506	0.273126				GMD	702
L-Ornithine, 4TMS derivative	0.735361	-0.504779	1.93333	-0.909352	0.0347656	-0.390731	-0.163231	NIST	763
á-Hydroxypyruvic acid, trimethylsilyl ether, trimethylsilyl ester		-0.823705	1.11266	-0.288956				NIST	640
Adenine, 2TMS derivative	0.181058	-0.428686	1.76463	0.528755	-0.924818	-0.219176	-0.720702	NIST	758
Gulose (1MEOX) (5TMS) BP	0.0819566	0.339634	1.71298	0.122129	-1.20905	-0.422184	-0.543512	GMD	809
Talose (1MEOX) (5TMS) MP	0.307239	0.456566	1.41711	-0.491454	-1.42743	0.524209	-0.479001	GMD	845
Tyrosine (3TMS)	0.737864	-0.65596	1.53341	-0.392778	-1.29002	0.208193	0.597155	GMD	824
Glucose, 2-amino-2-deoxy- (1MEOX) (5TMS) MP	0.695781	-0.159875	1.39901	-0.677061		-1.11795	0.555869	GMD	642
5-Hepten-3-one, 2,2-dimethyl-7-trimethylsilyl-	0.991437	0.698528	-0.0457825	-0.636721	-1.65452	0.930602	0.707889	NIST	509
Galactosamine, N-acetyl- (1MEOX) (4TMS)	0.947282		0.692522	-0.599181		-1.08519	0.991847	GMD	706
Guanine (3TMS)	0.834213	-1.08201	1.00928	-0.231417	-0.931909	-0.131873	1.36792	predicted based on GMD	663
Altrose (1MEOX) (5TMS) BP	0.0241613	0.378603	1.5078	0.541734	-1.15035	-0.364966	-0.912817	GMD	786
Ethanol, 2-butoxy-, phosphate (3:1)	0.947101	-0.592048	0.702112	-0.010847	-1.69374	0.706795	0.887733	NIST	787
Uridine (4TMS)			0.707107				-0.707107	predicted based on GMD	544
Adenosine, alpha- (4TMS) BP	0.126982	-0.44161	1.41657	1.04501	-1.14944	-0.379905	-0.490621	predicted based on GMD	814
Trehalose, beta,beta'- (8TMS)	0.102115	0.360523	1.19061	0.544983	-1.47556	0.316472	-0.937035	GMD	869
Disiloxane, 1,1,3,3-tetramethyl-		-0.3213	1.47661	-0.734236		-0.421069		NIST	518
Sulfurous acid, butyl tridecyl ester	0.897704	0.927531	0.874673	-1.60964	0.648594	-0.488539	-0.352617	NIST	878
Sulfurous acid, pentyl tridecyl ester	0.0943809	0.490366	1.34797		0.114845	-1.08119	-0.871986	NIST	844
Sulfurous acid, dodecyl 2-propyl ester	0.592843	0.596757	1.07827	-0.911664	0.603675	-1.50549	0.13845	NIST	825
