# Supplementary material for: Molecular repertoire of Deinococcus radiodurans after 1 year of exposure outside the International Space Station within the Tanpopo mission
Source: Microbiome. 2020 Oct 29;8:150. doi: 10.1186/s40168-020-00927-5 (PMC7597052; doi:10.1186/s40168-020-00927-5)
Supplement: Supplementary file 2 — Additional file 1: Figure S1. SEM images of LEO exposed and control cells. Scanning electron microscopy (SEM) images showing upper surface of multilayers of dehydrated cells of D. radiodurans deposited on aluminum plates. (a, c) SEM images of D. radiodurans cells exposed to LEO in Tanpopo mission. (b, d) SEM images of ground control cells of D. radiodurans. Figure S2. High magnification SEM images of LEO exposed cells. Higher magnification SEM images displaying upper surface of multilayers of dehydrated D. radiodurans cells after LEO exposure. Figure S3. SEM and TEM images after recovery. Scanning and transmission electron microscopy (SEM and TEM) images of D. radiodurans cells recovered after LEO exposure in complex medium. (a) SEM image of recovered D. radiodurans cells after LEO exposure. (b) TEM image of recovered D. radiodurans cells after LEO exposure. (c) SEM image of ground control D. radiodurans cells. (d) TEM image of ground control D. radiodurans cells. Figure S4. Statistical comparison of proteomics data between LEO exposed and control cells. (a) Protein hits present in all replicates, with a p-value below 0.05 identified in the extracellular compartment of LEO exposed and ground control cells. (b) Protein hits present in all replicates, with a p-value below 0.05 identified in the intracellular compartment. (c) PCA of all measured intracellular proteins. (d) Negative decadic logarithm of corrected p-values (q-values, y-axis) versus log2 fold change (x-axis) of all measured mRNAs. Transcripts with a q-value below 0.05 and a fold change >|1.5| are emphasized. (e) Abundance of proteases identified in the intracellular compartment. Significant differences are indicated with an asterisk (*). Figure S5. Gene Ontology annotation of higher abundant transcripts. Includes Gene Ontology annotation of molecular functions, biological processes, cellular components and protein classes of higher abundant transcripts with a q-value<0.05. Figure S6. Comparison of targete [file 40168_2020_927_MOESM1_ESM.zip › 40168_2020_927_MOESM1_ESM/Supplementary Table 6_simulation experiment proeomics.xlsx]

## Sheet: proteinGroups
Protein ID	Protein Annotation	Gene/Locus	t-test (p-value)	Sim_ctrl1	Sim_ctrl2	Sim_ctrl3	Sim_ctrl4	Sim_exp1	Sim_exp2	Sim_exp3	Sim_exp4	Unique peptides	Maxquant Score
Q9RV16	Acetyl-coenzyme A carboxylase carboxyl transferase subunit alpha	accA	0.436588	6400800	7792200	6636700	7194300	6617600	6771800	6606200	6903800	14	267
Q9RV15	Acetyl-CoA carboxylase carboxyl transferase, beta subunit	accD	0.680311	2616500	2434300	2696100	2944400	2955000	2349300	3268400	2529000	10	121.06
Q9RR92	Acetate kinase	ackA	0.567657	6792200	7332200	6353300	6739300	6122500	6899500	6074500	7256400	14	152.51
Q9RTN7	Aconitate hydratase A	acn	0.416363	34349000	45551000	43290000	40393000	32261000	41076000	34667000	43197000	37	323.31
Q9RT27	Acyl carrier protein	acpP	0.0610296	7468500	9153100	6892400	7053700	6229100	5582200	6649900	6313300	3	87.282
Q9RRL7	Acetyl-coenzyme A synthetase	acsA	0.909598	102940	148000	111690	96247		103620		130220	4	11.263
Q9RVU3	Acylphosphatase	acyP	0.564383	772990	1029200	794660	900900	776540	827880	965480	740590	3	35.739
Q9RYP0	Adenine deaminase	ade	0.922889	259200	237820	196550	292260	207080	266890	215380	309070	6	30.79
Q9RSK7	Adenylate kinase	adk	0.0111206	3904700	4772000	3670600	4217900	3416500	2784300	1870400	2525900	6	70.521
Q9RS27	Alanine--tRNA ligase	alaS	0.184278	6081300	7755600	7894400	7226200	7131000	9394700	7507100	10311000	34	323.31
Q9RV76	Allantoinase	allB	0.876312	1535300	1525500	1270800	1466500	1407700	1443400	1527900	1463200	10	138.89
Q9RVE3	Alanine racemase	alr	0.112908	295650	224940	274110	238190	221130	246410	164300	223810	3	29.118
Q9RSA0	Probable 2,3-bisphosphoglycerate-independent phosphoglycerate mutase	apgM	0.128479	16914000	20017000	15623000	19210000	15221000	15804000	15731000	16632000	17	323.31
Q9RRP6	Acetylglutamate/acetylaminoadipate kinase	argB	0.464018	1823100	2204100	1988900	2166800	2229500	1926900	2111500	2285100	6	82.275
Q9RY72	N-acetyl-gamma-glutamyl-phosphate reductase 2	argC	0.217216	882960	1102700	898730	1053300	912050	873710	954520	848250	7	72.14
Q9RZC5	4-aminobutyrate aminotransferase	argD	0.0105558	1384700	1204000	1250000	1315500	848000	1043800	820690	1106600	11	89.154
Q9RY70	Ornithine carbamoyltransferase	argF	0.269569	315290	470330	379300	418900	431150	395630	472290	472670	3	14.793
Q9RWJ4	Argininosuccinate synthase	argG	0.390401	2445000	3043200	2539200	2279000	2649900	2594800	2644300	3266200	14	120.77
Q9RWJ0	Argininosuccinate lyase	argH	0.571974	3016000	3748400	2976700	3373100	3141000	3109300	3428900	2931600	12	94.934
Q9RTQ2	Arginine biosynthesis bifunctional protein ArgJ	argJ	0.946051	1748200	2258400	1655100	1374300	1748000	1600000	1834100	1910600	10	108.27
Q9RWC7	Arginine repressor	argR	0.534795	2707400	3096500	2859600	3355700	2586800	2859500	3393700	2538000	8	74.22
Q9RRC4	Arginine--tRNA ligase	argS	0.169285	13581000	9750400	10440000	10543000	9672600	10206000	8215600	9935400	27	323.31
Q9RVD3	3-phosphoshikimate 1-carboxyvinyltransferase	aroA	0.905735		70783	47962	71365	55965	61816	75010	65148	3	5.1103
Q9RW92	3-dehydroquinate synthase	aroB	0.525092	209890	290910	233380	274090	216870	194910	215260	300440	7	15.162
Q9RW94	Chorismate synthase	aroC	0.377502	1229300	1740400	1356400	1561300	1236300	1317800	1315500	1518800	9	154.34
Q9RV57	Shikimate dehydrogenase (NADP(+))	aroE	0.989449	1256600	1729900	1249100	1549200	1525800	1353800	1413000	1485200	9	128.43
Q9RW93	Shikimate kinase	aroK	0.688639	173650	187200	181190	177670	181900	198700	170800		3	10.705
Q9RW91	3-dehydroquinate dehydratase	aroQ									100640	2	4.5576
Q9RSW3	Aspartate-semialdehyde dehydrogenase	asd	0.0202534	8894000	8306400	9141600	10401000	6141500	8468200	6548400	7103200	12	283.32
Q9RUN7	Aspartate--tRNA(Asp) ligase	aspS1	0.977981	19321000	22070000	21684000	22540000	19712000	21433000	21289000	23299000	29	323.31
Q9RVH4	Aspartate--tRNA(Asp/Asn) ligase	aspS2	0.0786957	9193200	9292300	10433000	10248000	8508400	9463900	8674200	9151300	20	236.41
Q9RWG8	V-type ATP synthase alpha chain	atpA	0.953941	80578000	101450000	90708000	93916000	91362000	89680000	88176000	96285000	28	323.31
Q9RWG7	V-type ATP synthase beta chain	atpB	0.990471	44224000	48859000	37626000	54006000	42863000	44805000	46940000	50301000	23	323.31
Q9RWH0	V-type ATP synthase subunit C	atpC	0.333973	29915000	39497000	31682000	36720000	32082000	31096000	34462000	29526000	16	323.31
Q9RWG6	V-type ATP synthase subunit D	atpD	0.733711	13165000	10024000	11506000	12119000	12447000	11613000	11731000	9785200	12	310.21
Q9RWH1	V-type ATP synthase subunit E	atpE	0.312013	38735000	51931000	37502000	40245000	39657000	35288000	39847000	37220000	8	241.71
Q9RWH3	V-type ATP synthase subunit I	atpI	0.454393	14764000	12745000	14704000	16413000	13559000	16072000	15708000	16465000	15	307.87
Q9RZA4	Bacteriophytochrome	bphP	0.548287	659920	755180	718410	664670	680150	731490	629330	958780	15	77.591
Q9RVA9	Probable butyrate kinase	buk	0.703589	4009500	5085600	4395500	5520800	4561600	4523900	4571100	4781400	11	291.17
Q9RWI4	Carbamoyl-phosphate synthase small chain	carA	0.666084	1661600	2201400	1612900	1853900	1557500	1849200	1594300	2015800	7	212.37
Q9RWK0	Carbamoyl-phosphate synthase large chain	carB	0.348911	8980100	9425600	8963000	8610800	7948100	10843000	9114800	12562000	33	323.31
Q9RZV2	Cobyrinic acid A,C-diamide synthase	cbiA	0.121505	1403100	1675000	1483000	1448000	1636000	2092000	1567100	2424400	13	162.52
O32508	CinA-like protein	cinA	0.0278072	2661800	3576300	3319900	3959800	2100800	2454000	2350700	2579900	15	137.7
Q9RVI3	Chaperone protein ClpB	clpB	0.589768	28972000	41864000	35810000	39580000	34610000	36908000	44079000	38569000	43	323.31
Q9RSZ7	ATP-dependent Clp protease proteolytic subunit	clpP	0.00103445	15092000	16252000	14264000	15500000	12195000	12865000	11155000	11647000	7	121.84
Q9RSZ6	ATP-dependent Clp protease ATP-binding subunit ClpX	clpX	0.0452142	18881000	23713000	19797000	21655000	17140000	16608000	18973000	18080000	19	323.31
Q9RRE9	Cytidylate kinase	cmk	0.358079	1509600	1435400	1148800	1449900	1555600	1203400	1782200	1586500	12	93.577
Q9RWM4	Phosphopantetheine adenylyltransferase	coaD	0.347407	409440	536550	522170	483740	433050	591410	526460	595880	4	68.601
Q9RT73	Dephospho-CoA kinase	coaE	0.709409	153550	460760	336680	469110	403550	341860	375960	421660	4	24.322
Q9RX54	Type III pantothenate kinase	coaX	0.82977	530700	431210	451850	460840	451500	484910	529220	435820	6	38.392
Q9RYD4	NAD-dependent protein deacylase	cobB	0.852205	1016400	1705300	1445600	1946300	1480600	1456600	1609300	1403000	8	121.82
Q9RZV1	Cobalamin biosynthesis protein CobD	cobD	0.594308	94683	259180	162510	237530	192610	173030	226430	258010	3	25.979
Q9RZU9	Cobyric acid synthase	cobQ	0.0929326	436730	489680	424060	436060	593910	595520	419300	621550	7	15.841
Q9RYR8	Nicotinate-nucleotide--dimethylbenzimidazole phosphoribosyltransferase	cobT	0.772273	2058000	3386900	2269300	2595300	2594700	2241700	2564400	2529800	10	119.06
Q9RUI6	Probable 2-phosphosulfolactate phosphatase	comB	0.962076	609060	856240	689220	846380	712850	745200	771990	758150	7	23.814
P56861	Adenylyl-sulfate kinase	cysC	0.0184894	7215800	5182400	6703400	6649400	8586100	8010500	8818000	7461100	8	323.31
P56860	Phosphoadenosine phosphosulfate reductase	cysH	0.194922	461130	354450	294610	342400	313610	318530	256580	326060	4	16.886
Q9RTT6	Cysteine--tRNA ligase	cysS	0.933145	52120000	54617000	51656000	53052000	49058000	52649000	50672000	59966000	34	323.31
Q9RYE2	Uncharacterized protein	dacA	0.27055	311800	414940	325580	297700	387650	334890	359870	431530	6	68.96
Q9RXF1	D-alanine--D-alanine ligase	ddl	0.762074	6492000	7604200	6909800	7843000	6490300	7030400	7794800	7012000	13	217.22
Q9RX92	Single-stranded DNA-binding protein DdrA	ddrA	0.000258839	4240600	4818000	3942000	4152300	2664100	2010200	2593900	2183300	8	53.317
Q9RY80	Single-stranded DNA-binding protein DdrB	ddrB	0.00511156	4001400	2535100	2758600	3479900	719220	1167800	1038900	1083300	6	135.23
Q9RXI7	DNA damage response protein D	ddrD	0.00397885	55122000	67093000	50669000	47023000	20675000	20464000	20615000	19164000	10	211.52
Q9RRQ4	Peptide deformylase	def	0.054395	4994100	6213500	5150700	6043400	4761000	4524700	5013000	4496100	14	206.78
Q9RSI9	Phosphopentomutase	deoB	0.288763	6035000	7016300	5366700	6803500	5820300	5069700	6174600	6028400	10	323.31
Q9RV25	Deoxyribose-phosphate aldolase	deoC	0.0826533	4497800	5211300	4651500	5102300	4658400	4059800	4647800	4122400	12	216.66
Q9RS19	GTPase Der	der	0.0169178	27224000	31279000	27364000	30551000	22565000	25400000	24489000	26210000	18	323.31
Q9RYE7	Chromosomal replication initiator protein DnaA	dnaA	0.132914	1934800	2062300	1979000	2034900	2181200	1964700	2365900	2165400	15	127.03
Q9RX08	DNA polymerase III subunit alpha	dnaE	0.44288		178950	162510	117820	115990	191830	159960	269540	12	10.386
Q9RUG2	Chaperone protein DnaJ	dnaJ	0.0132755	7348400	8026100	6290000	6668400	5921500	5187700	5594000	4869900	14	288.35
Q9RY23	Chaperone protein DnaK	dnaK	0.884966	184780000	162210000	158590000	85228000	146070000	154380000	156030000	147990000	39	323.31
Q9RRS5	DNA polymerase III, tau/gamma subunit	dnaX	0.794505	1476000	1881200	1735700	1583300	1470400	1681200	1555300	1839100	10	64.944
Q9RS64	DNA protection during starvation protein 1	dps1	0.580185	37894000	39825000	36908000	19559000	29498000	29938000	30214000	32826000	10	312.72
Q9RZN1	DNA protection during starvation protein 2	dps2		136610								2	16.627
Q9RYE8	DNA polymerase III subunit beta	DR_0001	0.689106	7335500	12275000	10244000	12247000	9425300	11480000	10523000	13032000	14	323.31
Q9RYE5	MutT/nudix family protein	DR_0004	0.695062	121130	200400	159020	188760	166320	187280	164040	183320	6	20.075
Q9RYE4	Uncharacterized protein	DR_0005	0.648501	6407300	7630500	5951800	7684300	6850500	6240600	7549600	5952300	8	177.24
Q9RYE3	UPF0173 metal-dependent hydrolase DR_0006	DR_0006	0.346851	1184200	2566900	1999600	1923800	1405400	1698800	1615500	1679500	6	49.662
Q9RYE1	Uncharacterized protein	DR_0008	0.751664	982310	1170100	900630	958870	1199800	823560	1220800	922320	12	58.347
Q9RYE0	Uncharacterized protein	DR_0009	0.812096	5386300	5489900	4704100	5308300	6093100	4502300	5645200	4145300	14	99.486
Q9RYD9	Uncharacterized protein	DR_0011	0.401537	29647000	44268000	35174000	42418000	36436000	32633000	37612000	30972000	18	323.31
Q9RYD7	Chromosome partitioning ATPase Soj	DR_0013	0.943789	3723200	4763000	3894900	4499600	4452000	3966600	4558300	3813600	11	215.05
Q9RYD5	Uncharacterized protein	DR_0015									238070	2	14.197
Q9RYD3	Uncharacterized protein	DR_0017	0.648014		219630	168640	159010	187400	160820	178830	161530	3	16.973
Q9RYD2	Uncharacterized protein	DR_0018	0.840698	419350	553140	488390	597310	572720	465370	554510	421070	5	20.548
Q9RYD1	Uncharacterized protein	DR_0019	0.141791	396790	428690	332050	387640	322080	307960	403710	298260	6	74.017
Q9RYD0	Ribonuclease II family protein	DR_0020	0.444013	5788600	7565900	5684900	6314500	6016200	5527000	6472200	5728100	17	197.5
Q9RYC5	Uncharacterized protein	DR_0025	0.00020698	3610000	4058300	3345600	3830600	2241600	1965800	2336600	1781500	16	162.22
Q9RYC0	2-oxo acid dehydrogenase, E1 component, beta subunit	DR_0030	0.0230941	198160	167940	142440	180940	116400	135030	124190	127090	4	5.7925
Q9RYB8	Dihydrolipoamide acetyltransferase component of pyruvate dehydrogenase complex	DR_0032	0.828818	1627000	2631800	1878600	2195400	2001000	1833500	2103700	2181800	9	46.188
Q9RYB1	Uncharacterized protein	DR_0039	0.204096	78112	100710	94776	92736	113690	85429	107580	104110	5	6.8692
Q9RYA9	Uncharacterized protein	DR_0041	0.56782	8355300	9711200	8244100	10089000	9796200	8463000	8499000	8211100	10	121.98
Q9RYA8	Uncharacterized protein	DR_0042	0.092285	1212200	1352700	1163100	1235800	1046700	1167200	1158500	1180600	5	15.76
Q9RYA5	Uncharacterized protein	DR_0045	0.172482	1401400	1780100	1389900	1771900	1452700	1342400	1488300	1265700	7	105.44
Q9RYA1	Uncharacterized protein	DR_0049	0.516662	451320	748340	638750	795130	578780	811720	630770	912900	9	67.921
Q9RYA0	Uncharacterized protein	DR_0050	0.520234	2033300	3454900	2321500	2690300	2471900	2316000	2556500	2249800	3	22.552
Q9RY88	ABC transporter, ATP-binding protein	DR_0062	0.375936	125580	175200	129200	172340		137520		135780	3	17.234
Q9RY84	Aminoglycoside 3`-phosphotransferase	DR_0066	0.0291847	1391600	1583900	1216300	1529100	1175200	1255900	899150	1111500	6	73.377
Q9RY83	Uncharacterized protein	DR_0067	0.423607	7750000	9877400	7785400	9719700	10273000	8597300	10325000	8578000	11	264.74
Q9RY82	Uncharacterized protein	DR_0068	0.555741	217440	188780	246060	185410	198480	224200	199980	169990	2	10.252
Q9RY79	Peptidylprolyl isomerase	DR_0071	0.03919	50096000	42378000	43019000	45419000	40724000	38148000	42216000	35118000	29	323.31
Q9RY78	Uncharacterized protein	DR_0072	0.472988	340530	426880	325580	554050	412230	369660	407470	263360	3	33.004
Q9RY76	Transcriptional regulator, TetR family	DR_0074	0.171559	100550	248350	166550	225790	235430	227270	270220	244740	3	7.1356
Q9RY75	Uncharacterized protein	DR_0075	0.660189	4417600	3710700	4237000	3865100	3491600	5151100	3586000	4876100	32	323.31
Q9RY74	Molybdopterin biosynthesis MoeA	DR_0076	0.730858	738330	942150	794180	989950	809980	853800	722850	965290	10	95.149
Q9RY73	Shikimate 5-dehydrogenase, putative	DR_0077	0.880419	353550	485320	351610	516110	397350	471660	396690	471680	3	36.998
Q9RY71	Nudix hydrolase DR_0079	DR_0079	0.427059	57644		79949	87337			91126	78738	2	4.2743
Q9RY69	Uncharacterized protein	DR_0081	0.953991	1097700	1370600	1017900	1047100	1075600	1023000	1225700	1232400	5	67.464
Q9RY68	Uncharacterized protein	DR_0082							73658			4	7.1312
Q9RY67	2-oxoglutarate dehydrogenase, dihydrolipoamide succinyltransferase E2 component	DR_0083	0.828293	32432000	30705000	36841000	28699000	31281000	32469000	33308000	29873000	15	323.31
Q9RY62	Oxidoreductase, short-chain dehydrogenase/reductase family	DR_0088	0.624922		434660	311540	383960	342430	339870	369810	372030	2	37.537
Q9RY57	Phytoene dehydrogenase, putative	DR_0093	0.285058	244440	288780	240370	278510	234520	224500	244140	273400	4	41.238
Q9RY56	Uncharacterized protein	DR_0094	0.0366752	625960	655230	838530	804470	864670	985530	914230	861820	6	117.41
Q9RY55	ABC transporter, ATP-binding protein	DR_0095	0.212108	835540	1046500	916900	1025000	994590	1112900	943020	1193700	10	91.118
Q9RY54	ABC transporter, ATP-binding protein, MsbA family	DR_0096	0.330372	422260	702550	436510	521770	552790	539660	656910	646940	7	34.9
Q9RY53	Uncharacterized protein	DR_0097	0.000939168	969380	908170	950220	936240	1043200	1105900	1134800	1110600	6	39.879
Q9RY47	Uncharacterized protein	DR_0104	0.207521	140170	224740	148910	255420	234440	233760	256880	225910	8	16.084
Q9RY46	Uncharacterized protein	DR_0105	0.283471	1870000	1109000	953290		1050600	837850	825730	890760	5	32.475
Q9RY43	Uncharacterized protein	DR_0108	0.0198632	248660	292000	258230	268050	290260	318250	346680	361420	9	17.605
Q9RY41	GTP cyclohydrolase 1 type 2 homolog	DR_0110	0.302171	4862900	5973400	4624700	5333200	4685000	4707700	5256600	4589200	8	106.58
Q9RY39	Glutamine cyclotransferase	DR_0112	0.468169	1613600	1833000	1430300	1856500	1776700	1280000	1760500	1419800	7	67.219
Q9RY38	Oxidoreductase, short-chain dehydrogenase/reductase family	DR_0113	0.870235	1071700	2226000	1746200	2138900	1748600	1752600	1963500	1907800	4	149.02
Q9RY37	Enoyl-CoA hydratase, putative	DR_0114	0.099377	12077000	8278200	9175100	10737000	7564400	9359200	7909500	7604800	11	228.61
Q9RY36	Uncharacterized protein	DR_0115	0.0045459	6731300	7284500	6273100	6561800	5324400	5507400	5260100	5769000	7	126.59
Q9RY35	Uncharacterized protein	DR_0116	0.427513	5314500	4733400	5494800	4598500	4677100	4522700	5360100	4587500	6	150.13
Q9RY34	Acetyl-CoA carboxylase, biotin carboxylase subunit	DR_0117	0.723676	2491600	3015300	3112600	2824400	2308200	3096800	2465900	3184500	14	67.727
Q9RY33	Acetyl-CoA carboxylase, bitoin carboxyl carrier protein	DR_0118	0.0116648	3896600	3628900	3472200	3440500	3016600	2506800	2045200	1836900	4	238.3
Q9RY31	Smf protein	DR_0120	0.337168			49742	52391	53395	45610	59320	66615	3	1.4697
Q9RY30	Uncharacterized protein	DR_0121	0.593492	1486600	1721600	1661000	1177100	1339000	1405600	1587000	1406700	12	148.2
Q9RY26	Acetyltransferase, putative	DR_0125		235200	208860	163160	151630	169920				3	18.392
Q9RY25	Uncharacterized protein	DR_0127	0.650043	778100	1204100	1058200	1084600	1063900	957840	910680	1003900	5	165.62
Q9RY22	Coproporphyrinogen III oxidase, putative	DR_0130	0.188445	623450	571630	517910	633150	555240	516770	474340	586260	9	47.053
Q9RY21	Uncharacterized protein	DR_0131	0.880474	9733800	10780000	8552600	11433000	11534000	9397500	11123000	9002100	8	323.31
Q9RY20	Uncharacterized protein	DR_0132	0.277137	10760000	13623000	11726000	13546000	12053000	10777000	12341000	10347000	16	323.31
Q9RY18	Uncharacterized protein	DR_0134									30086	2	2.6416
Q9RY16	Uncharacterized protein	DR_0136	0.119116	1495100	1587600	1457400	1486600	2386000	1444600	2153500	1812600	4	32.821
Q9RY15	Uncharacterized protein	DR_0137	0.614346	426460	521120	477380	583870	382870	563220	480920	476080	9	52.026
Q9RY08	Uncharacterized protein	DR_0146	0.369708	696960	898770	955200	1034600	763700	877600	862570	765880	3	69.756
Q9RY04	Uncharacterized protein	DR_0150				269450					307040	2	11.57
Q9RY03	NifS-related protein	DR_0151	0.744057	519480	670050	560490	750360	558620	578210	699220	579360	8	128.75
Q9RY02	Uncharacterized protein	DR_0152	0.10757	559020	797850	550140	707300	487250	500930	560360	526610	10	107.3
Q9RY01	Riboflavin-specific deaminase	DR_0153	0.206771	265690	189760	209380	193000	218110	188000	145160	174770	4	21.382
Q9RY00	Riboflavin synthase, alpha subunit	DR_0154	0.118781	628960	1051000	690170	735500	487280	608000	688440	509250	5	27.138
Q9RXZ6	Branched-chain amino acid dehydrogenase	DR_0158	0.122789	1055200	1029300	1004600	917800	1043200	1198500	1006900	1213100	9	29.944
Q9RXZ4	Uncharacterized protein	DR_0160	0.0242149	4794000	4318100	4589000	4570500	4932600	5342800	5326300	4789600	10	211.87
Q9RXZ3	Uncharacterized protein	DR_0161	0.605545	1896200	2318700	2037400	1965900	1947800	2049900	2022100	1981600	15	127.64
Q9RXZ2	Uncharacterized protein	DR_0162	0.990089	860400	437180	546690	408820	631920	553400	620250	441590	3	36.14
Q9RXZ1	ABC transporter, ATP-binding protein, MsbA family	DR_0163	0.425534	198230	205920			241780		206340		2	0.38661
Q9RXY9	Acyl-peptide hydrolase, putative	DR_0165	0.468434	3105200	3849000	3360800	3917000	3228300	4378100	3263100	4727300	23	241.06
Q9RXY6	Dihydropteroate synthase	DR_0168					210860		169450			3	21.658
Q9RXY4	2-amino-4-hydroxy-6-hydroxymethyldihydropteridine pyrophosphokinase	DR_0170	0.43321	85381	151470	104720	129440	102420	89501	113760	111420	2	16.729
Q9RXY3	Uncharacterized protein	DR_0171					98734		118280		83196	2	19.887
Q9RXX9	D-alanyl-D-alanine carboxypeptidase, putative	DR_0176	0.632758	566000	1115000	830770	992140	979560	845830	1058500	884490	8	77.692
Q9RXX6	Non-canonical purine NTP pyrophosphatase	DR_0179	0.460748	985010	1030700	1072300	999460	845460	1098400	893140	1042700	7	55.089
Q9RXX5	RNA polymerase sigma-E factor	DR_0180	0.981012	291790	457350	307570	410030	311750	351840	415320	392450	4	75.649
Q9RXX3	Glutamate synthase, small subunit	DR_0182	0.22475	949780	1058400	997680	902180	915160	1175600	1037600	1320600	13	108.21
Q9RXX2	Glutamate synthase, large subunit	DR_0183	0.0795832	1631300	1964200	1676600	1248400	1885100	3081900	2258800	3936400	28	263.55
Q9RXW8	SanA protein	DR_0187	0.304606	209230	187010	193310	209990	197590	225540	262140	193960	6	10.618
Q9RXW6	Thiol:disulfide interchange protein	DR_0189		119040								2	3.023
Q9RXW5	Uncharacterized protein	DR_0190	0.365552	1325000	1755600	1266600	1635200	1438800	1342400	1372700	1319900	10	147.45
Q9RXW4	Glycogen debranching enzyme-related protein	DR_0191	0.549815	365890	486870	457350	501340	334300	540090	474780	651690	9	49.928
Q9RXW1	Uncharacterized protein	DR_0194							345540			2	8.1081
Q9RXW0	Uncharacterized protein	DR_0195				128940						3	1.8376
Q9RXV9	Anthranilate synthase component I	DR_0196	0.603121	3507100	2623900	2739000	3256900	3049600	3010600	2514000	3007600	11	23.109
Q9RXV8	Uncharacterized protein	DR_0197	0.753492	324070	618480	429750	568980	483420	461760	487580	414450	5	25.557
Q9RXV7	Nucleoid-associated protein DR_0199	DR_0199					433140					3	8.3087
Q9RXV6	Transcriptional regulator, Lrp/AsnC family	DR_0200	0.486603	604240	939050	827540	871470	1022600	723560	1035400	782400	6	52.22
Q9RXV4	Uncharacterized protein	DR_0202	0.153052		160420	152110	174530	143930	157220	151260	141230	3	25.684
Q9RXV1	ABC transporter, ATP-binding protein	DR_0205	0.863406	355220	512050	363200	407060	444230	376420	454590	392030	9	38.523
Q9RXU6	Uncharacterized protein	DR_0210	0.207826	159650	189870	162770	160900	192650	175390	193400	166870	4	14.555
Q9RXU5	Uncharacterized protein	DR_0211	0.346182	193860	244270	177400		214540	238110	220620	246130	4	11.99
Q9RXU1	Aminotransferase, class V	DR_0215	0.351331	570480	498350	467480	444450	532580	382550	473100	419760	7	50.248
Q9RXU0	Uncharacterized protein	DR_0216	0.310092	705220	423500	610790	612440	804870	619780	733440	555060	4	16.079
Q9RXT9	Thiosulfate sulfurtransferase	DR_0217	0.350294	91079000	124940000	104800000	131750000	97138000	108260000	103180000	102430000	16	323.31
Q9RXT8	Uncharacterized protein	DR_0218	0.40422	375680	329800	254910	232450	303570	266660	249270	239170	3	40.892
Q9RXT7	Uncharacterized protein	DR_0219	0.847692	132400	245410	200180	192590	189670	173420	194030	193740	6	32.141
Q9RXS9	Uncharacterized protein	DR_0227	0.689244	603160	901630	839720	834890	729550	894490	910660	778520	7	61.631
Q9RXS7	Endoglucanase, putative	DR_0229	0.455263	39272000	40775000	41673000	44029000	39983000	40446000	41667000	40115000	18	323.31
Q9RXS5	RNA methyltransferase, putative	DR_0231	0.202507		135320		108970	87290	81804			3	38.865
Q9RXS2	Uncharacterized protein	DR_0234	0.793804	557580	599410	521910	665530	569360	609120	725760	502010	6	14.431
Q9RXS1	6-aminohexanoate-cyclic-dimer hydrolase	DR_0235	0.225623	919300	1887500	1674100	1810500	1662200	2029100	1753300	2310100	15	174.71
Q9RXS0	Aminopeptidase	DR_0236	0.141504	2721900	1865100	2218800	2430500	2690400	2456300	2777000	2738800	12	125.35
Q9RXR9	Peptidyl-prolyl cis-trans isomerase, cyclophilin-type	DR_0237	0.131304	27910000	41383000	32252000	34343000	28506000	26825000	29167000	28334000	7	323.31
Q9RXR8	Uncharacterized protein	DR_0239								76942		3	3.9368
Q9RXR7	Uncharacterized protein	DR_0240	0.985702	305930	450520	382930	423150	342630	362540	443560	416740	5	21.689
Q9RXR1	Jag-related protein	DR_0246	0.715361	1911800	3921100	3086500	3679200	3496600	3112900	3512200	3207500	5	202.22
Q9RXQ9	Uncharacterized protein	DR_0248	0.890666		269000	236500	258980		212160	366970	209840	5	21.558
Q9RXQ8	Oxidoreductase, putative	DR_0249		173310			225420					2	8.811
Q9RXQ7	Uncharacterized protein	DR_0250	0.242372	2071700	2462000	2179500	1881500	2111000	2509100	2513000	2273600	9	122.44
Q9RXQ3	Acetyltransferase component of pyruvate dehydrogenase complex	DR_0256	0.515611	61250000	56771000	56232000	57625000	50622000	49818000	63710000	57783000	21	323.31
Q9RXQ2	Pyruvate dehydrogenase E1 component	DR_0257	0.664267	142750000	163200000	151240000	177440000	143500000	167340000	147510000	159220000	43	323.31
Q9RXQ0	Uncharacterized protein	DR_0259									63727	2	3.1357
Q9RXP7	ABC transporter, periplasmic substrate-binding protein, solute-binding family 1	DR_0262	0.930611	6011100	6689900	7368800	8335400	7323200	7499600	7253000	6529400	12	253.22
Q9RXP5	Glycogen operon protein GlgX	DR_0264	0.778746	5213700	6307000	5571400	5763100	5061900	5686200	5866500	6729200	20	199.04
Q9RXP4	Histidine utilization repressor HutC, putative	DR_0265	0.511234	4142300	2929700	2752700	2677100	3804300	3350800	3787800	2748400	12	42.916
Q9RXP2	Uncharacterized protein	DR_0268	0.484366	2421700	2341400	2267400	2694500	2290700	2153800	2750600	1933800	11	100.95
Q9RXP1	Uncharacterized protein DR_0269	DR_0269	0.836481	22930000	30603000	24877000	153990	24013000	20902000	18070000	21672000	5	213.06
Q9RXN9	Uncharacterized protein	DR_0271	0.393904	144150	103720	93247	90213	119120	106620	129000	128060	3	5.5894
Q9RXN8	Uncharacterized protein	DR_0272	0.545627	286880	202410	234320	250070	281240	221700	364780	209540	2	4.7344
Q9RXN7	Uncharacterized protein	DR_0273							12311			2	3.5094
Q9RXN4	Uncharacterized protein	DR_0276	0.925386		155740	103830	141390	120590	133170	141520	132640	3	12.396
Q9RXN3	Gluconolactonase, putative	DR_0277	0.414767	1536900	2145500	2038500	2055100	1810300	1833300	1749500	1859700	6	103.48
Q9RXN2	Phosphoglycerate mutase, putative	DR_0278					33807		28210	37050		2	5.2616
Q9RXN1	Uncharacterized protein	DR_0279	0.841636	148510	229930	176480	185500		164250	219310	155080	2	3.4294
Q9RXN0	Branched-chain amino acid ABC transporter, periplasmic amino acid-binding protein	DR_0280	0.880973	432530	494670	439250	590170	546250	395180	508350	476460	7	38.676
Q9RXM5	Uncharacterized protein	DR_0285	0.604037	836050	762060	752010	882330	905650	823450	1082900	640170	6	90.915
Q9RXM4	Uncharacterized protein	DR_0286	0.654793	496880	399410	385110	486890	531450	397050	548560	388850	5	39.651
Q9RXM3	2-oxoglutarate dehydrogenase, E1 component	DR_0287	0.270375	24301000	23793000	22124000	22611000	22095000	26157000	24068000	31485000	32	323.31
Q9RXM2	Uncharacterized protein	DR_0288	0.813826	1060800	2040400	1564800	1982200	1618400	1734100	1914000	1622100	11	185.82
Q9RXL9	Uncharacterized protein	DR_0291	0.767546	11151000	11796000	9732700	7790900	11044000	8671000	10502000	8931100	14	222.41
Q9RXL6	Pre-B cell enhancing factor-related protein	DR_0294	0.800107	3145900	4123100	3438600	3483400	3159900	3368100	3568100	3828300	18	210.87
Q9RXL5	Phosphoprotein phosphatase	DR_0295	0.988458	1095900	1605100	1187900	1444900	1420300	1253300	1400700	1267200	6	190.32
Q9RXL4	Uncharacterized protein	DR_0296	0.0506535	649760	637090	548170	690500	607110	518440	395130	452840	4	169.61
Q9RXL2	Deoxyguanosine kinase/deoxyadenosine kinase subunit	DR_0298	0.837719	321130	448830	315440	385730	362150	374190	344390	421110	5	49.878
Q9RXL1	Deoxyguanosine kinase/deoxyadenosine kinase subunit	DR_0299	0.821263	749620	933330	838900	1025200	968190	910320	842240	888850	6	54.075
Q9RXL0	Uncharacterized protein	DR_0301	0.0322608		99991	124330	98520	142570	124670	144340	153190	2	0.77036
Q9RXI9	Serine cycle enzyme, putative	DR_0324	0.0795023	883620	928670	698140	912650	733190	756620	655550	737430	5	43.468
Q9RXI6	Periplasmic serine protease, HtrA/DegQ/DegS family	DR_0327	0.0487908	349090	469890	371860	424320	336320	315960	340330	293550	5	34.028
Q9RXI4	MutT/nudix family protein	DR_0329	0.88621	330060	435610	334930	338910	314520	350790	404780	388800	7	25.635
Q9RXI3	Uncharacterized protein	DR_0330	0.425758	1897100	2526000	1714800	2156300	2038300	1791000	2010700	1782900	14	136.57
Q9RXI1	Uncharacterized protein	DR_0332	0.591702	1466100	1942600	1658300	1832600	1661700	1616000	1512200	1827700	14	162.49
Q9RXI0	Uncharacterized protein	DR_0333						49460		73025		2	9.8523
Q9RXH8	ATP-dependent RNA helicase, putative	DR_0335	0.884828	16904000	15922000	15743000	658120	12994000	12618000	14244000	11837000	26	323.31
Q9RXH6	Uncharacterized protein	DR_0337	0.265885	130800	172570	119680	148430	135670	108410	137390	122840	4	16.336
Q9RXH5	Uncharacterized protein	DR_0338				46279		153160		213100	326420	2	25.309
Q9RXH4	N-acyl-L-amino acid amidohydrolase, putative	DR_0339	0.439698	1419100	2402000	1956000	1844700	1898300	2021700	2128900	2329300	10	84.418
Q9RXH3	Folyl-polyglutamate synthetase	DR_0340	0.539665	471970	460050	395360	496010	469940	503410	534410	406500	7	73.491
Q9RXH0	Cytochrome c family protein	DR_0343	0.587223	449850	557690	384040	495820	364890	458880	458180	498720	6	120.13
Q9RXG9	Cytochrome c-type biogenesis protein CcmH	DR_0344	0.0320843	203090	204160		193650		186990	182060		4	7.3543
Q9RXG8	Cytochrome c biogenesis protein, thiol:disulfide interchange protein	DR_0345	0.702495	610710	782840	544700	619380	688930	533230	640150	597660	4	51.704
Q9RXG3	Uncharacterized protein	DR_0350	0.38557	6158900	6286400	6074300	6992100	6133200	6304000	6323600	5841300	18	323.31
Q9RXG1	Uncharacterized protein	DR_0352	0.69306	6917300	6229900	5382200	1112100	4605900	4543500	4017500	4197600	5	112.72
Q9RXF9	Exodeoxyribonuclease III	DR_0354	0.406166	620340	832220	694990	767810	757750	734790	846390	765940	7	101.61
Q9RXF8	Uncharacterized protein	DR_0355	0.201182	1081800	1159500	1038600	1265700	1075300	950120	1164700	923300	3	6.813
Q9RXF5	Uncharacterized protein	DR_0358	0.409347	3303700	3972600	3895100	3994700	3564600	3551100	3656300	3755100	9	203.86
Q9RXF3	Uncharacterized protein	DR_0360	0.895941			207450	207870	318520	153880		173620	2	6.294
Q9RXF2	Competence protein ComEC/Rec2-related protein	DR_0361	0.269389	394480	549630	483870	417380	483570	369980	389540	389290	5	55.177
Q9RXF0	Peptide ABC transporter, periplasmic peptide-binding protein, putative	DR_0363	0.23705	44858000	38857000	40763000	45804000	44050000	38411000	38781000	37282000	26	323.31
Q9RXE9	Peptide ABC transporter, permease protein, putative	DR_0364	0.260879	2509300	3663400	3060000	2731400	3007900	3171300	3999100	3437500	9	164
Q9RXE8	Peptide ABC transporter, permease protein	DR_0365	0.854038	1693000	2368500	1626400	1685700	1836700	1705700	1857800	1830800	4	247.03
Q9RXE6	Uncharacterized protein	DR_0367	0.180615	362810	413870	309870	365890	343350	293600	345350	316450	6	10.838
Q9RXE5	Uncharacterized protein	DR_0368	0.719506	2297400	1541700	2378100	2252300	2152900	2635400	1804200	2266600	8	181.86
Q9RXE0	Cation exchanger, putative	DR_0373			78379					56316	77656	2	2.6502
Q9RXD7	L-serine dehydratase, alpha subunit	DR_0377	0.46553	267110	356660	290590	295430	320070	299780	293530	384380	2	10.004
Q9RXD5	Outer membrane protein	DR_0379	0.138488	98234000	94142000	85826000	105300000	89454000	87662000	91903000	81289000	40	323.31
Q9RXD3	Uncharacterized protein	DR_0381	0.674654		249540	196820	197360	151550	233360	212540	337500	2	1.5622
Q9RXD2	S-layer-like array-related protein	DR_0383	0.0710649	51550000	36641000	46851000	51789000	42853000	35224000	38930000	30350000	10	323.31
Q9RXD1	Uncharacterized protein	DR_0384	0.715538	2103500	3442100	2595500	3677700	3172800	2477200	2904400	2642900	7	88.752
Q9RXC6	Uncharacterized protein	DR_0389	0.158166	628370	604340	604830	335220	683460	684340	679660	644640	3	9.5179
Q9RXC5	Uncharacterized protein	DR_0390	0.417348	9073000	11543000	9345200	10442000	9024700	10321000	8574300	10032000	19	323.31
Q9RXC1	Uncharacterized protein DR_0394	DR_0394	0.856432	119260	153980	93995	140060	112910		106400	176300	3	21.402
Q9RXB9	Uncharacterized protein	DR_0396					50524			104590	97777	2	6.734
Q9RXB6	Osteoblast specific factor 2-related protein	DR_0399	0.153018	802660	1195600	1005700	1144800	1173800	1109300	1271100	1266800	6	57.075
Q9RXB5	Uncharacterized FtsK-like protein DR_0400	DR_0400	0.607216	614430	669650	556340	648510	517650	642520	704900	747290	16	55.975
Q9RXB4	Uncharacterized protein	DR_0401									12859	2	3.8358
Q9RXB2	Inosine-uridine preferring nucleoside hydrolase	DR_0403	0.343271	455620	346890	407940	430730	499290	427580	420860	418350	4	17.695
Q9RXB1	Uncharacterized protein	DR_0404	0.000908446	1406900	1724600	1330400	1485900	781960	696730	596920	703980	5	116.62
Q9RXB0	Alpha-dextran endo-1,6-alpha-glucosidase	DR_0405	0.159549	2898600	3585000	2797300	3549600	2949600	2710000	3046100	2526000	26	285.45
Q9RXA9	ABC transporter, ATP-binding protein	DR_0406	0.583779		202240	179300	184750	227340	163790	273840	158670	5	6.7234
Q9RXA6	Uncharacterized protein	DR_0409	0.143834	103420	119540		121390	95718	99607	106860	106710	2	22.325
Q9RXA4	Oxidoreductase, short-chain dehydrogenase/reductase family	DR_0411	0.484181	1898900	658060	732760	515670	613270	640920	777510	753860	7	15.505
Q9RXA3	Pyridine nucleotide-disulphide oxidoreductase, class II	DR_0412	0.399893	842180	1031100	767990	972020	926080	1013700	868570	1082600	7	110.03
Q9RXA0	Carboxylesterase, putative	DR_0415	0.536871	96565	178890		162320	132580	147950	124470	102460	3	9.9054
Q9RX95	ATP-dependent helicase	DR_0420	0.969376	236030	384500	301960	382580	301460	315310	312880	369090	11	57.571
Q9RX87	Uncharacterized protein	DR_0428	0.262072	237920	278860	171570	213560	357710	226400	288300	223720	4	14.522
Q9RX86	Cytochrome-related protein	DR_0429	0.0489319	1754200	1282400	1472100	1131200	817880	1307300	757290	959500	2	132.55
Q9RX85	RtcB protein	DR_0430	0.246591	1188900	1398900	1121900	1333200	1176500	1136400	1205400	1157100	12	70.877
Q9RX83	DNA-binding response regulator	DR_0432	0.153101	4797600	4048000	4434300	4471100	4405100	3993400	4178600	3357600	12	273.51
Q9RX82	Beta-lactamase, putative	DR_0433									19994	2	2.9376
Q9RX80	Cytochrome complex iron-sulfur subunit, putative	DR_0435	0.000440057	2605000	2307600	2357600	2409300	1303400	1733100	1369200	1573100	7	109.86
Q9RX79	Cytochrome B6	DR_0436	0.130565	449310	555920	435650	342760	447610	618210	514780	675960	5	16.382
Q9RX76	HesB/YadR/YfhF family protein	DR_0439	0.0129232	1282600	1475100	1405600	1286800	952650	1181200	1107000	1189500	5	68.417
Q9RX73	Twitching motility protein	DR_0442	0.861713	1704300	2190700	1785500	2063000	1878600	1843100	1949500	2172100	9	88.793
Q9RX72	Pyrimidine-nucleoside phosphorylase	DR_0443	0.501156	2903700	3679300	2982300	3974000	3134700	3186800	3045800	3358000	14	234.41
Q9RX71	Lipopolysaccharide biosynthesis protein, putative	DR_0444	0.84165	1601700	2600500	2134400	2699200	2321800	2295700	2474500	2167300	10	241.75
Q9RX69	Uncharacterized protein	DR_0446	0.0981598	456770	605350	508890	503100	501960	430800	425010	418040	2	4.2502
Q9RX66	Uncharacterized protein	DR_0449		54613		75075	92790		82260			2	12.172
Q9RX65	Uncharacterized protein	DR_0450	0.563914	731110	1069100	856310	902880	808280	846030	896850	823490	3	64.21
Q9RX64	Glutamine synthase	DR_0451	0.498079	1445900	1636700	1386100	1606300	1316100	1491800	1333000	1648200	13	83.657
Q9RX63	Uncharacterized protein	DR_0452	0.486424	1131800	946170	1239600	1639000	1119100	1412400	740140	1088900	5	208.74
Q9RX62	Guanyl-specific ribonuclease SA	DR_0453	0.255828	917550	808590	621870	802000	1017700	700540	940450	959180	4	7.4329
Q9RX59	Biopolymer transport protein, putative	DR_0456	0.0820493	1003300	1829900	1397500	948330	1605300	1912000	1840800	1872400	5	73.508
Q9RX58	Biopolymer transport protein, putative	DR_0457	0.719003	1183100	903840	1001600	1174700	1072500	1084900	1155000	791730	4	45.388
Q9RX57	Uncharacterized protein	DR_0458	0.126929	2395800	1379500	1922700	1726100	1250600	1793900	1341200	1205200	11	129.63
Q9RX56	Uncharacterized protein	DR_0459	0.388923	25670000	33986000	25615000	33974000	28616000	25003000	30568000	24411000	10	323.31
Q9RX53	Uncharacterized protein	DR_0462	0.0438787	40722	45495	41623	47357	47872	49150	46532	52129	3	14.65
Q9RX52	Maltooligosyltrehalose synthase	DR_0463	0.730658	387790	558270	514660	545940	500690	451210	514650	615270	13	41.537
Q9RX49	Sensory box/GGDEF family protein	DR_0466	0.07839	145580	312060	170310	169860	252090	285390	285060	394470	9	11.528
Q9RX48	Uncharacterized protein	DR_0467	0.315069	1473900	1880600	1584200	2077700	1796900	1935800	1922800	2039600	12	152.94
Q9RX47	Uncharacterized protein	DR_0468	0.724351			35487	44838	44419	48018	35263		2	4.3033
Q9RX44	Cytokinin riboside 5-monophosphate phosphoribohydrolase	DR_0471	0.228609	666050	794420	677070	796800	808530	764080	936540	733900	4	37.969
Q9RX42	ABC transporter, ATP-binding protein	DR_0473	0.330377		197830	212700	217800	203780	172780	208060		2	40.787
Q9RX41	Uncharacterized protein	DR_0474	0.508749	233100	288570	305840	264480	278830	301790	337010	244790	4	9.302
Q9RX37	Peptidase-related protein	DR_0478	0.200735	2634300	2548800	2919700	3195900	3368000	3100000	2944800	2929200	7	82.991
Q9RX36	Penicillin-binding protein 1	DR_0479	0.598149	1452900	1638000	1680400	1729500	1555700	1651400	1659300	1465100	18	168.3
Q9RX34	Uncharacterized protein	DR_0481	0.101992	190680	139080	149280	96924	220620	169570	212380	162650	2	3.0912
Q9RX33	B-cell receptor associated protein-related protein	DR_0482	0.169102	12348000	11156000	11239000	13328000	11139000	11201000	11568000	10400000	12	323.31
Q9RX32	UPF0225 protein DR_0483	DR_0483	0.706505		136040	136720	152610	107090	153450			4	10.933
Q9RX31	Uncharacterized protein	DR_0484	0.363471	178100	225530		207780	192370	160560	201340		4	9.5455
Q9RX29	Uncharacterized protein	DR_0486	0.0891514	2771500	3145400	2816300	3698700	2486100	2858900	2708300	2268000	7	278.65
Q9RX24	Uncharacterized protein	DR_0491	0.00502052	2099500	2845200	2409900	2687300	1336800	1318900	1417400	1477400	5	242.21
Q9RX23	Uncharacterized protein	DR_0492		66210		101880	113410		81534			2	2.3438
Q9RX19	Ferredoxin/ferredoxin--NADP reductase, putative	DR_0496	0.0679545	13394000	15540000	12607000	14341000	12157000	11697000	13319000	11856000	18	323.31
Q9RX16	3-hydroxyisobutyrate dehydrogenase	DR_0499	0.576917	5766100	6460800	5869700	6627000	6189700	5661800	6340800	5911600	11	323.31
Q9RX15	DegV domain-containing protein DR_0500	DR_0500	0.748635	7540100	6392200	8086300	7911800	7855000	7658700	7852500	5687000	6	167.32
Q9RX13	Alanyl-tRNA synthetase-related protein	DR_0502	0.386223	242820	418420	300600	349610	315680	401510	312500	495650	8	45.753
Q9RX11	Uncharacterized protein	DR_0504	0.637301	199200	347470	242080	349650	243580	233190	297770	280450	4	18.555
Q9RX10	5`-nucleotidase family protein	DR_0505	0.137375	27781000	26379000	26410000	29574000	27578000	23546000	26224000	21140000	23	323.31
Q9RX07	Mrr restriction system protein	DR_0508	0.775989	2012000	3325900	2514300	3056800	2892600	2509500	3104600	2788300	14	134.73
Q9RX06	Uncharacterized protein	DR_0509						150260		159280	124890	3	12.767
Q9RX05	Sensory box protein	DR_0510	0.757358	134170	246220	137110		225360	171020	211820	138230	2	10.386
Q9RX04	ABC transporter, ATP-binding protein	DR_0511			97165		82612					3	2.4332
Q9RX02	Integrase, putative	DR_0513	0.931532		58188	51987		58653	57264	47821	55110	4	7.8772
Q9RWY1	Serine/threonine protein kinase-related protein	DR_0534					24739					2	0.70545
Q9RWY0	Uncharacterized protein	DR_0535	0.231181	156690	181920	133910	157460	170520	163090	165180	209620	5	5.8779
Q9RWX8	Uncharacterized protein	DR_0537	0.420441	954990	978750	889500	1015200	946890	966900	923920	892010	12	94.96
Q9RWX7	Uncharacterized protein	DR_0538	0.0719066	1180000	1258400	1166200	1204400	1311800	1421300	1362900	1735800	21	120.43
Q9RWX5	Uncharacterized protein	DR_0540	0.0880058	1599700	1604000	1477800	1678900	1544700	1367700	1531500	1294700	9	140.72
Q9RWX2	Oxidoreductase, short-chain dehydrogenase/reductase family	DR_0543	0.721673	2347100	3407100	2919600	2869900	2867200	2853400	2562800	2906200	9	75.067
Q9RWW8	Uncharacterized protein	DR_0547	0.517467		55396	40744	74920		44456	53442		4	11.134
Q9RWW7	Pilin, type IV, putative	DR_0548	0.00347557	252490000	207890000	229670000	245310000	140470000	192240000	169720000	159020000	7	323.31
Q9RWW6	Replicative DNA helicase	DR_0549	0.713431	1976700	2667600	2246800	2494700	2215600	2266000	2225600	2427100	10	222.19
Q9RWW5	MutT/nudix family protein	DR_0550	0.998639	1923900	2518800	1808700	1991400	2246200	1831200	2143600	2023100	7	76.753
Q9RWW4	Glutaryl-CoA dehydrogenase, putative	DR_0551	0.471365	830180	1328700	1036000	938790	955020	1232100	914270	1666600	9	123.62
Q9RWW1	Uncharacterized protein	DR_0554	0.235858	452350	529540	426080	357140	500840	516550	469160	490350	7	21.785
Q9RWV9	Uncharacterized protein	DR_0556	0.0974719	1752700	889550	1270300	1372800	969690	1098900	861140	694120	6	32.356
Q9RWV8	Uncharacterized protein	DR_0557	0.00802738	83025	92644	78251	104150	114750	115090	129330	113310	3	3.7155
Q9RWV6	Fibronectin/fibrinogen-binding protein, putative	DR_0559	0.0600829	4000400	4899600	4256300	5004700	4109300	3531800	3968800	3803000	13	300.29
Q9RWV5	Uncharacterized protein	DR_0560	0.601889	2194400	2245500	2345800	2834800	2853200	2443600	2505900	2244900	12	174.97
Q9RWV4	Maltose ABC transporter, periplasmic maltose-binding protein	DR_0561	0.0102789	62554000	41666000	47970000	54988000	32222000	28065000	29027000	25096000	21	323.31
Q9RWV3	Maltose ABC transporter, permease protein	DR_0562	0.772264	391480	366150	368950	238810	330360	346050	329790	314820	4	20.814
Q9RWV1	Amino acid ABC transporter, periplasmic amino acid-binding protein	DR_0564	0.0959697	13462000	16306000	15558000	18057000	14182000	12707000	15137000	11366000	11	323.31
Q9RWU9	Uncharacterized protein	DR_0566	0.185202	366080	474140	340630	438820	392850	321490	341240	346730	6	27.732
Q9RWU7	Purine/pyrimidine phosphoribosyltransferase-related protein	DR_0568	0.172735	1603000	980530	1283700	1190800	1082700	1151900	992650	901190	4	98.599
Q9RWU6	Uncharacterized protein	DR_0569	0.00757703	1097500	1135600	1030800	1021100	884870	924480	961340	799520	8	149.17
Q9RWU4	Uncharacterized protein	DR_0571	0.695633	738450	735640	609720	749330	747410	678490	710450	759680	6	15.955
Q9RWU2	Uncharacterized protein	DR_0573	0.783485	5001100	5730100	4623700	5130900	5684500	4986000	5254300	4895300	35	259.25
Q9RWU1	Uncharacterized protein	DR_0574	0.344727	6434300	8175900	6544600	8813500	6921200	6637500	7478200	6146000	13	257.88
Q9RWT8	Sensor histidine kinase	DR_0577	0.626115	773520	846550	698270	818970	820780	734810	879440	793040	12	75.07
Q9RWT6	DNA/pantothenate metabolism flavoprotein	DR_0579	0.363516	896090	1253400	938410	1134800	918370	910080	957670	1063700	7	193.39
Q9RWT5	Acetyltransferase, putative	DR_0580	0.666024	236760	306760	257180	383450	262470	333730	301220	357410	4	21.76
Q9RWT4	Uncharacterized protein	DR_0581	0.18822	3213600	3172800	2775900	3203800	2815400	2602300	3106100	2950600	8	48.509
Q9RWT3	Uncharacterized protein	DR_0582	0.891652	5729600	2764300	3722700	3923900	4706700	3342300	5304400	3243500	7	168.12
Q9RWT0	Aminopeptidase	DR_0585	0.907744	4114800	5060900	4477400	4995600	4665700	4572800	4707700	4817500	12	229.58
Q9RWS8	Mrr restriction system protein	DR_0587	0.772561	57666	116830	54394	90005		65218	77191	82212	3	3.9033
Q9RWS7	ATP-dependent Clp protease, ATP-binding subunit ClpA	DR_0588	0.41248	3416800	4673700	3944300	4307700	3768600	3701400	4001600	3840300	25	205.35
Q9RWS4	Uncharacterized protein	DR_0591	0.42455	634770	1182600	904620	1158500	955190	811030	726760	896900	4	57.199
Q9RWS2	Beta-ketoadipate enol-lactone hydrolase, putative	DR_0593	0.436104	298310	487600	306090	362780	344480	284510	336450	329050	5	16.213
Q9RWR9	Uncharacterized protein	DR_0597	0.201755	966480	1514800	1218700	1607400	983880	985010	1009500	1331400	7	78.679
Q9RWR7	Aminoglycoside N3-acetyltransferase	DR_0599	0.362367	201990	238680		230670	216230	203790			4	5.8692
Q9RWR3	Cytidine/deoxycytidylate deaminase/nudix/methyltransferase domains protein	DR_0603									365720	2	1.7421
Q9RWR1	GGDEF family protein	DR_0605	0.120624		77461	110900	98474	118610		155810	112940	3	9.4734
Q9RWQ8	Uncharacterized protein	DR_0608	0.728062	1663600	2599100	1821200	3070300	2273100	1759400	2440900	2142300	5	272.09
Q9RWQ5	LuxA-related protein	DR_0611	0.0171587	5755800	5787500	6248100	7026300	5001800	5200000	5097500	4562900	11	323.31
Q9RWQ4	Arginine utilization protein RocB, putative	DR_0612	0.850049	5828200	5130900	5294600	6544700	4919100	6028700	5223900	6269600	15	323.31
Q9RWQ3	Uncharacterized protein	DR_0613	0.527309	435270	290760	452100	442230	331070	354110	457520	348790	5	27.399
Q9RWQ1	Transcriptional regulator, LysR family	DR_0615	0.914617	212280	272550	203230	271230	254370	232520	217180	264930	5	39.487
Q9RWP9	Metalloprotease, putative	DR_0617	0.415999	23339000	30734000	26110000	29433000	23549000	26131000	25338000	27838000	46	323.31
Q9RWP8	Uncharacterized protein	DR_0618	0.280715	940420	1307100	1045100	1099900	1089100	945410	1022900	909090	9	15.899
Q9RWP6	Uncharacterized protein	DR_0620								45304		2	3.0158
Q9RWP5	MoxR protein	DR_0621	0.294775	596840	789610	603190	630480	634730	579000	620570	547780	8	29.449
Q9RWP3	Aminotransferase	DR_0623	0.716307	716670	1069100	936430	975190	879170	933940	860930	902430	6	45.584
Q9RWP2	Uncharacterized protein	DR_0624	0.817393	119960	162830	122780	116380	114830	127540	126250	168840	3	5.6005
Q9RWP1	Uncharacterized protein	DR_0625	0.969796	754040	770820	874070	820900	822040	810340	772760	819420	7	77.684
Q9RWN7	Cell division protein FtsQ-related protein	DR_0629	0.511786	217470	372620		319030	367610	316360			4	35.391
Q9RWM8	Uncharacterized protein	DR_0638	0.524052	280020	426740	305090	551440	483510	314780	563050	422660	3	9.6174
Q9RWM3	N-6 adenine-specific DNA restriction methylase, putative	DR_0643	0.604824	339620	460720	381500	413860	363800	410730	404000	351960	3	14.264
Q9RWM2	Uncharacterized protein	DR_0644	0.421886	6709500	8999000	7723100	7095600	8983400	7432700	9493500	7219900	5	100.22
Q9RWL9	Cell division cycle protein 48-related protein	DR_0647	0.291598	757420	839290	673090	781950	809130	750560	822240	866140	10	124.36
Q9RWL6	Uncharacterized protein	DR_0650			44991			54278	30685			2	2.5821
Q9RWL5	Arginase	DR_0651	0.66517	2174200	4768200	3846600	4158600	3709800	4030700	3433100	4965000	10	227.38
Q9RWL3	Uncharacterized protein	DR_0653	0.0415938	915160	338520	627980	465380	1109800	916130	1218700	770930	5	19.433
Q9RWL2	Proline iminopeptidase-related protein	DR_0654	0.80186	2074300	2907700	2409700	3138200	2736200	2373500	2615300	2532600	4	135.23
Q9RWL0	Proton/sodium-glutamate symport protein	DR_0656	0.724641	141200	87030	137760	112080	107600	120770	114850	115020	2	3.9934
Q9RWK9	Serine esterase, putative	DR_0657	0.960513	49537	66567		53693	58441	63355	46882		2	5.4739
Q9RWK8	Uncharacterized protein	DR_0658	0.843663	357270	759240	612050	849390	596320	688620	670410	526400	3	13.362
Q9RWK7	FrnE protein	DR_0659	0.724306	289580	528820	374670	442310	413840	386860	367670	387490	4	89.54
Q9RWK3	Uncharacterized protein	DR_0663	0.572278			151930	186850	186670		202080	161960	3	3.5749
Q9RWK2	Uncharacterized protein	DR_0664	0.252898	331740	443590	440160	453740	408380	459590	511820	471760	4	7.4268
Q9RWK1	Uncharacterized protein	DR_0665	0.387343	1286900	1822100	1388600	1429600	1570900	1567300	1565300	1705700	8	49.245
Q9RWJ7	Aminotransferase, class I	DR_0671	0.527058	72004	117610	99527	107960	98669	104560	100840	124080	3	11.904
Q9RWJ6	Uncharacterized protein	DR_0672	0.0425112	1342100	1707200	1549700	1838900	2369900	1813600	2937100	2247300	3	18.67
Q9RWJ5	Uncharacterized protein	DR_0673	0.804741	2884900	1936100	2490100	2828900	3018800	2234100	2675400	1867300	4	141.79
Q9RWJ2	Acetyltransferase, putative	DR_0676	0.287596		287980	240420		222690	208180		219490	3	26.409
Q9RWI7	Uncharacterized protein	DR_0681	0.403527	319200	503840	426340	513540	493190	416900	541520	501560	3	11.166
Q9RWI5	Uncharacterized protein	DR_0683				91820	109210				125360	3	15.855
Q9RWI3	Uncharacterized protein	DR_0685	0.633022	4691800	3677800	3396500	3177700	2945300	4525400	4736200	3796100	9	152.67
Q9RWI2	Uncharacterized protein	DR_0686	0.649822	6332700	6732800	5700700	6835900	5889200	6242800	7134700	5504500	20	323.31
Q9RWI1	Uncharacterized protein	DR_0687	0.328063	1453900	1686400	1399000	1574400	1525200	1296800	1497300	1444200	7	33.536
Q9RWI0	Uncharacterized protein	DR_0688	0.530723	162260		104430	172400	152240	154130	198730	148320	5	14.238
Q9RWH8	Type I topoisomerase, putative	DR_0690	0.785929	101480	204050	148810	154050	157630	143510	162820	169920	5	14.996
Q9RWH7	Uncharacterized protein	DR_0691	0.0281918	3270900	3764200	3212300	3956000	3035000	2938800	3060300	2470700	9	116.6
Q9RWH6	Nitrogen regulatory protein P-II	DR_0692	0.274148	507690	759490	660920	718220	645600	776670	701380	891330	4	47.737
Q9RWH4	Uncharacterized protein	DR_0694	0.0582589	5022700	3518800	3315200	2621700	3100600	1665900	2111100	1749700	7	243.25
Q9RWG9	V-type ATP synthase, F subunit	DR_0699	0.702098	6287100	12819000	8637300	8368000	10593000	8327300	10152000	9442000	8	178.94
Q9RWG5	Uncharacterized protein	DR_0703	0.355721	83439	136450	70827	125650	76548	98489	84772	86116	2	11.456
Q9RWF9	SnoG protein, putative	DR_0709	0.25849	1206800	1376900	1115600	1236800	1225100	1018700	1243900	1052000	11	102.14
Q9RWF8	Mannose-1-phosphate guanyltransferase, putative	DR_0710	0.158486	636030	1074100	1099800	1264000	507820	840150	774060	898590	3	127.5
Q9RWF7	UDP-glucose 4-epimerase, putative	DR_0711	0.837803	8368100	10370000	8431700	9916300	9457400	8162600	11483000	8744800	11	323.31
Q9RWF5	Uncharacterized protein	DR_0714	0.987618	322180	461500	317740	412050	404100	354230	436680	321290	5	30.353
Q9RWF4	G/U mismatch-specific DNA glycosylase	DR_0715	0.596558	131060	144740	110350	100320	127750	125770		78028	3	15.288
Q9RWF3	Uncharacterized protein	DR_0716	0.582686	114570	198270	163710	228960	155850	168180	159630		3	12.304
Q9RWF2	Leucyl aminopeptidase, putative	DR_0717	0.618834	2828900	3099600	3125500	3190900	3007300	3270500	2833900	3481200	12	157.05
Q9RWF0	Uncharacterized protein	DR_0719	0.504183	741410	1156100	791120	1003400	1071300	834000	1250200	914630	10	19.856
Q9RWE6	Glycosyl hydrolase, family 13	DR_0723	0.126477	390370	390910	407810	498180	318620	348590	436680	300920	10	40.413
Q9RWE5	Uncharacterized protein	DR_0724	0.299489	59832	73792	61562	87668	79584	77325	81587	76749	3	15.977
Q9RWE1	Fructokinase	DR_0728	0.125918	609440	1106900	973660	1189900	1109900	1277200	1133700	1478200	9	78.548
Q9RWE0	Hydrolase, CbbY/CbbZ/GpH/YieH family	DR_0729	0.0419955	1156200	999420	1091500	1344800	987960	951080	819000	906990	9	120.44
Q9RWD4	Transcriptional regulator, TetR family	DR_0735					124360				99443	2	4.4288
Q9RWD2	Uncharacterized protein	DR_0737	0.0203754	175210	198780	171120	221370	151010	135070	157100	137450	3	21.188
Q9RWD1	Uncharacterized protein	DR_0738	0.770042	770370	1112000	892300	534070	848470	855780	831090	929330	11	108.1
Q9RWD0	Uncharacterized protein	DR_0739	0.0186851	370570	452080	357880	487880	272440	263190	273660	285740	7	66.099
Q9RWC9	Drug transport protein, putative	DR_0740	0.572887	593280	930530	679680	754930	677450	804490	817360	856850	8	20.005
Q9RWC6	Response regulator	DR_0743	0.695585	4770700	8715500	6746600	8423700	6866600	5690700	7139200	7311100	10	142.81
Q9RWC5	Sensor histidine kinase	DR_0744	0.955977	1299000	1557400	1211900	1431800	1481800	1288700	1493800	1258400	14	52.566
Q9RWC4	Periplasmic serine protease, HtrA/DegQ/DegS family	DR_0745	0.249101	145770	199980	199450	166310	176390	147910	165790	139710	5	23.98
Q9RWC2	Aldose epimerase family protein	DR_0747	0.37985	1445000	2052000	1449800	1891700	1529900	1413600	1653800	1590100	8	221.4
Q9RWC1	RNA methyltransferase, TrmH family	DR_0748	0.871716	2454900	2350700	2199900	2229500	2263300	2155900	2627300	2097800	11	100.09
Q9RWB9	Sensory box/GGDEF family protein	DR_0750	0.196128	2086500	3133900	2475100	2838000	2530600	3277500	2983800	4049700	15	94.996
Q9RWB7	Site-determining protein	DR_0752	0.337443	25293000	22986000	21401000	25340000	22632000	23599000	21001000	23064000	13	297.63
Q9RWB6	Uncharacterized protein	DR_0753	0.029969	22599000	21591000	20829000	22650000	20996000	18869000	16741000	16940000	14	323.31
Q9RWB3	Uncharacterized protein	DR_0756	0.770175	299650	262030	299870	329060	268510	330620	363820	262510	4	7.7703
Q9RWB1	Uncharacterized protein	DR_0758	0.825137	226380		233860	259700		207720	297710		6	5.1589
Q9RWB0	Uncharacterized protein	DR_0759	0.36433	477450	564470	465720	624130	517930	504930	502570	437530	6	52.022
Q9RWA9	Uncharacterized protein	DR_0760	0.155366	103460	126080	110460	115040	196080	105670	178800	131470	5	8.6782
Q9RWA8	Uncharacterized protein	DR_0761	0.0210343		157400	160890	138640	106730	122960	125290	125300	3	12.072
Q9RWA7	Uncharacterized protein	DR_0762	0.947177	2124300	2444300	1361000	3032300	2282800	1371200	3460200	1687700	4	37.987
Q9RWA6	Uncharacterized protein	DR_0763	0.730982	436960	702950	514860	674520	521470	559990	612540	535970	6	58.055
Q9RWA3	Uncharacterized protein	DR_0766	0.909894	208170		169580	218790	229350	205610	229900	142630	6	17.785
Q9RWA1	UDP-N-acetylmuramoyl-tripeptide--D-alanyl-D-alanine ligase	DR_0768	0.318141	5023900	5948700	4565400	5761600	5146700	4682600	5268200	4565900	17	297.78
Q9RWA0	Uncharacterized protein	DR_0769	0.936291	811760	905290	761760	1051100	930200	867670	890680	863880	10	68.716
Q9RW99	Fimbrial assembly protein PilM, putative	DR_0770	0.848327	4036400	5682700	4278000	5403800	4514900	4942400	5110800	5188100	14	151.22
Q9RW98	Uncharacterized protein	DR_0771	0.947611	1997900	2061600	2100600	2200800	2147700	2136000	2248600	1854900	6	59.774
Q9RW97	Uncharacterized protein	DR_0772	0.549122	1554800	1011600	1233300		1273600		1219500	928270	4	32.123
Q9RW96	Uncharacterized protein	DR_0773	0.0133782	5409800	5556400	5390700	6340000	4549400	4864000	4939800	4378200	12	226.33
Q9RW95	Probable type IV piliation system protein DR_0774	DR_0774	0.416035	19583000	16719000	18708000	19661000	19641000	20187000	19695000	18062000	29	323.31
Q9RW88	Response regulator, OmpR/PhoB family	DR_0781	0.323833	4243900	6365300	4558500	5034000	4337700	4012000	4939000	4633100	10	110.61
Q9RW87	Uncharacterized protein	DR_0782	0.219432	778000	528940	583860	691940	967970	660580	716320	723680	5	87.82
Q9RW85	MutT/nudix family protein	DR_0784	0.591777	166030	247190	164060	263440	222740	211520	232300	237920	4	26.884
Q9RW83	Uroporphyrinogen-III synthase, putative	DR_0786									44451	2	1.7931
Q9RW82	Uncharacterized protein	DR_0787	0.697096	5977800	5277200	5173500	4261400	5579600	5302000	5212800	5211300	15	261.3
Q9RW81	Branched-chain amino acid ABC transporter, periplasmic amino acid-binding protein, putative	DR_0788	0.141386	9029900	10438000	8999200	9811700	8977700	8045800	9663200	8012500	17	319.02
Q9RW80	O-acetylserine (Thiol)-lyase	DR_0789	0.556466	3271400	3957400	2999500	3642000	3082100	3229500	3422100	3542800	12	178.2
Q9RW79	Uncharacterized protein	DR_0790				122360		81140	61326	98138	89676	4	8.3796
Q9RW78	Chloride peroxidase, putative	DR_0791	0.367418	167000	239170	237880	256130	225890	205590	186990	194470	5	17.444
Q9RW76	Uncharacterized protein	DR_0793	0.0894255	58766		47988	54235	56628	69322	75941	59098	3	8.3062
Q9RW74	Uncharacterized protein	DR_0795	0.579864	305920	425800	307250	440770	438690	335120	441180	370830	5	17.624
Q9RW73	Acetyltransferase, putative	DR_0796	0.49515	829450	735130	691080	771040	765250	690360	815540	583590	5	76.795
Q9RW72	Uncharacterized protein	DR_0797	0.643084	3319400	2293300	2405400	2616000	2891900	2674700	2166900	2347800	4	192.45
Q9RW71	Acetyltransferase, putative	DR_0798	0.684143	295020	550340		396770		384580	373550		2	2.5674
Q9RW70	Glucose-fructose oxidoreductase	DR_0799	0.247158	1192300	1584900	1439000	1576100	1193900	1397700	1213200	1418000	10	141.06
Q9RW66	Uncharacterized protein	DR_0803	0.341005	265500	79582	91222	86429		130930	46550	45917	2	29.24
Q9RW65	Sigma factor, putative	DR_0804	0.909509	103270	173290	177720	247380	173290	214390	136530	161320	3	34.521
Q9RW56	1-pyrroline-5-carboxylate dehydrogenase	DR_0813	0.691158	7780300	7469700	7968100	7122000	6067900	8160700	5816400	8924700	22	323.31
Q9RW55	Proline dehydrogenase	DR_0814	0.00774037	2859300	3185700	2686600	3014400	2364300	2284800	2542100	2355100	15	323.31
Q9RW54	Transcriptional regulator, GntR family	DR_0815	0.922987	93814	101870		98430		79461	112580		2	8.8982
Q9RW48	Lipase, putative	DR_0821	0.0148906	2934200	2953600	2693700	2966500	2422900	1834600	2264500	1612200	9	130.5
Q9RW47	Oxidoreductase, short-chain dehydrogenase/reductase family	DR_0822	0.145414	568900	900040	764940	878060	623910	637720	736840	490950	5	107.77
Q9RW46	ROK family protein	DR_0823	0.00660189	7020800	6604500	6511900	8294300	5012300	5665600	4873300	4272400	11	226.49
Q9RW45	Aminodeoxyfutalosine deaminase	DR_0824	0.592541	508260	628200	564350	713370	559990	529370	491450	692960	6	15.98
Q9RW43	Uncharacterized protein	DR_0826	0.520669	539520	956560	717060	631850	911280	589870	992360	702810	7	46.699
Q9RW42	Hydrolase, CbbY/CbbZ/GpH/YieH family	DR_0827	0.666503	1366700	1391100	872070	1069100	1089100	955140	1373500	997130	3	41.858
Q9RW41	Isocitrate lyase	DR_0828	0.844863	747900	890590	670570	823990	678560	866490	750490	894130	13	94.58
Q9RW38	Uncharacterized protein	DR_0831	0.609795	6561600	12680000	9065700	10562000	10009000	9675700	11219000	10962000	8	76.712
Q9RW37	Uncharacterized protein	DR_0832	0.618491	810080	926920	739320	839720	886970	727860	887730	670120	5	44.247
Q9RW36	Histone deacetylase/AcuC/AphA family protein	DR_0833	0.0151209	72138	59913	66207		89235	75725	84822	85993	3	6.1932
Q9RW33	Uncharacterized protein	DR_0836	0.0114929	223750	185930	209830	215030	178230	184020	160200	163090	9	7.425
Q9RW32	Uncharacterized protein	DR_0837	0.496857	1967100	1705300	1805800	1870200	1868200	1741600	2039000	1941000	20	89.407
Q9RW29	Regulatory protein MocR, putative	DR_0840					131300					2	5.1706
Q9RW28	Putative metal-dependent hydrolase DR_0841	DR_0841	0.825099	41480		52461	80159	42640	67473		54270	2	12.694
Q9RW26	Uncharacterized protein	DR_0843	0.565883	2135800	3049400	2317100	2992700	2012700	2291500	2401600	3022400	5	141.67
Q9RW25	Uncharacterized protein	DR_0844	0.726573	588780	798560	621180	830690	647370	672990	744420	676820	9	99.178
Q9RW23	Bacterioferritin comigratory protein	DR_0846	0.325647	1844400	2918100	2407000	3063300	2915900	2550700	3283200	2865700	8	183.92
Q9RW22	ComA-related protein	DR_0847	0.150428	1283000	955400	971360	996640	782190	1016500	942730	833820	5	59.796
Q9RW21	Lipoprotein, putative	DR_0848	0.367952	2646300	3139700	2769000	2716500	3034000	2244500	2840800	2206700	8	67.705
Q9RW20	Uncharacterized protein	DR_0849	0.864669	48986	92908	76966	90500	62642	86893	76205	75498	2	3.3633
Q9RW16	Gliding motility protein	DR_0853	0.141143	4305100	3441300	4121500	3849200	4254700	4174300	4522300	4252300	10	170.04
Q9RW15	Uncharacterized protein	DR_0854	0.34487	769400	1290500	1079900	1200700	1102000	1129800	1297100	1356800	5	34.624
Q9RW14	Uncharacterized protein	DR_0855	0.310738	984850	1186400	900230	1172800	1061900	906550	1038100	846890	13	129.23
Q9RW13	DNA polymerase III, epsilon subunit, putative	DR_0856	0.555525	536660	492380	506750	477860	530220	495930	647250	453250	5	16.768
Q9RW10	Putative 4-hydroxy-4-methyl-2-oxoglutarate aldolase	DR_0859	0.343806	4510900	6375800	4613900	5245600	5014300	4457300	4715900	4612000	7	138.43
Q9RW09	Sensor histidine kinase	DR_0860	0.753159	694110	810390	622060	769050	608670	684250	681590	837280	7	37.912
Q9RW08	Phytoene dehydrogenase	DR_0861	0.963676	623660	947600	844190	930090	741210	813590	851440	955940	9	83.133
Q9RW07	Phytoene synthase	DR_0862						118790			125950	5	4.9303
Q9RW06	Uncharacterized protein	DR_0863	0.512653	28161000	25167000	19277000	28325000	24820000	19155000	27286000	22004000	12	323.31
Q9RW05	Uncharacterized protein	DR_0864	0.359997	38451000	15990000	19134000	14482000	18609000	15893000	15447000	13996000	11	323.31
Q9RW03	Lipopolysaccharide biosynthesis protein-related protein	DR_0866	0.885149	201950	338050	242890	273010	268960	276020	240130	252280	7	47.292
Q9RVZ9	Uncharacterized protein	DR_0871								678760		2	0.60954
Q9RVZ7	O-acetylhomoserine (Thiol)-lyase	DR_0873									202880	2	1.4916
Q9RVZ5	Zinc metalloprotease, putative	DR_0875	0.861515	611440	892530	630880	837140	774390	715990	790740	746050	9	75.303
Q9RVZ4	Uncharacterized protein	DR_0876	0.61506	2585500	3839200	3278500	3985900	3082200	3464800	3132600	3282900	8	108.26
Q9RVZ3	Uncharacterized protein	DR_0877	0.43721	147280	162550	136700		235890	146790	136150	159600	3	17.306
Q9RVZ2	Adenine phosphoribosyltransferase, putative	DR_0878	0.0805978	5811700	7796600	6625000	6865000	5987100	5972700	5758700	5266000	5	323.31
Q9RVZ0	NADH-ubiquinone/plastoquinone subunit, putative	DR_0880	0.219513	320840	197040	246250	191680	237940	325170	270170	328330	5	18.365
Q9RVY3	Uncharacterized protein DR_0888	DR_0888	0.0175234	56968000	43653000	48435000	46583000	34763000	42194000	23783000	27423000	10	323.31
Q9RVY0	DNA-binding response regulator	DR_0891	0.0488786	734490	900110	724510	804040	885040	845570	991050	967690	8	30.126
Q9RVX9	Sensor histidine kinase	DR_0892	0.0612006	190450	170860	172230		163300	126910	165490	150580	4	11.813
Q9RVX7	Uncharacterized protein	DR_0894	0.527845	8003100	9786700	8868800	9342500	9491100	8257300	8676700	8290700	29	323.31
Q9RVX5	Ribosomal large subunit pseudouridine synthase B	DR_0896	0.0537689	2502600	2936600	2560100	3136100	2424200	2453800	2311400	2169000	8	207.91
Q9RVW9	Uncharacterized protein	DR_0902	0.366897	210180	541410	418910	403900	407730	441420	475420	554120	2	4.6979
Q9RVW8	Uncharacterized protein	DR_0903	0.983311	1987100	2746200	2294600	3159100	2654800	2438200	2665700	2452100	8	218.84
Q9RVW7	Uncharacterized protein	DR_0904	0.260362	1164000	1584000	1161700	1476400	1254100	1153300	1218500	1158100	7	166.27
Q9RVW5	DNA gyrase, subunit B	DR_0906	0.0113023	23871000	21116000	24833000	21117000	16146000	19448000	15030000	19164000	27	323.31
Q9RVW4	Cold shock protein, CSD family	DR_0907	0.00634796	15554000	9543500	12913000	12656000	5737600	8850100	4816300	3211100	5	323.31
Q9RVW1	Cell wall protein, putative	DR_0910						56971		67718		3	13.575
Q9RVV8	Uncharacterized protein	DR_0913	0.37468	607800	790390	587830	792960	543890	642880	482480	780030	2	59.054
Q9RVV7	Uncharacterized protein	DR_0914	0.171292	2840800	2214000	2302100	2567000	1995800	2529800	2093000	2160200	8	176.32
Q9RVV5	Uncharacterized protein	DR_0917								32282		2	1.9904
Q9RVV4	MoxR-related protein	DR_0918	0.313098	783560	1013900	926410	1010000	949390	831600	882610	781050	9	44.789
Q9RVV0	Acyl-CoA dehydrogenase	DR_0922	0.624804	1968100	2278700	2230700	2269500	2160300	2287400	2084600	2433500	14	111.88
Q9RVU9	Uncharacterized protein	DR_0923		114210								2	8.0985
Q9RVU8	Uncharacterized protein	DR_0924	0.0592269	6085800	7536800	6274000	7269300	5882000	6125200	5639000	5452200	8	323.31
Q9RVU6	Sodium extrusion protein NatB	DR_0926	0.894616	828730	1092300	821300	862730	907550	864030	1087700	795330	8	64.724
Q9RVU5	Sodium extrusion protein NatA	DR_0927	0.583679	1062000	1696200	1287600	1362000	1422400	1355500	1487500	1468500	10	124.41
Q9RVU2	Phosphotriesterase, putative	DR_0930	0.444083	403130	529560	452510	488730	441370	434880	404190	487630	7	40.419
Q9RVU0	Polyprenyl synthase	DR_0932	0.0710728	226690	278260	230610	262070	289660	330890	287360	259510	5	17.856
Q9RVT9	Alpha-amlyase	DR_0933	0.684216	368240	587020	518760	559340	507630	456710	564150	605760	7	61.45
Q9RVT8	Transcriptional regulator, MerR family	DR_0934	0.321954	529600	728780	675030	682510	644620	574090	635290	542740	6	25.59
Q9RVT7	Phosphatase, putative	DR_0935	0.235523	139630	145090	109920	154780	133300	118420	117140	122470	5	5.5501
Q9RVT5	Tetratricopeptide repeat family protein	DR_0937	0.188609	11942000	12512000	9990600	11769000	11453000	9514500	11331000	8873800	22	323.31
Q9RVT4	Uncharacterized protein	DR_0938	0.148525	1805200	1432800	1535000	1508400	1372400	1492900	1499500	1219900	6	76.436
Q9RVT2	Uncharacterized protein	DR_0940	0.184779	1654700	2186700	2272100	2827100	1637700	1901400	1871000	1885000	6	121.25
Q9RVS8	Thioredoxin	DR_0944	0.12617	15392000	16810000	14922000	10218000	12541000	10964000	11300000	10629000	6	171.71
Q9RVS6	Uncharacterized protein	DR_0946	0.0243062	2738200	2329100	2060400	2535900	1475100	2219000	1478000	1742700	9	47.343
Q9RVS5	Uncharacterized protein	DR_0947	0.0923872	982020	1363300	977900	1260000	1011900	848200	938220	849980	5	86.733
Q9RVS4	Uncharacterized protein	DR_0948	0.31346	258680	397550	330990	261970	393340	339790	329930	350770	3	15.017
Q9RVS2	NADH dehydrogenase II	DR_0950	0.238581	40577000	46309000	37837000	39331000	40145000	41864000	56485000	48084000	13	323.31
Q9RVS1	Succinate dehydrogenase, iron-sulfur subunit	DR_0951	0.423034	10200000	13530000	11506000	11704000	10335000	9900300	10831000	12702000	12	276.19
Q9RVS0	Succinate dehydrogenase, flavoprotein subunit	DR_0952	0.144371	15208000	17019000	15405000	14135000	15747000	20017000	16029000	22050000	18	227.69
Q9RVR5	Sugar ABC transporter, ATP-binding protein	DR_0957	0.701792	4871800	4394300	4159600	4616700	4165400	4597400	4788500	4838100	13	132.75
Q9RVR4	Peptide ABC transporter, permease protein	DR_0958	0.87589	2377200	2920300	2864000	3271400	2686700	3220500	2976200	2696200	5	60.656
Q9RVR3	Peptide ABC transporter, permease protein	DR_0959	0.547997	1303100	1280600	791160	557930	826640	939930	1222100	1579400	6	91.224
Q9RVR2	Uncharacterized protein	DR_0960	0.984158	2922900	3950500	3397800	4506200	3871900	3704300	3826500	3405200	11	202.57
Q9RVR1	Ribosomal large subunit pseudouridine synthase, Rlu family	DR_0961	0.277538		189680	136300	166540	136490	144420	128840	156330	3	18.981
Q9RVR0	Uncharacterized protein	DR_0962									119450	2	7.3637
Q9RVQ6	5-methyltetrahydrofolate--homocysteine methyltransferase	DR_0966	0.688722		100770	72118	89614	72818	90603	82752	129150	7	7.5319
Q9RVQ5	Uncharacterized protein	DR_0967	0.308513	348810	385680	352900	353550	376550	337020	343820	256300	4	19.09
Q9RVQ4	5,10-methylenetetrahydrofolate reductase-related protein	DR_0968								36573		3	3.6351
Q9RVQ3	Uncharacterized protein	DR_0969	0.760373	52505000	51499000	47998000	53595000	53503000	50335000	53847000	44781000	23	323.31
Q9RVQ2	Electron transfer flavoprotein, alpha subunit	DR_0970	0.962198	14854000	17878000	15092000	17323000	13774000	17550000	13097000	21132000	8	323.31
Q9RVQ1	Electron transfer flavoprotein, beta subunit	DR_0971	0.090205	38938000	36536000	36836000	37692000	37935000	33768000	31096000	33538000	16	323.31
Q9RVQ0	Uncharacterized protein	DR_0972	0.102936	26698000	21814000	28349000	26383000	20642000	24701000	22132000	22704000	10	323.31
Q9RVP9	Gamma-carboxymuconolactone decarboxylase	DR_0973						89974			67655	2	7.2891
Q9RVP7	MutT/nudix family protein	DR_0975	0.368588	224870	322430	223160	273380	287420	259630	323480	280790	2	14.509
Q9RVP5	Glutamate dehydrogenase	DR_0980	0.0677335	5475100	6150500	5496900	6517300	4667600	5383700	5290700	5445300	14	323.31
Q9RVP3	Uncharacterized protein	DR_0982								185620		2	5.2987
Q9RVP2	tRNA nucleotidyltransferase, putative	DR_0983	0.0101731	363570	378900	386250	440970	347040	313350	299740	286810	7	68.555
Q9RVP1	Extracellular solute binding protein, family 5	DR_0986	0.942702	126300000	135800000	129510000	85012000	116790000	120680000	120770000	122000000	34	323.31
Q9RVP0	DNA-binding response regulator	DR_0987	0.508207	828530	1140200	781950	999080	1033500	706490	920400	780240	6	50.478
Q9RVN9	Uncharacterized protein	DR_0988	0.51422	8265700	8495600	7680700	7567900	7817200	7910400	9248400	8149200	9	48.734
Q9RVN8	Cationic outer membrane protein OmpH, putative	DR_0989	0.503088	16182000	17741000	16095000	12434000	16083000	14415000	15113000	13109000	8	105.86
Q9RVN7	Acetoin utilization protein, putative	DR_0990	0.0498001	386980	406120	453590	463770	509410	471180	608580	490500	6	51.915
Q9RVN6	Aminotransferase, class V	DR_0991	0.391923	655390	297600	264780	470340	328490	427230	267210	293880	6	24.73
Q9RVN5	NADH oxidase	DR_0992	0.0153418	693950	634380	659980	601000	730510	783300	729190	856510	12	44.851
Q9RVN4	Uncharacterized protein	DR_0993	0.307617	553570	852650	569890	433830	848520	601560	719590	706820	4	49.706
Q9RVN3	Uncharacterized protein	DR_0994	0.658713		932210	511090	519640	600880	527440	823030	1000000	2	6.2589
Q9RVN0	Transcriptional regulator, FNR/CRP family	DR_0997	0.337942	5265300	4342600	4605200	4829100	4278200	4873600	4420500	4484800	7	277.89
Q9RVM6	Phospho-2-dehydro-3-deoxyheptonate aldolase/chorismate mutase	DR_1001	0.608558	4706300	6447900	5107500	5550600	5224800	5537200	5526400	6547900	13	191.33
Q9RVM1	Deoxyguanosinetriphosphate triphosphohydrolase-like protein 1	DR_1006	0.707699	119150	155670	131400	169760	159420	131120	170950	137740	6	14.746
Q9RVM0	MutT/nudix family protein	DR_1007	0.0660084	1307300	1590000	1149200	1476800	1110900	1171800	1006400	1184200	4	121.02
Q9RVL9	Riboflavin kinase/FMN adenylyltransferase	DR_1008	0.0365824	2182400	2532100	1877800	2251000	1760200	1904500	1734700	1643500	8	49.622
Q9RVL5	ABC transporter, ATP-binding protein	DR_1012	0.251935	869130	900180	727440	1015900	1000900	985350	947230	918480	10	86.633
Q9RVL2	Uncharacterized protein	DR_1015									96825	2	8.6616
Q9RVL0	rRNA methylase	DR_1017	0.296145	1941300	2580400	1807300	2136300	1962700	1869900	1822300	1954300	8	205.41
Q9RVK9	Uncharacterized protein	DR_1018	0.351347	1936900	2467400	2217500	2415700	2112800	1805100	2330500	2134000	16	249.59
Q9RVK8	Glycerol-3-phosphate dehydrogenase	DR_1019	0.280382	19425000	20361000	19882000	21893000	20054000	21040000	21835000	21918000	23	323.31
Q9RVK6	Uncharacterized protein	DR_1021	0.0340024	4955200	5782300	4407200	6058600	3738000	4022400	3942700	3991300	6	156.72
Q9RVK5	Uncharacterized protein	DR_1022	0.828962	417540	424080	411060	360450	450430	391140	457470	342240	5	89.215
Q9RVK2	MutT/nudix family protein	DR_1025								44104		2	1.2555
Q9RVK1	Oxidoreductase	DR_1026	0.518212	185620	159410	126060	172760	109400	175670	106770	184110	6	18.323
Q9RVJ7	(S)-2-hydroxy-acid oxidase	DR_1031		56324	61601			56509				4	15.26
Q9RVJ4	Branched-chain amino acid ABC transporter, ATP-binding protein	DR_1034	0.517863	1473700	2233000	1802900	2032300	1992300	1586100	1853400	1574600	7	99.13
Q9RVJ3	Branched-chain amino acid ABC transporter, ATP-binding protein	DR_1035	0.662284	2450500	2724300	2671900	2832500	2810500	2537500	2752000	2327800	12	222.28
Q9RVJ2	Branched-chain amino acid ABC transporter, permease protein	DR_1036	0.472195	351370	604160	457620	482600	482370	547660	482630	560760	5	113.89
Q9RVJ0	Branched-chain amino acid ABC transporter, periplasmic amino acid-binding protein	DR_1038	0.405121	48817000	38516000	46514000	47358000	47564000	45985000	47705000	49024000	21	323.31
Q9RVI8	Uncharacterized protein	DR_1041	0.21528	366320	392320	450820	469840	366720	371830	427190	346180	8	50.499
Q9RVI2	Uncharacterized protein	DR_1047					127730		133070			4	6.0853
Q9RVH7	Uncharacterized protein	DR_1052	0.0714964	37745		35953		49459	41270		43506	2	1.7718
Q9RVH6	Hydrolase, putative	DR_1053	0.929731	318390	432420	405180	478820	409930	399190	389250	423310	7	33.965
Q9RVH2	Phosphinothricin acetyltransferase, putative	DR_1057	0.458815	113510	157890	124060	150230	138100	136790	149610	159440	3	11.192
Q9RVH1	Uncharacterized protein	DR_1058	0.660863		180780	110980		139420	78859	140680	141810	4	10.084
Q9RVG9	Uncharacterized protein	DR_1060	0.0397731	258740	277000	234710	278230	199080	257580	203500	203380	3	15.041
Q9RVG8	NADPH quinone oxidoreductase, putative	DR_1061	0.688526	10864000	13869000	12785000	12861000	12704000	10827000	13192000	12292000	12	323.31
Q9RVG7	FemA-related protein	DR_1062	0.296819	5073600	5539500	6158200	6388200	5753400	6413000	6071600	6544000	18	262
Q9RVG6	Peptidylprolyl isomerase	DR_1063	0.0416836	7758200	8315900	6663300	7143400	7055800	6220800	6096000	5426600	12	262.98
Q9RVG4	Uncharacterized protein	DR_1065		174290								2	2.8387
Q9RVF9	Uncharacterized peptidase DR_1070	DR_1070	0.919268	511680	567620	438600	538840	522030	463740	624800	424170	4	8.0529
Q9RVF8	Uncharacterized protein	DR_1071	0.660669	1219500	1897300	1698700	1554300	1396700	1656300	1548400	1477900	8	38.809
Q9RVF7	Acetyl-CoA acetyltransferase	DR_1072	0.48798	292020	435480	273110	382720	254710	336130	345500	316220	6	22.668
Q9RVF4	Uncharacterized protein	DR_1075	0.444676	452110	411390	435730	382350	418850	424040	406060	367610	8	55.641
Q9RVF3	Cell wall synthesis protein, putative	DR_1076	0.960361	141240	149870	139930	191490	144670	145560	162990	166480	5	18.261
Q9RVF2	Chitooligosaccharide deacetylase	DR_1077							53129		36911	2	2.6012
Q9RVF1	Antibiotic biosynthesis protein LmbJ, putative	DR_1078	0.128697	930030	1076000	884070	991240	861560	902330	939370	825150	9	80.12
Q9RVE9	Uncharacterized protein	DR_1080	0.90641	772690	788770	810080	950170	864100	803410	871850	758310	6	74.431
Q9RVE5	Methylmalonyl-CoA mutase, beta subunit	DR_1084	0.801608	1360900	1804500	1484100	1738700	1466000	1449700	1536800	1796600	22	227.42
Q9RVE4	Uncharacterized protein	DR_1085	0.591597	1032600	1122900	1053200	1092000	1141400	837610	1266900	765240	10	67.198
Q9RVE1	Uncharacterized protein	DR_1088	0.92762	101790	116000	88010	91999	101650	105990	92868	94620	5	12.88
Q9RVD8	Uncharacterized protein	DR_1091	0.173673	365820	558350	471540	549570	615760	519130	567570	563520	2	51.933
Q9RVD7	Uncharacterized protein	DR_1092			136690		198690					2	1.3024
Q9RVC9	UPF0176 protein DR_1100	DR_1100	0.344173	143080	137030	148850	146960	156100	124220	165290	232320	4	21.946
Q9RVC7	Cation efflux system protein	DR_1102	0.850136		85796		67742	69619	61298	93054	73554	2	6.165
Q9RVC6	ABC transporter, ATP-binding protein, EF-3 family	DR_1103	0.0854848	415460	541160	455310	375280	501190	510260	546900	681820	8	17.932
Q9RVC5	Uncharacterized protein	DR_1104	0.359963	100850	129980	121150	89438		104390	94517	101590	4	15.433
Q9RVB8	Transcriptional regulator, MerR family	DR_1111									47459	2	8.0665
Q9RVB5	Heat shock protein, HSP20 family	DR_1114	0.0281401	14821000	12104000	12757000	14920000	12291000	10499000	11378000	9192100	6	164.29
Q9RVB4	S-layer-like array-related protein	DR_1115	0.0120484	25389000	25519000	24131000	25607000	20531000	18305000	21477000	16038000	21	323.31
Q9RVB3	Uncharacterized protein	DR_1116	0.715742	2053000	2519800	2231300	2489700	2240500	2212700	2512700	2113300	12	97.179
Q9RVB2	ATP-dependent Clp protease, ATP-binding subunit ClpC	DR_1117	0.73673	8881600	11951000	10259000	12195000	10209000	10302000	10511000	11094000	28	323.31
Q9RVB1	Uncharacterized protein	DR_1118	0.170907	89371	130310	92755	126000	96565	88982		85395	2	4.6704
Q9RVB0	Uncharacterized protein	DR_1119	0.99551	202310	323230	226120	217390	278150	211170	262620	216350	4	16.187
Q9RVA8	Uncharacterized protein	DR_1121	0.410326	1194000	1474100	1047000	1283600	1103500	1069400	1211400	1252800	5	210.8
Q9RVA7	Prephenate dehydrogenase	DR_1122	0.724845	1498000	2086400	1596000	1912300	1735000	1442300	1936800	1726100	11	113.39
Q9RVA5	SLH family protein	DR_1124	0.0620856	449910000	441370000	431690000	431730000	426260000	383680000	412090000	355480000	16	323.31
Q9RVA3	Single-stranded-DNA-specific exonuclease, putative	DR_1126	0.437718	450880	781340	706730	843550	704090	901220	666070	859360	8	40.991
Q9RVA2	Uncharacterized protein	DR_1127	0.693415	14652000	14073000	14410000	16698000	15082000	14718000	15298000	13554000	20	323.31
Q9RV99	Protoporphyrinogen oxidase	DR_1130	0.7958	623740	911950	723600	812020	679790	704140	905810	872790	10	70.076
Q9RV94	Uncharacterized protein	DR_1135	0.450604	1839000	1802800	1585400	1639200	1799400	1478400	1843100	1205200	7	53.428
Q9RV92	Uncharacterized protein	DR_1137	0.253109	191000	485920	336750	409900	346960	427260	488800	553230	4	12.421
Q9RV91	Uncharacterized protein	DR_1138	0.000927637	2083500	2228800	2003700	2154600	1834200	1590000	1673300	1660600	2	58.052
Q9RV90	Uncharacterized protein	DR_1139	0.707696	171770	809790	1028600	944750	931350	1036300	1242700	211660	2	2.4563
Q9RV89	Uncharacterized protein	DR_1140	0.251196	393590	528180	393520	295500	521410	407860	566890	426430	5	25.908
Q9RV88	Glycosyl hydrolase, family 13	DR_1141	0.570846	398180	548820	449770	544700	456670	582930	446820	581770	7	80.818
Q9RV86	Uncharacterized protein	DR_1143	0.018883	234390	265840	207040	136330	108750	105450	92615	68375	2	22.786
Q9RV83	General stress protein 26, putative	DR_1146	0.182675	5669000	5656800	5097100	4504500	4464100	5037900	5079000	4230700	8	288.99
Q9RV82	Chorismate mutase/prephenate dehydratase	DR_1147	0.241298	973460	780350	861220	1015400	765790	839060	796540	901560	7	41.798
Q9RV81	Uncharacterized protein	DR_1148	0.745757	1216600	1788300	1635500	1348700	1492000	1459100	1483500	1758900	6	39.653
Q9RV78	3-hydroxybutyryl-CoA dehydratase	DR_1151	0.658956	2704400	5429800	4355500	4955800	4536400	4520100	4961700	4598600	7	323.31
Q9RV77	Uncharacterized protein	DR_1152	0.11738	2560900	2655300	2694500	2850100	2176900	2541200	2302000	2707100	4	111.56
Q9RV75	N-carbamyl-L-amino acid amidohydrolase	DR_1154	0.558746	1866600	1642100	1959800	1874100	1564000	1917000	1621800	1942400	10	84.462
Q9RV74	Malate synthase, putative	DR_1155	0.621977	730770	738380	725810	831690	672010	1023200	592380	980030	12	116.19
Q9RV73	Transcriptional regulator	DR_1156						145640	86898	128510	154510	4	8.1348
Q9RV72	Uncharacterized protein	DR_1158	0.34521	739730	667480	581810	643200	688940	582420	628730	549830	4	98.171
Q9RV70	Uricase	DR_1160	0.0569788	1890900	2024500	2001000	2083200	1721600	1876500	1966200	1810400	11	178.96
Q9RV69	5-hydroxyisourate hydrolase	DR_1161	0.964269	366990	443170	334450	406580	387250	342610	449430	377960	3	45.627
Q9RV67	Twitching motility protein	DR_1163	0.715043	457090	479430	385800	497990	404390	420300	508690	435340	11	43.456
Q9RV64	Uncharacterized protein	DR_1166	0.272507	853520	779200	753430	950180	904820	814200	1061200	886510	2	18.222
Q9RV61	Uncharacterized protein	DR_1169	0.0264332	305530	336320	300550	354560	266400	255840	291750	200950	3	18.641
Q9RV59	Uncharacterized protein	DR_1171	0.763784	3717900	6279400	5006100	6325400	5253500	4637200	5916500	4638900	16	222.61
Q9RV58	Protein DR_1172	DR_1172	0.456158	89729000	55219000	34025000	775190	31722000	27488000	23654000	32979000	18	323.31
Q9RV56	Sensory box sensor histidine kinase	DR_1174	0.617011	1939600	2451500	2174300	2369300	2049600	2248900	2340400	2654000	22	120.32
Q9RV55	Sensor histidine kinase/response regulator	DR_1175	0.954308	3157400	3381800	2459800	3057800	3361500	2299700	3250400	3071000	12	107.4
Q9RV53	Uncharacterized protein	DR_1177	0.114643	278460	450700	294960	556860	1123900	375480	595770	1021300	4	17.241
Q9RV52	Uncharacterized protein	DR_1178	0.914281	95105	106300	113750	129410	109470	114390	109960	107330	3	4.2393
Q9RV50	Uncharacterized protein	DR_1180	0.0843567	1372600	1218700	1277900	1549900	1036700	1166400	1330900	882850	5	108.67
Q9RV48	Phosphinothricin acetyltransferase	DR_1182	0.374739	657190	652250	513110	604890	707400	539020	784280	637550	4	4.1654
Q9RV47	MazG protein	DR_1183	0.149592	373210	428220	310520	415060	350810	357130	257280	329670	3	8.4649
Q9RV46	MutT/nudix family protein	DR_1184	0.0384823	132480	128790	92143	145050	111320	84497	68425	77835	4	21.062
Q9RV45	S-layer-like array-related protein	DR_1185	0.0258677	193050000	165200000	195120000	191970000	156270000	168580000	167620000	146650000	17	323.31
Q9RV41	Methylmalonyl-CoA mutase, alpha subunit, chain A	DR_1189				344860	477710					2	1.0226
Q9RV39	tRNA nucleotidyltransferase/poly A polymerase family protein	DR_1191	0.979083		81038	51336	56832	59200	56791	68477	66697	3	19.551
Q9RV38	Uncharacterized protein	DR_1192	0.424467	123890	191040	163110	164700	123280	148190	169080	144330	3	29.336
Q9RV36	Uncharacterized protein	DR_1194	0.308541	2935900	3640600	3009300	3375800	3330400	2798800	3083000	2824500	8	85.413
Q9RV35	Uncharacterized protein	DR_1195	0.504305		85244	41078	47018	56099			196010	2	5.9274
Q9RV32	GTP-binding elongation factor family protein TypA/BipA	DR_1198	0.089917	22836000	29580000	27729000	25503000	18156000	23143000	17699000	26100000	18	323.31
Q9RV31	Protease I	DR_1199	0.000679138	4616900	4462200	4724700	4624900	2548000	3213000	2799900	2501800	8	239.22
Q9RV30	Uncharacterized protein	DR_1200	0.117732	2823000	4250800	3934700	2492200	2482300	2521000	2478900	2329600	13	175.67
Q9RV29	Uncharacterized protein	DR_1201	0.0931681	172690	318330	222660	258370	313220	306230	332780	314950	9	18.752
Q9RV27	LmbE-related protein	DR_1203	0.417409	901730	1426100	1169300	1375200	993460	1005200	1189100	1209900	7	70.439
Q9RV24	Maf-like protein DR_1206	DR_1206	0.963273	1280000	1187100	1056400	1295600	1168900	1082500	1334200	1218900	6	50.692
Q9RV21	Bacterioferritin comigratory protein	DR_1209	0.15066	600750	663410	593070	567260	465370	492470	639850	527100	7	35.972
Q9RV19	Uncharacterized protein	DR_1211	0.747326	426830		303080		355750		405550	411710	2	3.7582
Q9RV18	Uncharacterized protein	DR_1212	0.311406	3379600	2923000	3247100	2728600	2719600	2588000	3349300	2572700	6	74.723
Q9RV17	Serine/threonine protein kinase, putative	DR_1213	0.595151	203320	233850	145680	238170	214940	190800	157410	201870	4	17.913
Q9RV14	Uncharacterized protein	DR_1216									22583	2	3.7106
Q9RV13	Transcriptional regulator, IclR family	DR_1217	0.725711	189440	363160	187710		213170	250930		204760	2	35.755
Q9RV11	Ferrous iron transport protein B	DR_1219	0.0245136	1374600	1900000	1529800	1991800	2041400	2284700	2163500	2559100	17	258.33
Q9RV10	Ferrous iron transport protein A	DR_1220	0.0480256			110930	129240	196260	169280	183770	127900	3	5.0305
Q9RV09	Uncharacterized protein	DR_1221	0.170017	185880	293350	223200	262150	223160	217720	171540	178650	5	68.052
Q9RV08	Polysaccharide deacetylase, putative	DR_1222	0.758433	223520	292040	251080	265460	258860	232310	291910	221710	4	30.458
Q9RV06	Glycosyl transferase-related protein	DR_1224	0.798657	723790	791110	543970	573850	666170	639880	791140	612000	6	51.339
Q9RV05	Mannosyltransferase, putative	DR_1225	0.999484	396710	656690	417240	633630	486840	528530	507060	582040	8	32.806
Q9RV04	Uncharacterized protein	DR_1226	0.472081	105260	161930	124080	170160	131210		182390	157370	3	24.961
Q9RV03	Two-component sensor histidine kinase	DR_1227									92332	2	5.6591
Q9RV00	Uncharacterized protein	DR_1230	0.999926	425900	418630	368580	449390	397130	388390	473900	403090	4	15.08
Q9RUZ9	Uncharacterized protein	DR_1231	0.416995	13783000	14806000	13447000	15511000	13263000	13883000	14418000	14082000	28	323.31
Q9RUZ8	Pilin, type IV, putative	DR_1232	0.919142	2279800	2929700	2328200	2897500	2772100	2360600	2868700	2338900	4	109.12
Q9RUZ7	Pilin, type IV, putative	DR_1233	0.0513684	3265000	3509300	3056700	4181100	2669900	2815700	2852400	2664300	5	115.07
Q9RUZ6	Uncharacterized protein	DR_1234	0.156275	2784400	2306200	2754500	3407300	2317800	2764100	2309500	2079200	7	232.41
Q9RUZ5	Uncharacterized protein	DR_1235	0.202969	1353100	1688900	1385500	1581900	1735500	1464200	1791800	1634100	19	114.66
Q9RUZ2	Homocitrate synthase	DR_1238	0.203583		67288	53416		67917	76899	69609	89308	5	9.3863
Q9RUZ0	Citrate lyase subunit beta-like protein	DR_1240			111580	103590	109790	141620				4	4.687
Q9RUY8	Uncharacterized protein	DR_1242	0.0849058	10144000	9096200	10399000	8821700	11700000	10989000	14006000	10069000	11	88.27
Q9RUY6	Uncharacterized protein	DR_1244	0.720612	405210	407200	390360	442400	437670	368810	489840	393110	7	14.415
Q9RUY5	Uncharacterized protein	DR_1245	0.772832	10432000	12580000	13617000	14369000	12436000	12915000	14638000	12244000	4	226.25
Q9RUY4	Proline dipeptidase	DR_1246	0.522002	4290300	5969400	4685500	5588300	4927500	4530100	5035200	4891200	13	210.77
Q9RUY1	Uncharacterized protein	DR_1249	0.219167	164060	172990	194380	225280	188990	181000	115430	152820	4	10.799
Q9RUX9	Uncharacterized protein	DR_1251					45279		71476			2	2.3718
Q9RUX8	Uncharacterized protein	DR_1252	0.425524	3136000	3839700	3776500	4720100	3592000	5243700	3384500	5432500	13	323.31
Q9RUX7	Uncharacterized protein	DR_1253	0.119266	396590	479610	311610	434090	385960	295110	312150	318440	5	9.6865
Q9RUX5	Acyl-CoA dehydrogenase	DR_1255	0.216614	499000	545740	508410	530210	398790	481810	466080	546170	6	37.61
Q9RUX3	L-sorbosone dehydrogenase	DR_1257	0.806229	317440	174460	289580	207250	197370	270230			6	4.493
Q9RUX2	SNF2/Rad54 helicase-related protein	DR_1258	0.5283	627010	639380	609530	628320	569530	673270	628820	730330	12	60.316
Q9RUX1	DNA helicase, SNF2/RAD54 family	DR_1259	0.314981	405670	735050	556310	651080	593790	663360	663410	795820	7	51.887
Q9RUX0	Uncharacterized protein	DR_1260	0.146257	104970		123860	152430	83387	109500		97337	3	37.199
Q9RUW9	Uncharacterized protein	DR_1261	0.169526	18984000	3437100	8538400	4565000	1583600	5711800	1631200	1134500	4	140.96
Q9RUW7	Uncharacterized protein	DR_1263	0.503949	155450	334000	252430	296500	255190	296930	293590	312440	4	43.057
Q9RUW2	Uncharacterized protein	DR_1268	0.476684	65388	73141	44690	66736	45795	64327	59943	57386	2	8.2335
Q9RUW0	Uncharacterized protein	DR_1271	0.611244	3186400	4122900	3039000	3570300	3644500	3099300	3729900	4137200	10	188.53
Q9RUV4	ABC transporter, periplasmic substrate-binding protein, putative	DR_1277	0.554228	24203000	13284000	14621000	17592000	16514000	15805000	15525000	15379000	11	320.23
Q9RUV3	Homoserine dehydrogenase	DR_1278				113590						2	9.4929
Q9RUV0	Uncharacterized protein	DR_1281	0.206733	1118800	1657500	1497000	1692200	1682200	1543800	1895300	1722800	7	31.213
Q9RUU2	DNA helicase RecQ	DR_1289	0.140743	532740	855450	560720	620670	455950	516620	434780	578640	13	77.734
Q9RUU1	Extracellular solute-binding protein, family 5	DR_1290	0.276358	8905700	11382000	9110600	11646000	9240000	10298000	9055800	8362000	13	323.31
Q9RUU0	D-3-phosphoglycerate dehydrogenase	DR_1291	0.777006	636000	838080	665690	730810	658730	732650	710070	838690	10	93.473
Q9RUT9	Molybdenum cofactor biosynthesis protein B	DR_1292	0.195823	1775700	1243200	1515100	1738600	1361000	1410400	1498400	1142000	8	121.63
Q9R3J8	Transposase, putative	DR_1296	0.297089	123510	132320		163950	123860	121710			2	4.2834
Q9RUT5	Uncharacterized protein	DR_1297	0.382237		85937	64361	64576		59515	67047		2	8.9417
Q9RUT4	Uncharacterized protein	DR_1298	0.0155704	1281700	1634800	1347300	1387100	938430	1098600	1083200	1211000	13	51.787
Q9RUT1	Uncharacterized protein	DR_1301	0.664279	1019200	1162100	1015600	969250	972840	1076000	1093500	915120	8	98.411
Q9RUS7	Spermidine/putrescine ABC transporter, periplasmic spermidine/putrescine-binding protein	DR_1305	0.939598	683250	717290	580590	765450	735520	659990	725860	609650	11	54.514
Q9RUS6	Uncharacterized protein	DR_1306	0.426842	2816100	2781400	2312400	2989700	2951700	2230500	2851400	1782000	11	197.63
Q9RUS4	Protease, putative	DR_1308					56852					3	7.381
Q9RUR9	L-allo-threonine aldolase	DR_1313	0.184322	1398800	906790	990240	1159100	937250	1010200	819460	938780	8	73.722
Q9RUR8	Uncharacterized protein DR_1314	DR_1314	0.541412	182790000	209660000	183230000	150600000	172250000	172640000	154610000	189870000	23	323.31
Q9RUR7	Uncharacterized protein	DR_1315	0.00138363	12606000	10055000	11103000	11048000	7441300	7078500	6888600	6252500	9	270.33
Q9RUR6	Propionyl-CoA carboxylase, alpha subunit, putative	DR_1316	0.819367	1482000	1938400	1523600	1608500	1368200	1598800	1409300	2005000	13	116.48
Q9RUR4	Acyl-CoA dehydrogenase	DR_1318	0.149647	7985800	7037300	7835100	7697900	5995100	7258000	6051500	7788700	10	211.14
Q9RUR3	Uncharacterized protein	DR_1319	0.347238	349360	316060		283250	309320	234810	309080	301900	5	15.104
Q9RUR2	Uncharacterized protein	DR_1320	0.921026	4240300	5415600	4148900	4274500	4947200	3969600	5245800	3719400	7	124.11
Q9RUR1	Signal peptidase I	DR_1321	0.371823	1052800	1500900	1204500	1497300	1156700	1045000	1456700	1017700	8	120.16
Q9RUQ6	Carboxymethylenebutenolidase-related protein	DR_1326	0.593118	343480	369950	309660	303270	370660	330220	385680	297190	7	26.822
Q9RUQ3	Uncharacterized protein	DR_1329	0.0966703	1476200	1645900	1513600	2025300	1540200	1460600	1168000	1267500	7	114.19
Q9RUQ2	Uncharacterized isomerase DR_1330	DR_1330	0.2694	521680	716930	528840	636870	646520	676790	598800	773720	5	97.521
Q9RUQ0	Uncharacterized protein	DR_1332	0.757573	309000	423930	286180	364600	355600	353940	317700	402740	4	31.021
Q9RUP9	Beta-N-acetylhexosaminidase	DR_1333	0.604741		226960		272320	192810	269530	247230	400010	4	21.058
Q9RUP4	Uncharacterized protein	DR_1340	0.404536	1018500	971690	859540	1136700	881330	982020	1000200	882720	3	24.858
Q9RUP1	Glyceraldehyde-3-phosphate dehydrogenase	DR_1343	0.484877	89973000	73762000	78500000	82950000	65266000	78842000	81994000	83084000	21	323.31
Q9RUP0	Hydrolase	DR_1344	0.0723316	2229800	2806300	2310300	2783100	2106800	2265600	2126400	2021600	8	243.49
Q9RUN9	Uncharacterized protein	DR_1345	0.314567	509600	770930	592320	671050	578120	538820	606530	548550	5	44.559
Q9RUN8	Peptidase, putative	DR_1346	0.106173	726560	547550	628660	718670	622690	590240	524770	455770	3	14.683
Q9RUN4	Aminotransferase, class V	DR_1350	0.0728486	1307900	1676000	1282600	1398200	1462500	1705200	1697300	1857900	9	157.05
Q9RUN2	Dihydrolipoamide acetyltransferase-related protein	DR_1352	0.630697	405700	494020	411070	541850	396220	491100	482490	397240	5	29.337
Q9RUM6	Outer membrane protein	DR_1358	0.0062626	974000	1052300	936400	1064600	721930	514370	759630	495090	6	21.328
Q9RUM5	Outer membrane protein	DR_1359	0.106519	509850	1194200	999880	1290700	638120	559660	630050	583830	4	66.032
Q9RUM4	Uncharacterized protein	DR_1360	0.693111	737270	747720	614020	704030	763280	648450	781240	682910	8	45.059
Q9RUM3	Endopeptidase-related protein	DR_1361	0.6098	1198000	2114800	1674900	2361100	1934000	2163500	1827000	2019300	9	243.15
Q9RUM1	Uncharacterized protein	DR_1363	0.995854	605950	1144500	735810	907990	859340	749950	947790	834430	7	121.08
Q9RUM0	Uncharacterized protein	DR_1364	0.0671146	1866200	783110	1542400	848900	2426100	1820400	3241900	1636600	4	28.317
Q9RUL9	Aspartokinase	DR_1365	0.228329	2899200	2927500	2690500	2816300	2850800	3270600	2830700	3909900	12	124.45
Q9RUL6	UPF0001 protein DR_1368	DR_1368		354890		270320	323920		339030			4	11.609
Q9RUL5	Minicell-associated protein DivIVA	DR_1369	0.134835	1982600	1839000	1802100	1747400	1914000	1571300	1634200	1467000	10	81.843
Q9RUL4	Uncharacterized protein	DR_1370	0.010651	5747800	7811200	6269000	5547300	4060300	3431300	4028600	3466500	12	170.03
Q9RUL3	Uncharacterized protein	DR_1371	0.957732	835510	1057000	983920	1402700	1098300	1117000	1127800	906510	5	118.68
Q9RUL2	Uncharacterized protein	DR_1372	0.384884	961950	951330	679590	996470	871640	690270	978200	650880	7	62.511
Q9RUL1	Metal binding protein, putative	DR_1373	0.710961		729860	603880	763440	716430	622320	681880	689110	4	5.8741
Q9RUK9	Glycosyl hydrolase, family 13	DR_1375	0.969401	1293100	1600400	1439500	1497500	1498000	1286500	1718000	1346600	14	131.62
Q9RUK8	Hypoxanthine-guanine phosphoribosyltransferase	DR_1376	0.467306	3244800	4090600	3078500	3262100	3309400	3502600	4023000	3699300	8	65.317
Q9RUK7	Amidase, putative	DR_1377	0.342068	1670300	2279400	1672800	2089600	1852500	1773200	1675900	1713700	10	65.4
Q9RUK3	Uncharacterized protein	DR_1383	0.114706	3881700	5363000	3920700	5236600	3863300	3521800	4030500	3468400	6	305.67
Q9RUK2	Transcriptional regulator, TetR family	DR_1384	0.363967	120850	667710	472100	735160	583290	581750	727350	700670	4	29.825
Q9RUK1	Uncharacterized protein	DR_1385	0.136686	489540	478020	500950	451200	436940	441550	490990	419820	4	13.852
Q9RUJ9	N-acetylmuramoyl-L-alanine amidase, putative	DR_1387	0.740672	103110	145800	131030	130460	158830	108280	140680	122270	7	16.181
Q9RUJ8	Uncharacterized protein	DR_1388	0.0411917	2278000	2315500	2113500	2399800	1720900	2022300	1508000	2099900	6	106.5
Q9RUJ6	Uncharacterized protein	DR_1390	0.431124	3263800	5488400	3579500	3975500	3600600	3466200	3646800	3798700	8	114.04
Q9RUJ5	Uncharacterized protein	DR_1391		473410	570490	450400	582670			751980		2	5.8534
Q9RUJ4	Uncharacterized protein	DR_1392	0.773828	4213700	5155400	4574800	5642200	4878100	5262100	5434400	4472600	10	256.41
Q9RUJ3	Phosphoglycerate mutase, putative	DR_1393	0.923248	620900	792770	740520	998760	636830	890560	725390	860400	7	28.569
Q9RUJ1	Geranylgeranyl diphosphate synthase	DR_1395	0.950865	664000	842420	647050	834340	669640	704210	802710	795080	8	68.947
Q9RUI9	Uncharacterized protein	DR_1397	0.428244	2005700	2650600	1863700	2541300	2184300	1927300	2110600	2115700	7	244.71
Q9RUI7	Oxidoreductase, putative	DR_1399	0.000246311	1496600	1369600	1566400	1399500	1027800	1055900	872060	906820	7	85.925
Q9RUI5	Ribulose-phosphate 3-epimerase	DR_1401	0.948186	884470	1636000	1495300	1699900	1407500	1561500	1252600	1439300	4	182.36
Q9RUI4	Transcriptional repressor, TetR family	DR_1402	0.4945	528040	510120	488640	526130	550130	498380	485620	452020	6	45.721
Q9RUI2	Uncharacterized protein	DR_1404	0.468186	572500	623500	465370		580570	508490	569190	814170	3	7.6226
Q9RUI1	Uncharacterized protein	DR_1405	0.459001	761060		435670	337900	504680	433090	360150	273280	2	51.627
Q9RUI0	Uncharacterized protein	DR_1406	0.324065		412460		227800	164090	147570			2	22.733
Q9RUH9	Uncharacterized protein	DR_1407	0.703731	2203900	2036000	2000200	2075300	2361900	1901700	2517000	1825500	7	34.66
Q9RUH7	Uncharacterized protein	DR_1409	0.247713	345280	463400	341870	437310	426090	386660	536930	467840	8	73.44
Q9RUH6	Carboxynorspermidine decarboxylase	DR_1410	0.380228	4733800	5388000	5519900	6373500	4292700	5756200	4646300	5492300	17	291.61
Q9RUH5	Transporter, sodium/sulfate symporter family	DR_1411	0.428236	225300	361350	280960	314700	296900	351250	295720	352120	4	31.464
Q9RUH2	Uncharacterized protein	DR_1414	0.112654	3518100	2111900	2644200	2651000	2121900	2309000	2226100	1706500	9	58.399
Q9RUH1	Ornithine aminotransferase, putative	DR_1415	0.0804788	2143100	2167900	2173900	2465600	2298400	2558500	2386300	2544500	14	160.51
Q9RUH0	Uncharacterized protein	DR_1416	0.790465	59437	140450	94149	107850	100270	95065		121940	2	7.1669
Q9RUG9	Penicillin-binding protein 1B McrB, putative	DR_1417	0.088199	9175900	11105000	9549500	11443000	9087800	8782700	9471800	8475600	32	323.31
Q9RUG8	Response regulator	DR_1418	0.166228	1067400	461480	706820	680690	479100	621630	515100	384440	5	32.05
Q9RUG7	Antibiotic resistance protein	DR_1419	0.294004	302850	444210	353690	406870	386700	328910	328090	293140	3	21.687
Q9RUG4	Uncharacterized protein	DR_1422	0.0190805	13362000	13429000	10761000	11760000	10098000	9370200	9728100	9121000	8	140.54
Q9RUG3	Uncharacterized protein	DR_1423	0.353925	491220	451260	415680	446860	410680	329130	493600	417540	3	24.114
Q9RUG1	Uncharacterized protein	DR_1425	0.301254	350360	352930	358550	527020	387870	389160	303260	265020	3	44.65
Q9RUF9	Signal peptidase I	DR_1427	0.357083	3563400	4110600	4099200	4198900	4464000	3718400	4478000	4228700	11	135.09
Q9RUF8	Acetyl-CoA acetyltransferase	DR_1428	0.194212	924360	1175300	1199900	1009200	787880	1002500	812360	1109600	8	188.7
Q9RUF6	Metallo-beta-lactamase-related protein	DR_1430	0.48255	441070	627850	446180	483260	458970	427760	467790	499680	5	78.796
Q9RUF2	Nucleotide-binding protein DR_1434	DR_1434	0.847582	1399200	1834400	1433600	1751400	1523100	1437700	1783300	1788900	11	221.24
Q9RUF1	Putative gluconeogenesis factor	DR_1435	0.292024			52484	56907	58642	74744	55808		3	5.9741
Q9RUE8	Probable ABC transporter-binding protein DR_1438	DR_1438	0.192208	1502900	941000	1130900	954690	1012700	893190	959120	779940	9	48.225
Q9RUE7	Uncharacterized protein	DR_1439	0.43917	925440	459490	618700	355120	716470	661840	791720	638950	2	8.6808
Q9RUE5	Uncharacterized protein	DR_1442		47341	50496	54053	65617					3	6.2089
Q9RUE4	Uncharacterized protein	DR_1443	0.00606489	928780	927620	846670	779210	638010	711490	724100	638490	9	31.327
Q9RUE0	Uncharacterized protein	DR_1447	0.18298	50323000	48468000	44639000	65882000	41294000	49401000	44710000	41403000	16	323.31
Q9RUD9	Uncharacterized protein	DR_1448	0.118001	28224000	21802000	26339000	30886000	21518000	25306000	23900000	19045000	12	323.31
Q9RUD6	5-methylthioadenosine/S-adenosylhomocysteine nucleosidase	DR_1451	0.0189782	7942100	7299200	6669200	7680000	6303700	6218900	6765900	5834400	8	192.08
Q9RUD5	Aminotransferase, class I	DR_1452	0.326119	8140400	9881500	7489400	9134100	9269500	8887500	9958200	9103200	14	160.56
Q9RUD0	Serine protease, subtilase family	DR_1459	0.000954194	6266300	6336300	7217300	6545900	4658200	5230200	4345500	5037100	12	284.85
Q9RUC9	Uncharacterized protein	DR_1460	0.238874	162240	168060	146760	141330	142420	231720	155250	227110	6	10.498
Q9RUC8	Uncharacterized protein	DR_1461	0.162426	499570	568170	429440	512510	507440	674330	515150	672090	15	43.6
Q9RUC7	Uncharacterized protein	DR_1462	0.141404	171830	190720	181470	151980	156180	259540	214180	263820	11	21.042
Q9RUC6	Uncharacterized protein	DR_1463					208450			199880		3	9.0381
Q9RUC4	Uncharacterized protein	DR_1465	0.426674	2302600	612980	1188000	496000	2139000	1194400	1705800	1200900	4	22.947
Q9RUC2	Oxidoreductase, short-chain dehydrogenase/reductase family	DR_1467	0.00184664	3775100	3797200	3674400	4220500	2873900	2756900	2622500	3268000	10	302.86
Q9RUC0	Uncharacterized protein	DR_1469	0.54971	7533400	9268600	7615900	9221500	7716700	7913200	8335900	8337700	18	323.31
Q9RUB9	Uncharacterized protein	DR_1470	0.76052	1811300	2164000	2005900	2323100	2180500	2116100	2021400	1812300	5	98.468
Q9RUB8	Glycosyl hydrolase, family 13	DR_1472	0.0384819	1379500	1518300	1224400	1552100	1213600	1165000	1262300	1056300	10	109.93
Q9RUB7	Phage shock protein A homolog	DR_1473	0.968007	24771000	18621000	19390000	11750000	23242000	18065000	16077000	17670000	12	181.71
Q9RUB6	Uncharacterized protein	DR_1474	0.108153	348180	334310	337050	412370	351970	302930	316790	278790	5	28.968
Q9RUB3	Uncharacterized protein	DR_1478	0.0410975	472680	432430	531980	361510	684070	550380	717820	508760	4	31.474
Q9RUB1	AlgP-related protein	DR_1480	0.568711	156050000	81918000	88928000	2654300	62459000	73616000	49511000	63273000	30	323.31
Q9RUB0	Uncharacterized protein	DR_1481	0.0271583	7781600	9385800	7993500	8287700	6762300	6987400	6946700	7552800	12	317.47
Q9RUA8	Uncharacterized protein	DR_1483	0.0136853	28641000	29944000	30172000	32317000	22525000	24897000	28277000	24395000	9	323.31
Q9RUA7	Uncharacterized protein	DR_1484	0.345907	725120	497590	631100	496460	887630	602000	823990	489660	5	10.087
Q9RUA6	Lipase, putative	DR_1485	0.315537	253100	359260		278930	268630	213500	292370	241070	3	53.3
Q9RUA4	Enoyl-CoA hydratase/3,2-trans-enoyl-CoA isomerase/3-hydroxyacyl-CoA dehydrogenase	DR_1487	0.752814	4380000	5470800	4407500	4873400	4435000	4411800	4515500	5325000	22	247.71
Q9RUA3	Membrane-bound protein LytR	DR_1488	0.821708	6775400	8913600	7419200	9385000	8494100	7642500	8313200	7401300	8	248.53
Q9RUA2	Uncharacterized protein	DR_1490	0.0996993	157160	288160	186650	206470	130030	131700	160200	156220	5	20.449
Q9RUA1	Carboxyl-terminal protease, putative	DR_1491	0.573681	192980	298670	237130	290190	288420	241220	306060	252940	7	24.228
Q9RU85	Putative zinc metalloprotease DR_1507	DR_1507	0.372784	643820	783210	605490	722000	764930	677120	755810	732740	6	70.776
Q9RU78	2-phosphoglycerate kinase, putative	DR_1514	0.874233	73496	66316	95161		94308	71253	83827	55896	6	7.592
Q9RU77	Uncharacterized protein	DR_1515	0.696412	476480	701500	386340	510880	877610	374690	643840	403090	4	93.797
Q9RU76	Acetolactate synthase	DR_1516	0.251976	346000	424360	421280	525230	348380	361290	308640	454420	4	18.229
Q9RU73	Ribosomal RNA small subunit methyltransferase E	DR_1520	0.0938141	352720	358830	344340	371780	280940	327440	357850	277580	5	40.876
Q9RU70	Cephalosporin acylase	DR_1524	0.179917	510740	617170	449400	513170	515470	434700	476650	399610	9	80.036
Q9RU69	Carbohydrate kinase, PfkB family	DR_1525	0.177895	2552100	3052500	2497700	3174100	2629900	2652100	2308400	2461100	7	103.85
Q9RU67	Uncharacterized protein	DR_1527	0.667586	350170	338480	304590	401640	304850	344930	336360	365480	4	30.149
Q9RU66	Uncharacterized protein	DR_1528	0.345188	243120	186490	179770	245410	158900	233270		137660	3	16.46
Q9RU64	Uncharacterized protein	DR_1530							64167			2	1.5762
Q9RU61	Uncharacterized protein	DR_1533					140040	149070		186920		2	0.72755
Q9RU60	Acetyltransferase, putative	DR_1534	0.29113	147010	237880	169930	220590	204170	219750	207750	261870	3	41.566
Q9RU59	Uncharacterized protein	DR_1535	0.849115	651130	401440	564680	633790	557010	503090	599780	642950	6	29.31
Q9RU58	Serine protease, subtilase family	DR_1536	0.319646	1854800	2075100	1949900	2339900	2114700	1876600	1876400	1799500	14	273.35
Q9RU57	Lipase, putative	DR_1537	0.0218413	5062600	5431800	4546900	5979500	4709800	3871200	3986800	3713700	12	242.9
Q9RU56	Osmotically inducible protein C	DR_1538	0.688178	560410	792320	800250	597770	695360	576760	695470		4	39.938
Q9RU54	Isocitrate dehydrogenase [NADP]	DR_1540	0.787843	74057000	86846000	81427000	85656000	68188000	81446000	83231000	89133000	24	323.31
Q9RU52	Propionyl-CoA carboxylase, beta subunit, putative	DR_1542				69054					96930	3	12.224
Q9RU50	Acyl-CoA dehydrogenase	DR_1544	0.0471066	676280	968720	756270	925220	573520	662630	573070	664710	7	27.208
Q9RU45	Uncharacterized protein	DR_1549	0.0890701	77085		58680	71885	56095	59175	57393	43886	4	6.5803
Q9RU44	FtsE protein	DR_1550	0.75488		407940	324330	317210		288020	374230		3	35.039
Q9RU43	Carboxyl-terminal protease, putative	DR_1551	0.520039	20068000	11974000	16781000	16285000	16520000	14492000	16147000	12721000	22	323.31
Q9RU42	Uncharacterized protein	DR_1552	0.339703	665270	841400	843570	892260	888640	869120	879540	833270	8	70.146
Q9RU40	Uncharacterized protein	DR_1555	0.894902	795900	985130	867840	963000	844880	929770	911910	953020	7	57.526
Q9RU39	Two-component sensor, putative	DR_1556	0.58881	77707	84117	75284	91642	82311	78903	97323		3	5.5924
Q9RU38	Uncharacterized protein	DR_1557	0.0182478	1525400	1524800	1663700	1921500	1401000	1265100	1196200	1237600	4	6.8441
Q9RU37	DNA-binding response regulator	DR_1558	0.0768692	684590	544670	591330	598300	516770	531830	580720	469480	5	63.916
Q9RU35	Uncharacterized protein	DR_1560	0.289154	109560	121620	93171	109650	115280	119500	144380	103690	4	8.1396
Q9RU34	UDP-N-acetylglucosamine 2-epimerase	DR_1561	0.596923	2936700	3710200	3130700	3799800	3328300	3026300	3210000	3479300	12	149.82
Q9RU31	Uncharacterized protein	DR_1564	0.593898		236130	188480	241680	182450	192380	232440	231830	4	6.1165
Q9RU30	Uncharacterized protein	DR_1565	0.640306	6571300	8887400	6604200	8389900	7952400	6757200	7827700	6516500	13	323.31
Q9RU28	Peptide ABC transporter, ATP-binding protein	DR_1567	0.39737	18231000	20719000	18088000	20050000	17443000	19148000	16874000	20030000	15	323.31
Q9RU27	Peptide ABC transporter, ATP-binding protein	DR_1568	0.736041	6287400	6998100	6877000	6718700	6038800	7472800	6435700	7516600	13	190.05
Q9RU26	Peptide ABC transporter, permease protein	DR_1569	0.474034	1496400	2466600	1658200	1789300	2228700	1805100	2231300	1896000	9	90.523
Q9RU25	Peptide ABC transporter, permease protein	DR_1570								404660		3	19.035
Q9RU24	Probable ABC transporter-binding protein DR_1571	DR_1571	0.136932	173440000	199420000	192780000	209830000	191610000	174670000	179010000	163330000	37	323.31
Q9RU22	Uncharacterized protein	DR_1574	0.681473	1515600	2235800	1591000	2017600	1513600	1929800	1925900	1639800	4	114.15
Q9RU21	Uncharacterized protein	DR_1575					50026	46693		56493		2	16.924
Q9RU18	Uncharacterized protein	DR_1578	0.0813554	2009700	1299400	1664700	1552000	1243200	1510700	1220400	1014400	6	77.979
Q9RU17	Uncharacterized protein	DR_1579	0.370154	11893000	15340000	13231000	15684000	12119000	13413000	11997000	14429000	19	323.31
Q9RU16	Uncharacterized protein	DR_1580	0.085365	230360	397920	305180	385780	234400	238090	231480	221500	3	29.229
Q9RU15	ABC transporter, ATP-binding protein	DR_1581	0.650526	298980	489510	477510	539620	396320	415910	407860	476270	4	23.901
Q9RU08	Aminotransferase, class I, putative	DR_1588	0.507394	997140	1418300	1069600	1324700	1187000	1263900	1248400	1438300	8	34.946
Q9RU07	Fructose-bisphosphate aldolase	DR_1589	0.24583	31047000	27657000	28462000	33114000	27259000	29907000	28897000	26519000	14	323.31
Q9RU06	Uncharacterized protein	DR_1590	0.211195	2615700	3177000	2468500	2923100	2521500	2560900	2634400	2462300	7	84.353
Q9RU02	6-phosphogluconate dehydrogenase	DR_1595	0.0222269	18347000	16626000	16765000	18114000	16068000	15867000	15126000	15855000	13	323.31
Q9RU00	Glucose 6-phosphate dehydrogenase assembly protein OpcA, putative	DR_1597	0.686464	2598100	3913500	2971800	3655900	3685000	3088300	3513600	3422300	13	220.85
Q9RTZ9	Protease, putative	DR_1598	0.0532084	12198000	14594000	11746000	14583000	12111000	10695000	11170000	10215000	35	323.31
Q9RTZ8	Serine protease	DR_1599	0.401427	884610	1112100	924380	1006600	727050	858850	737760	1173800	6	58.117
Q9RTZ7	Uncharacterized protein	DR_1600	0.872536	128370	158360	127050	133900	118250	174030	111300	155440	2	12.592
Q9RTZ6	Nodulin 21-related protein	DR_1601	0.0899987		151720	151860		129610	150730	129230	144330	3	4.848
Q9RTZ4	Uncharacterized protein	DR_1603	0.34863	1468100	1788600	1356200	1754400	1413400	1363000	1678300	1380200	9	61.267
Q9RTZ3	Oligosaccharide deacetylase, putative	DR_1604	0.951666		87949		88041	94984	72935	105140	76923	3	1.403
Q9RTZ1	Uncharacterized protein	DR_1607	0.194885	350490	302400	293240	330550	286730	285110	330420	236270	4	34.494
Q9LBE3	2-hydroxyhepta-2,4-diene-1,7-dioate isomerase/5-carboxymethyl-2-oxo-hex-3-ene-1,7-dioate decarboxylase-related protein	DR_1609	0.410658	2538900	3527400	2910100	3185500	2923100	3538600	2941200	3865600	7	227.53
Q9RTY8	Uncharacterized protein	DR_1611	0.58276	3434600	1475100	2697100	1926200	1912200	2326800	2079700	2142300	7	202.73
Q9RTY7	Uncharacterized protein	DR_1612	0.342883	6696600	5104300	5145600	2726400	6246200	5223400	6364300	5596500	6	138.09
Q9RTY4	Uncharacterized protein	DR_1615	0.767514		376520	265320		260550		281320	355040	2	26.053
Q9RTY3	Uncharacterized protein	DR_1616	0.0894588	4600100	4552400	4915300	5425600	4296200	4560600	4610700	3760900	7	263.64
Q9RTY1	Uncharacterized protein	DR_1619	0.211228	8631800	7951600	7958500	8354300	8322600	7351200	8146400	7001300	19	323.31
Q9RTY0	Ketoacyl reductase, putative	DR_1620	0.211112	497500	580350	484090	531700	495790	425030	523040	482960	6	26.982
Q9RTX9	Hit family protein	DR_1621	0.902247	874190	1495200	1010800	1397100	1231400	1103000	1216200	1145800	3	29.029
Q9RTX8	Beta-phosphoglucomutase-related protein	DR_1622	0.384164	183160	183130	200050	285220	174050	206430	192420	177360	3	22.863
Q9RTX7	Uncharacterized protein	DR_1623	0.171371	17156000	14232000	14568000	16653000	15008000	14487000	14809000	11934000	17	323.31
Q9RTX6	Amidase, putative	DR_1625	0.603794	1387200	1490000	1606800	1710700	1372000	1529000	1379500	1689300	10	152.12
Q9RTX5	Branched-chain-amino-acid aminotransferase	DR_1626	0.790795	3669200	5358300	5501900	5918000	4439700	5695000	4695300	6356700	14	164.27
Q9RTX4	Oligoendopeptidase	DR_1627	0.31408	2462000	3242100	2562700	2907500	3039200	2670400	3394700	3089200	16	106.49
Q9RTX1	Uncharacterized protein	DR_1631				124670						4	2.0225
Q9RTX0	N-acetylmuramoyl-L-alanine amidase, putative	DR_1632	0.610648	1292100	1619700	1215800	1650500	1463500	1246300	1490000	1302500	16	76.294
Q9RTW9	GGDEF family protein	DR_1633	0.81976	585560	740420	540450	619590	598170	574300	659920	703340	12	100.84
Q9RTW8	Uncharacterized protein	DR_1634	0.896753	5987900	8190900	5976100	7684800	7316800	6383500	7927500	5808700	12	93.155
Q9RTW7	ABC transporter, ATP-binding protein, EF-3 family	DR_1635	0.72072	3276400	4167100	3390900	4025600	3579300	3445500	3866300	3599900	20	162.7
Q9RTW5	Uncharacterized protein	DR_1638	0.511402	2394600	5381100	3841500	4596500	4373300	4282600	5126400	4370700	6	323.31
Q9RTV9	Uncharacterized protein	DR_1644								57755		2	3.0653
Q9RTV8	UDP-N-acetyl-D-mannosaminuronic acid transferase, putative	DR_1645	0.786195	794730	1046600	991230	1225700	863960	1126500	1011300	936420	8	71.956
Q9RTV7	Nitrogen regulator, putative	DR_1646	0.406342	443200	677480	563050	398540	489840	609220	710600	553910	8	26.629
Q9RTV6	Amino acid ABC transporter, ATP-binding protein	DR_1648	0.00504153	2430800	2547200	2391500	2543500	2018600	2128200	1779100	1741900	8	192.49
Q9RTV5	Immunogenic protein	DR_1649	0.211737	6368100	9170000	7489300	8754500	7074600	6112800	7303300	7194200	12	323.31
Q9RTV2	Uncharacterized protein	DR_1654	0.0342937	14899000	14579000	13236000	15261000	14040000	11037000	11966000	10619000	4	42.886
Q9RTV1	ABC transporter, periplasmic substrate-binding protein, putative	DR_1655	0.0315409	76012000	90710000	74353000	88569000	71138000	65989000	67845000	64537000	13	323.31
Q9RTV0	Mg(2+) chelatase family protein	DR_1656	0.0477641	325820	474990	350280	399290	500620	476350	499830	492900	6	23.201
Q9RTU7	Oligopeptidase A	DR_1659	0.698873	17544000	21540000	17776000	19396000	17683000	18091000	18609000	20122000	29	323.31
Q9RTU3	Uncharacterized protein	DR_1663	0.71191		2068300	1696100	1889200	1556000	1461400	2073600	3058400	2	78.996
Q9RTU1	Uncharacterized protein	DR_1665		75006		67116			99218			3	5.0364
Q9RTU0	Potassium uptake protein KtrA	DR_1666	0.443561	714920		471870	637680	562650	521420	639190	415550	4	12.071
Q9RTT7	Uncharacterized protein	DR_1669	0.339498	3348900	5793000	4310300	5478900	4148800	3991700	4175300	4071200	13	224.29
Q9RTT5	Uncharacterized protein	DR_1671	0.667364	543500		343100			364510	380640	411800	3	21.732
Q9RTT4	Uncharacterized protein	DR_1672	0.606298	200190	142390	158430	193810	170690	179040	182650	195730	5	23.136
Q9RTT3	Oxidoreductase, putative	DR_1673	0.928125	488130	645030	530920	577280	576260	531530	564660	555380	2	25.401
Q9RTT2	Isocitrate dehydrogenase, putative	DR_1674	0.0198666	6707600	7974900	6913700	7460300	5731800	6311400	6254200	6176700	7	320.78
Q9RTT1	Uncharacterized protein	DR_1675									23531	3	1.8545
Q9RTS5	GidA-related protein	DR_1681	0.835365	410890	646150	508140	554520	467610	502200	583820	517850	3	33.094
Q9RTS4	Uncharacterized protein	DR_1682	0.778764	156320	198330	165080	145200	164880	170540	165650	148990	4	37.728
Q9RTS1	Chromosome partitioning protein, ParA family	DR_1685	0.864157	122420	194940	120600	147830	154490	126850	133350	157330	5	27.05
Q9RTS0	Uncharacterized protein	DR_1686	0.236159	88108	126800	96230		93432	60840	108070	62815	2	2.2582
Q9RTR8	Uncharacterized protein	DR_1688	0.199076	876390	1017300	892650	1222500	869930	827660	1011900	710340	9	133.31
Q9RTR5	Heat shock protein-related protein	DR_1691	0.730571	504230	433040	557210	750400	543730	613370	708830	498120	2	170.23
Q9RTR4	Long-chain fatty acid--CoA ligase	DR_1692	0.0727898	6032700	7206400	6304900	6878200	5325900	6090800	5712500	6293100	17	323.31
Q9RTR3	Uncharacterized protein	DR_1693	0.731977	4243500	3945300	3873600	4068600	4854100	3733300	3871100	3125000	5	37.324
Q9RTR2	Uncharacterized protein	DR_1694	0.665204	4754800	6834300	5306600	5966900	5704000	5253900	6448700	6437400	17	238.9
Q9RTR1	Lactoylglutathione lyase-related protein	DR_1695			261090					285370	212010	3	15.43
Q9RTQ8	tRNA-dihydrouridine(20/20a) synthase	DR_1698	0.678589	859220	1310500	1084200	1166100	1012900	1065400	1004000	1157400	9	114.12
Q9RTQ7	Uncharacterized protein	DR_1699	0.856239	32502000	16888000	23987000	18505000	24628000	25208000	21391000	17636000	13	323.31
Q9RTQ6	Daunorubicin C-13 ketoreductase	DR_1700	0.230867	2277800	2294000	2040600	2486500	2266600	1935600	2271600	1886000	11	167.38
Q9RTQ5	2-hydroxyacid dehydrogenase, putative	DR_1701	0.945681	1597600	3219500	2424500	3337000	2621000	2632200	2695000	2510600	8	186.84
Q9RTQ4	Kanamycin resistance protein-related protein	DR_1702	0.0821312	159590	129720	126690	88581	193320	129260	203540	163840	4	4.6368
Q9RTQ3	Inositol monophosphatase family protein	DR_1703	0.935644	1249500	1576200	1273700	1574100	1406700	1342500	1491500	1466100	10	44.431
Q9RTQ1	Hydrolase family protein	DR_1705	0.366474	4207900	4885300	4245300	4547400	4274700	3822700	4738600	4070100	8	94.565
Q9RTQ0	Uncharacterized protein	DR_1706	0.0827798	264040	203150	217800	226100	199970	205970	184120	191460	3	9.6275
Q9RTP9	Uncharacterized protein	DR_1708	0.882058	15950000	10221000	12377000	10010000	13220000	12457000	11980000	9928900	8	305.56
Q9RTP5	Extracellular solute-binding protein, family 5	DR_1712	0.269758	357920	502020	409920	508310	416800	373100	411690	376590	9	55.19
Q9RTP3	Uncharacterized protein	DR_1714	0.298454	3439800	4847300	3428200	4157600	3978200	2896600	3938100	3027100	5	139.82
Q9RTP0	Far-related protein	DR_1717	0.343492	1546700	2079400	1521500	2089400	1628500	1657800	1544500	1688400	9	76.898
Q9RTN8	Uncharacterized protein	DR_1719	0.111573	2876700	3296500	2491800	2839500	2738300	2213200	2705700	2155600	7	162.03
Q9RTN5	Uncharacterized protein	DR_1722	0.0404261	122430	125190	138010	133020	147090	142520	178560	153950	2	4.9483
Q9RTN3	Uncharacterized protein	DR_1724	0.184492	339800	428240	409770	524250	302830	367630	393680	369990	7	37.285
Q9RTN2	Putative phosphoenolpyruvate synthase regulatory protein	DR_1728	0.0738309	701240	710640	586960	780790	566670	528850	645860	611150	6	56.072
Q9RTM9	Glycolate oxidase subunit GlcD	DR_1731	0.856498	171190	173560	168810	176160	155990	157980	189140	194670	6	8.0337
Q9RTM5	Uncharacterized protein	DR_1735	0.504309	54410	49822		60411	63093	45436	51350	44488	2	5.664
Q9RTM4	2`,3`-cyclic-nucleotide 2`-phosphodiesterase	DR_1736	0.192702	22916000	25703000	20741000	24798000	23065000	19394000	23183000	19605000	19	323.31
Q9RTM0	Uncharacterized protein	DR_1740	0.0719622	3658600	3786800	3368000	4035300	3551100	3171800	3391400	2719400	14	323.31
Q9RTL9	Uncharacterized protein	DR_1741	0.261208	602470	914100		777640	854770			1029300	2	1.7207
Q9RTL6	Uncharacterized protein	DR_1744	0.276043	866920	1170500	779750	803440	840990	766230	744590	786140	6	145.47
Q9RTL4	Uncharacterized protein	DR_1746	0.878191	742480	1121200	759910	1038500	966660	799130	1079800	889600	7	78.023
Q9RTL3	LAO/AO transport system kinase	DR_1747	0.292802	816210	1189700	734500	971760	801640	640960	903120	824720	7	33.99
Q9RTL2	Uncharacterized protein	DR_1748	0.993715	9497000	14498000	11377000	12087000	11297000	11185000	12308000	12706000	4	323.31
Q9RTL0	Uncharacterized protein	DR_1750			161700	241880	193820		179160			2	15.727
Q9RTK8	Uncharacterized protein	DR_1752	0.00727959	89404	95824	118090	113370	133080	132620	140370	151300	4	13.189
Q9RTK6	Uncharacterized protein	DR_1754	0.0707944	15207000	7293100	10164000	10511000	6314400	9144100	5627400	4510800	5	87.101
Q9RTK5	Uncharacterized protein	DR_1755	0.201833	6652200	3586600	5391400	3511700	6794000	6104100	6875300	4691500	6	115.62
Q9RTK4	Periplasmic serine protease Do, putative	DR_1756	0.58022	209720	229540	170450	183260	246300	195280	189240	205320	5	15.273
Q9RTK3	Uncharacterized protein	DR_1757	0.154221	586500	667090	587010	642570	661760	611390	692030	736700	9	36.027
Q9RTJ8	Uncharacterized protein	DR_1764	0.107853	259370	309400	279930	325720	267250	220500	279690	258600	5	24.783
Q9RTJ6	Anthranilate synthase component II	DR_1766		30163								2	1.1429
Q9RTJ4	Uncharacterized protein	DR_1768	0.059626	37772000	26584000	32373000	31845000	24588000	25952000	26574000	24912000	11	323.31
Q9RTJ3	Desiccation/radiation resistance protein DR_1769	DR_1769	0.993516	10974000	7599200	8552800	9171000	10201000	8944300	9624000	7496500	17	299.58
Q9RTJ1	Uncharacterized protein	DR_1773	0.207405	3133700	3719300	2951400	3600500	3369400	2956100	3038900	2758800	18	204.62
Q9RTI9	DNA helicase II	DR_1775	0.351768	3488500	4390500	3737500	4066700	3369800	3636000	3589700	4084700	26	244.69
Q9RTI8	MutT/nudix family protein	DR_1776	0.903349	233800	291170	351780	424470	296450	271780	364100	345200	5	51.474
Q9RTI4	Uncharacterized protein	DR_1780	0.875588	1570700	2361100	1549300	1385300	1900200	1542400	1693600	1574000	6	110.81
Q9RTI3	Uncharacterized protein	DR_1781	0.982624	5029300	7444400	6308600	6777300	5864200	6304400	6756400	6583900	15	323.31
Q9RTH6	Uncharacterized protein	DR_1788	0.681491	118870	190530	162310	191230	158300	190580	189780	158140	4	21.421
Q9RTH5	Pseudouridine synthase	DR_1789	0.429574	216190	325620	324250	323690	248160	259910	301520	276890	5	17.302
Q9RTH4	Yellow-related protein	DR_1790	0.0159882	53516000	43576000	46806000	54555000	40519000	40403000	36782000	35591000	19	323.31
Q9RTH1	Uncharacterized protein	DR_1793	0.854672	212700	404920	304600	350540	313320	327430	310550	288560	4	35.678
Q9RTH0	FAD:protein FMN transferase	DR_1794					61799	79108	68626	64340		5	12.869
Q9RTG6	Uncharacterized protein	DR_1798		181980		107370						2	15.148
Q9RTG1	Uncharacterized protein	DR_1803	0.0219301	458270	634250	490280	656500	420380	318150	350700	363590	5	52.215
Q9RTG0	Uncharacterized protein	DR_1804		506790								2	48.312
Q9RTF9	Uncharacterized protein	DR_1805	0.0377238	316230	369440	306500	329760	257480	288950	311960	245340	8	43.196
Q9RTF6	Deoxyguanosinetriphosphate triphosphohydrolase-like protein 2	DR_1808	0.328808		225660	204590	195150	205920	194550	250710	361300	7	22.802
Q9RTF0	Uncharacterized protein	DR_1815	0.37818	242390	276090	267630	290870	284660	257260	382080	272610	4	15.998
Q9RTE9	Uncharacterized protein	DR_1816	0.466856	3487900	1979400	2738000	2099800	3229400	2859200	3500400	2134500	7	45.892
Q9RTE8	Phospho-2-dehydro-3-deoxyheptonate aldolase	DR_1817	0.654091		373360	258650		327860		332860	391190	3	10.17
Q9RTE1	Glucose-1-phosphate adenylyltransferase	DR_1824	0.642678	417690	486360	371430	428500	400650	403730	409000	439790	7	20.407
Q9RTD6	Uncharacterized protein	DR_1829	0.115818	3752700	3534600	3572800	4375300	3322200	3423000	3623200	3168100	15	297.56
Q9RTD4	Uncharacterized protein	DR_1831	0.168606	1133700	1180800	1101500	1302400	1064700	1119000	1145200	1068100	9	30.553
Q9RTD3	Uncharacterized protein	DR_1832	0.251394	11341000	18448000	15254000	17094000	12791000	13063000	12339000	15032000	10	230.43
Q9RTD1	Uncharacterized protein	DR_1834	0.782677		92008	100840	95398	84645		89594	107270	2	14.104
Q9RTC8	Uncharacterized protein	DR_1837	0.0722417	231180	262980	202800	251430	204320	198180	208500	196140	3	37.187
Q9RTC7	GTP pyrophosphokinase	DR_1838	0.570424	1398000	1554200	1587300	1392600	1298300	1479000	1305600	1623700	16	139.22
Q9RTC6	Peptidyl-prolyl cis-trans isomerase	DR_1839	0.202102	533290	728200	772930	779380	565390	712560	588110	544060	4	25.791
Q9RTC4	Uncharacterized protein	DR_1841	0.90019	190310	220880	197330	177450	192740	201060	209310	188290	2	1.9579
Q9RTC3	Uncharacterized protein	DR_1842	0.370686	558310	462040	451080	405810	569440	464350	646500	428930	4	14.058
Q9RTC2	Peptide ABC transporter, putative	DR_1843	0.656567	1228700	1087300	995980	1087500	1059400	1105900	1113400	1019900	5	31.14
Q9RTC1	Uncharacterized protein	DR_1844						30707				2	0.49115
Q9RTB4	Serine/threonine-protein kinase-related protein	DR_1851	0.286227		80368		104010	73427		61735	74427	3	17.611
Q9RTB3	Uncharacterized protein	DR_1852	0.846821	4022600	5902700	4532700	5777800	5098900	5200300	5133900	5193300	12	323.31
Q9RTA8	Organic hydroperoxide resistance protein	DR_1857	0.152682	10403000	4329000	7110500	6383300	4842900	4815400	5057000	3929300	5	79.62
Q9RTA6	Uncharacterized protein	DR_1859			73961		67207	69158				3	8.0404
Q9RTA3	SUA5-related protein	DR_1862			98626	25758	76216	83740				3	16.826
Q9RTA2	Pilin biogenesis protein	DR_1863	0.790386	1719700	1743100	1664000	1495400	1750300	1491500	1917300	1585700	9	150.56
Q9RT98	Uncharacterized protein	DR_1867	0.556651	567280	657450	542970	670320	630750	543270	619400	545630	3	9.2553
Q9RT97	Penicillin-binding protein 2	DR_1868	0.865369	1139100	2056100	1665500	2183300	1627500	1893400	1703600	1642200	10	224.41
Q9RT95	Uncharacterized protein	DR_1870	0.453954	471040	646400	491810	649080	528060	526250	551160	484040	5	92.119
Q9RT94	Chloromuconate cycloisomerase, putative	DR_1871	0.360691	131200	289750	213320	272210	222190	315770	228810	316440	6	44.659
Q9RT93	Uncharacterized protein	DR_1872	0.605537	772400	1045900	731550	493170	1011100	648330	981370	720180	3	35.673
Q9RT92	Uncharacterized protein	DR_1873	0.116094	730980	842000	667310	839640	908220	766000	950150	884170	7	48.303
Q9RT82	Uncharacterized protein	DR_1883	0.3535	266620	381500	264270	389850	315120	267850	246450	312330	5	15.15
Q9RT81	Transcriptional regulator	DR_1884	0.377445	197900	350140	215910	310510	241620	231170	213190	235940	2	26.106
Q9RT80	Uncharacterized protein	DR_1885	0.606935	342560	209390	198870	191230	220880		208700		3	9.9231
Q9RT79	Uncharacterized protein	DR_1886	0.384247	144590	140380	152590	141210	167150	102680	136690	114010	3	22.856
Q9RT77	Uncharacterized protein	DR_1888	0.225942	139340	188600	156290	160630	154250	133270		146270	3	20.88
Q9RT75	Oxidoreductase, putative	DR_1890	0.52895	6948800	9024300	7736800	8512000	7438500	7391300	8405700	7590700	14	323.31
Q9RT74	Tetratricopeptide repeat family protein	DR_1891	0.916168	7000500	7710200	6783500	5922100	8122600	5882200	7227000	5893100	16	203.47
Q9RT72	Peptidyl-prolyl cis-trans isomerase, cyclophilin-type	DR_1893	0.0216665	3859400	4490800	3475900	3773600	3354700	3099100	2989200	2840300	6	320.94
Q9RT71	Transcriptional regulator, AsnC family	DR_1894	0.634078	1592300	1971000	1429300	1626600	1715800	1371300	1791600	1431800	8	103.29
Q9RT70	Alanine dehydrogenase	DR_1895	0.0164011	582640	846680	910820	802180	1159300	1014600	1000200	1309800	7	58.45
Q9RT68	Uncharacterized protein	DR_1897	0.618115	782870	1076700	742670	530110	846740	702250	575790	738430	5	54.638
Q9RT67	Uncharacterized protein	DR_1898	0.318703	268290	414170	289570	397700	291480	309360	277410	313330	7	37.293
Q9RT62	DegV domain-containing protein DR_1903	DR_1903	0.390119	210250	183370	181800	198680	221830	184110	206730	199790	3	8.7087
Q9RT60	Transcriptional regulator, GntR family	DR_1905	0.0225435	636100	533020	537240	613670	445200	505580	476470	486810	4	86.729
Q9RT59	L-lactate permease, putative	DR_1906									110440	2	3.6209
Q9RT58	Fumarate reductase-related protein	DR_1907	0.540616	1844000	2528100	2023600	1877300	2063700	2075400	2069600	2601300	8	41.236
Q9RT51	Uncharacterized protein	DR_1915	0.335091	1721500	2338400	1820900	2211000	1973600	1843100	1865600	1709500	9	95.34
Q9RT49	Uncharacterized protein	DR_1917	0.0369848	283800	279450	281570	305250	294990	332870	321540	347700	7	18.81
Q9RT46	Uncharacterized protein	DR_1920									123380	2	3.8984
Q9RT43	Uncharacterized protein	DR_1923	0.457601	2620300	2879700	2531800	2925700	2884000	2224100	2853100	2371800	7	109.37
Q9RT42	Uncharacterized protein	DR_1924	0.975796	2377600	1572800	1754000	1860900	1928800	1775500	2342500	1487100	7	62.359
Q9RT37	Glycerol uptake facilitator protein	DR_1929	0.356991	618890	194050	620310	294480	190040	553650	191440	227070	3	12.388
Q9RT35	Uncharacterized protein	DR_1931	0.190602	2316400	1287700	1770400	1755900	1485000	1510100	1487600	1226900	5	47.78
Q9RT33	Transcriptional regulator	DR_1935	0.615567	386620	717600	522770	596550	478910	515350	440460	618710	6	25.61
Q9RT31	Serine protease, subtilase family	DR_1937							25774			2	6.0959
Q9RT30	Oxidoreductase, short-chain dehydrogenase/reductase family	DR_1938	0.566712	1707800	2332700	1693600	1916800	2237800	1869900	2101700	1869700	9	96.928
Q9RT29	Uncharacterized protein	DR_1940	0.0653665	3664700	4570000	3776400	4710200	3915400	3407300	3276300	3155100	15	323.31
Q9RT28	3-oxoacyl-[acyl-carrier-protein] synthase 2	DR_1941	0.115906	7114200	9621300	7816700	9884200	9763200	9098600	10874000	10767000	12	249.02
Q9RT26	3-oxoacyl-acyl carrier protein reductase	DR_1943	0.434919	8550700	7757900	6284400	8259800	7661100	6722600	7720800	6794400	12	170.11
Q9RT24	Malonyl CoA-acyl carrier protein transacylase	DR_1945	0.434104	4367500	4720400	3925600	4442000	4213700	3892800	4733300	3647200	5	45.525
Q9RT20	Ribonuclease HII	DR_1949	0.367339		71224	67655	61841	78052	64271	89419	63372	2	6.0643
Q9RT19	Ferredoxin, putative	DR_1950			172070			135920			155240	2	12.595
Q9RT14	Extracellular solute-binding protein, family 5	DR_1955	0.191208	12739000	13236000	10740000	15309000	11745000	10788000	11592000	11591000	15	323.31
Q9RT12	Uncharacterized protein	DR_1957	0.254027		163700	88228	141960	149550	140420	212420	170230	2	3.3158
Q9RT11	ADP-ribosylglycohydrolase, putative	DR_1958	0.464377	475780	606610	412050	524650	414240	456950	465820	530970	7	29.722
Q9RT09	Acetyl-CoA acetyltransferase	DR_1960	0.0427325	4777900	6436400	5344900	5639500	4220700	4230200	4583100	4765300	16	289.97
Q9RT07	Uncharacterized protein	DR_1962	0.342523	199970	327410	265700	265500	202430	280150	249810	186640	5	29.011
Q9RT06	Twitching mobility protein	DR_1963	0.442002	3474500	4817600	3507500	4372900	4594200	4102000	4606700	4099300	16	323.31
Q9RT05	General secretion pathway protein E	DR_1964	0.718107	2841900	3679800	2830200	3262800	2894700	3120200	3204600	3824600	18	137.35
Q9RT04	Uncharacterized protein	DR_1965	0.848713		188580	120580	122350	115990	132650	161110	145210	2	7.9282
Q9RT03	Laccase domain protein DR_1966	DR_1966	0.280986	551820	615440	476190	654490	508920	508130	581580	482500	5	41.34
Q9RT02	Enoyl-acyl carrier protein reductase	DR_1967	0.0220407	12654000	10878000	11389000	11005000	14327000	12342000	13045000	13297000	15	320.36
Q9RT01	Nitroreductase	DR_1968	0.0191323	4541300	3841300	3642800	3928100	3556600	3108700	3238500	2928300	7	159.65
Q9RT00	Uncharacterized protein	DR_1969					244610					2	14.809
Q9RSZ9	Transcription elongation factor	DR_1970	0.790269	7295200	9423600	8862800	7713000	8459700	7518800	8053400	8637600	7	206.3
Q9RSZ2	Uncharacterized protein	DR_1977	0.817409	165290		140310	126040	148260	118050	181520		2	6.283
Q9RSZ1	Acetyltransferase, putative	DR_1978	0.379956	229340	306270	280390	298380		297880	271430	395090	4	10.942
Q9RSZ0	Uncharacterized protein	DR_1979	0.29433	3218600	3298000	2996100	3081400	3478900	2688800	2805400	2576000	7	99.785
Q9RSY9	Uncharacterized protein	DR_1980	0.577612	3339800	3021100	3076400	3013000	3569300	3223100	3145500	2893600	9	228.41
Q9RSY8	Uncharacterized protein	DR_1981	0.0376996	176730	122370	166330	108690	274290	167080	203280	241790	2	7.6641
Q9RSY7	Thioredoxin reductase	DR_1982	0.966054	7693400	9602400	8930800	8957000	7504300	8641300	9558700	9591900	14	221.12
Q9RSY6	Ribosomal protein S1, putative	DR_1983	0.576882	228380000	243290000	252640000	71806000	213020000	232460000	220590000	237110000	28	323.31
Q9RSY4	Beta-lactamase, putative	DR_1985	0.862038	1207200	1420500	1286200	1501100	1477000	1446300	1407500	1155800	13	124.51
Q9RSY3	DegV domain-containing protein DR_1986	DR_1986	0.737357	6862500	7627100	6228400	7634400	6655500	6613000	7993100	6391000	6	26.874
Q9RSY2	Uncharacterized protein DR_1987	DR_1987	0.955836	37200000	48829000	40745000	38462000	53279000	37867000	34403000	40820000	5	245.59
Q9RSY1	PhoH-related protein	DR_1988	0.0484825	10601000	13281000	10960000	12797000	8731600	8949200	11351000	9783800	13	323.31
Q9RSX6	Uncharacterized protein	DR_1993	0.0321529	332350	339000	328730	326990	300740	308060	277160	317620	5	21.257
Q9RSX4	Uncharacterized protein	DR_1995	0.11531	349670	358840	400150	342820	333890	468230	471560	489310	5	59.993
Q9RSX3	Uncharacterized protein	DR_1997	0.380691	4550900	5460700	4520600	5279200	4440900	4375900	5446200	4096100	9	168.08
Q9RSX1	MccF protein, putative	DR_2000	0.853838	181710	332380	286690	353970	273980	290190	268390	291210	3	20.575
Q9RSW8	Uncharacterized protein	DR_2003	0.94763		188240	193440	204800	162270		276470	156470	3	8.8214
Q9RSW5	Uncharacterized protein	DR_2006	0.57513		214360	126470	164410	136100	165340	156510	147400	2	2.831
Q9RSW2	Uncharacterized protein	DR_2009	0.177328	393070	1230000	1152600	1399500	1600400	1203800	1492300	1451100	4	130.52
Q9RSV8	Uncharacterized protein	DR_2014	0.262016	644140	897510	727880	973430	670490	839220	701790	555240	5	49.342
Q9RSV7	Oxidoreductase, FAD-binding	DR_2015	0.412834	1605600	2315500	1908200	2305900	2237000	2169000	2206900	2173700	10	182.68
Q9RSV5	ArgE/DapE/Acy1 family protein	DR_2017	0.833423	596570	531460	478260	374700	517870	404720	536290	574460	7	103.38
Q9RSV3	Uncharacterized protein	DR_2019	0.608181	1367000	1562800	1381900	1827800	1575600	1414300	1617000	1232500	9	250.96
Q9RSV0	Uncharacterized protein	DR_2022			229960		61168					3	7.8955
Q9RSU7	ArgE/DapE/Acy1 family protein	DR_2025	0.169526	30598000	34887000	30691000	36904000	29558000	31110000	29432000	31656000	19	323.31
Q9RSU4	Uncharacterized protein	DR_2029				116710	142600					3	29.008
Q9RSU3	Uncharacterized protein	DR_2030	0.688874	374670	558990	431550	333280	396420	370430	365380	472240	3	18.344
Q9RSU1	Methylmalonyl-CoA mutase, alpha subunit, chain B	DR_2032	0.228605	106160	257540	180500	180620	143960	142850	106310	144060	3	18.58
Q9RSU0	Glutamine synthase	DR_2033	0.134225	19139000	24075000	21254000	22853000	17330000	19434000	19285000	21640000	24	323.31
Q9RST9	Aminoglycoside N3`-acetyltransferase, type IV	DR_2034	0.0177187	867990	1010300	912580	1016100	1088800	1100300	1139600	1119700	6	33.634
Q9RST7	Trehalose synthase, putative	DR_2036	0.48489	2958000	2345300	2746400	2749300	2397700	2867100	2147100	2760600	17	282.89
Q9RST3	Chromosome partitioning ATPase, putative, ParA family	DR_2040	0.565761	127980	302020	256510	307920	263840	290040	242040	310160	6	37.888
Q9RST2	Uncharacterized protein	DR_2041	0.373652	1556900	1797100	1609600	1699600	1466900	1678500	1408500	1737100	13	118.77
Q9RST1	Uncharacterized protein	DR_2042	0.870672	2069500	2365400	2208600	2285200	2020800	2252800	2122600	2455300	17	141.49
Q9RSS3	ABC transporter, ATP-binding protein, MDR family	DR_2051	0.019407	1246900	1093600	1193600	1112200	1244800	1345800	1286800	1342700	17	88.743
Q9RSS2	ABC transporter, ATP-binding protein, MsbA family	DR_2052	0.380726	513890	555060	527390	485060	492030	584010	506830	676470	8	79.339
Q9RSS1	Uncharacterized protein DR_2053	DR_2053	0.650626	491350	506380	442120	538030	582860	495440	507050	456050	8	30.296
Q9RSR9	Oligoendopeptidase F, putative	DR_2055	0.955157	3949200	5097100	4004900	4390800	4032700	4365500	4058900	4906500	17	203.85
Q9RSR7	Uncharacterized protein	DR_2057	0.410149	593100	1019300	746620	651030	634030	603380	732720	672480	6	41.084
Q9RSR2	WD-repeat family protein	DR_2062	0.986894	898560	813310	726520	931710	934160	777870	956840	706460	6	17.424
Q9RSQ6	Alkaline shock protein-related protein	DR_2068	0.0268815	333880	210610	327100	203640	455130	367220	448800	343330	3	20.477
Q9RSQ4	Membrane lipoprotein	DR_2070	0.0207428	74864000	75273000	70118000	83054000	61513000	65927000	67655000	65958000	12	323.31
Q9RSQ2	Uncharacterized protein	DR_2072	0.509256		97689		95299	106230	93178	98427	96855	5	14.468
Q9RSQ1	Uncharacterized protein	DR_2073					121830	136630	120030	167210	115850	3	19.18
Q9RSP9	Ferredoxin	DR_2075	0.0154285	1707300	1683600	1599100	1726700	1220000	1446000	1472800	1158700	7	107.36
Q9RSP8	Uncharacterized protein	DR_2076	0.419473	2582400	3123000	2819600	2851800	2673000	2861600	2826300	2554100	10	97.693
Q9RSP7	Uncharacterized protein	DR_2077									240750	3	12.12
Q9RSP1	Uncharacterized protein	DR_2083	0.997837	357450	252460	300120	267470	385330	243320	371460	176750	3	7.3514
Q9RSP0	Glycerophosphoryl diester phosphodiesterase	DR_2084	0.95585	61579	67032	66696	109640	81579	83348	74715	68090	3	12.672
Q9RSN9	Glutaredoxin, putative	DR_2085	0.380351	67397	119720	99630	166730	82032	83643	87410	112840	2	12.446
Q9RSN5	Ferripyochelin-binding protein	DR_2089	0.697002	257860	342490	262370	213480	330320	242180	312280	248530	3	13.505
Q9RSN4	Uncharacterized protein	DR_2090	0.971359	3243300	3400900	3265600	3668100	3383200	3396600	3362600	3420200	13	178.04
Q9RSN3	Chalcone synthase, putative	DR_2091	0.42675	293640	362390	236090	286260	257090	255840	244210	315630	5	54.153
Q9RSM9	C-type cytochrome, putative	DR_2095	0.742368	4803500	3717700	4376500	1068100	3315400	3870800	2443300	3077700	4	129.22
Q9RSM8	Endopeptidase IV-related protein	DR_2096	0.982603	17171000	16415000	15698000	19235000	16953000	18821000	15370000	17470000	15	323.31
Q9RSM5	Uncharacterized protein	DR_2099	0.0932522	119050	163950	162710	169970	121210	134400	116390	132210	3	19.179
Q9RSM3	Uncharacterized protein	DR_2101	0.649462	11187000	13733000	12462000	12486000	9492400	12381000	10548000	14910000	20	323.31
Q9RSL8	Uncharacterized protein	DR_2106	0.258255	18579000	22064000	18377000	17297000	15004000	17243000	14993000	20618000	21	323.31
Q9RSL7	ABC transporter, ATP-binding protein, Ycf16 family	DR_2107	0.144897	49342000	24614000	36392000	33209000	25470000	25217000	24193000	28654000	16	323.31
Q9RSL6	Molybdate metabolism regulator-related protein	DR_2108	0.174742	268590	408100	332290	312230	338310	430400	350110	508120	7	51.595
Q9RSK6	Branched-chain amino acid ABC transporter, ATP-binding protein	DR_2118	0.335305	137400	202120	180530	203600	181350	191750	236150	196700	4	5.992
Q9RSK5	Branched-chain amino acid ABC transporter, ATP-binding protein	DR_2119			26485							2	7.8847
Q9RSK2	Branched-chain amino acid ABC transporter, periplasmic amino acid-binding protein	DR_2122	0.341201	2402000	2461000	2074300	2610400	2316700	2242500	2075100	2364800	10	180.86
Q9RSJ4	Protease, putative	DR_2130	0.266256	792190	829530	705890	760550	598530	756350	647490	808320	12	149.96
Q9RSJ2	Uncharacterized protein	DR_2132	0.0169192	2416900	1630700	2435400	2745400	1188600	1807800	1267300	949240	4	91.656
Q9RSJ1	Uncharacterized protein	DR_2133	0.0465908	672790	620900	493880	672650	499970	501290	521230	420230	4	126.35
Q9RSJ0	ABC transporter, ATP-binding protein	DR_2134	0.948957	4255600	6904000	4610200	6116700	5527600	5049300	5986100	5142600	12	213.46
Q9RSI8	Uncharacterized protein	DR_2136	0.545078	234410	362400	275550	334110	355320	284890	329600	321140	4	23.565
Q9RSI3	Uncharacterized protein	DR_2141	0.379226			112550	103580		101910		72029	3	15.022
Q9RSI2	Uncharacterized protein	DR_2142	0.102303	838460	521870	949460	879310	501200	754880	517450	522310	5	47.42
Q9RSI1	Uncharacterized protein	DR_2143	0.146518	5303300	7162800	6046400	6492200	7264100	6270400	7439900	7241400	14	214.11
Q9RSI0	Uncharacterized protein	DR_2144	0.095828	145550	161330	152800	176820	195830	183210	156350	209470	3	12.013
Q9RSH9	ABC transporter, ATP-binding protein	DR_2145	0.538025	234230	379840	330090	354980	291810	295420	320770	301860	3	29.162
Q9RSH8	Uncharacterized protein	DR_2146	0.0285066	5565200	5110500	4923300	5625500	4665100	4868600	4804300	4128100	5	213.97
Q9RSH7	Uncharacterized protein	DR_2147	0.81111	252340	350410	226230	333950	307350	235550	349440	228540	4	18.087
Q9RSH6	Transcriptional regulator, TetR family	DR_2148	0.136602	2121100	2398800	2283000	1879400	2592100	2323800	3072800	2244600	6	40.756
Q9RSH1	Sugar ABC transportor, ATP-binding protein	DR_2153	0.318925	1579200	2385800	2112700	2095000	1583500	1922300	1421300	2195500	9	170.05
Q9RSH0	Amino acid ABC transporter, periplasmic amino acid-binding protein	DR_2154	0.555185	3015800	3703300	3049900	3528300	3509000	2965200	3401800	2823800	11	89.78
Q9RSG8	Uncharacterized protein	DR_2156			133050		161480	141080				2	4.1576
Q9RSG5	Uncharacterized protein	DR_2159	0.129076	593900	701230	611040	713960	650340	506310	609220	433460	4	71.736
Q9RSG4	Delta-aminolevulinic acid dehydratase	DR_2160	0.252099	1296100	1717300	1571400	1545300	1447100	1189400	1510600	1412900	12	71.491
Q9RSG3	Protein-tyrosine phosphatase-related protein	DR_2161	0.941492	157600	269480	258810	381590	273910	281360	207840	320330	4	18.344
Q9RSF8	Purine-nucleoside phosphorylase	DR_2166	0.955843	6396700	4737900	5752600	6375800	4577400	5764800	5739200	7034600	7	107.44
Q9RSF6	Sun protein, putative	DR_2168	0.0346222	1322700	1345900	1230400	1360100	1094400	1275100	1189300	1180500	10	83.475
Q9RSE8	Uncharacterized protein	DR_2176	0.250113	950690	896980	907600	963790	777980	897250	692500	983860	7	200.88
Q9RSE7	Cytidine deaminase	DR_2177	0.0463569	780620	885170	832670	995020	705610	809670	631350	748360	5	96.116
Q9RSE5	Uncharacterized protein	DR_2179	0.0184311	4782300	5478800	5509100	5886700	2423400	4295900	3448900	4282900	5	320.08
Q9RSE4	Uncharacterized protein	DR_2180	0.034057	11637000	9101400	10039000	10023000	7466200	9217200	8171400	8669200	4	197.21
Q9RSE3	Uncharacterized protein	DR_2181	0.103142	1621300	899990	1454300	1747900	663460	1151400	1120000	1045000	6	185.34
Q9RSE2	Uncharacterized protein	DR_2182	0.126162	5118100	3832100	5334200	4279500	3802900	4791600	3124600	2920400	9	114.22
Q9RSE1	Uncharacterized protein	DR_2183	0.13234	437490	275200	355290	361590	297360	356870	214980	242030	4	14.259
Q9RSE0	Uncharacterized protein	DR_2184	0.950401	144820	98967	102280	151250	105790	146310			6	38.977
Q9RSD8	O-acetylhomoserine (Thiol)-lyase/O-acetylserine (Thiol)-lyase	DR_2186	0.506159	266660	368530	266830	316520	248970	305900	274540	308400	4	63.902
Q9RSD6	Aminopeptidase	DR_2188	0.234502	33679000	39919000	35436000	36836000	34682000	34814000	34011000	34528000	15	323.31
Q9RSD4	NADH-dependent flavin oxidoreductase, putative	DR_2190	0.0596872	4963100	4291000	4382100	4912500	4083300	4076600	4465000	3903800	11	65.817
Q9RSD3	ABC transporter, ATP-binding protein	DR_2192	0.83753	516790	658410	510660	627130	677280	503240	675050	510510	5	14.113
Q9RSD0	Alpha-glucan phosphorylase, putative	DR_2195	0.501951	12546000	19561000	16321000	18897000	15924000	18590000	17373000	20955000	33	323.31
Q9RSC9	Uncharacterized protein	DR_2196	0.828199	589500	670700	580210	771980	659160	668000	685640	642320	11	87.502
Q9RSC8	ABC transporter, permease protein, CysTW family	DR_2197	0.0507318	832120	1066100	975070	570400	1080700	1142900	1688300	1255200	7	40.648
Q9RSC7	ABC transporter, ATP-binding protein	DR_2198	0.832212	4416300	5103900	3889300	4679100	4819200	3943100	4892300	4124200	5	42.549
Q9RSC6	ATP-dependent DNA helicase RecG-related protein	DR_2199	0.869397	303720	352760	295700	317240	318070	318870	315360	326250	8	17.246
Q9RSC3	UDP-glucose 4-epimerase	DR_2202	0.835808	3848400	4547500	3453900	4064700	3841300	3649700	3859500	4328600	8	213.84
Q9RSC2	Uncharacterized protein	DR_2203		126290	143870					134210		2	6.6269
Q9RSC1	MutT/nudix family protein	DR_2204	0.0262548	230190	236740	294280	260650	386440	323180	486340	353900	4	42.424
Q9RSB9	Citrate lyase, beta subunit	DR_2206	0.380948	1172000	924610	1057600	1372100	1013700	1144500	914940	1041100	10	61.502
Q9RSB6	SudD-related protein	DR_2209	0.657177	361490	296670	331790	324950	319690	386250	285240	268020	5	23.288
Q9RSB3	Uncharacterized protein	DR_2212	0.961717	335570	493500	398980	533940	445120	423160	489840	393820	5	30.882
Q9RSB2	Uncharacterized protein	DR_2213	0.648552	945460	1006000	865590	990330	904950	1061000	855880	1123700	8	180.99
Q9RSB1	Uncharacterized protein	DR_2214	0.934092	433330	576110	424630	560170	494040	535280	447160	533630	9	44.569
Q9RSA9	Uncharacterized protein	DR_2216	0.663457	2800300	2449900	2610400	3174800	2585300	2523400	3226300	2216500	4	85.688
Q9RSA8	Uncharacterized protein	DR_2218	0.868295	212620	213190	154290	219640	197370	180470	207080	203210	5	21.133
Q9RSA7	Uncharacterized protein	DR_2219	0.781384	150300	194990	130590	147690	125370	147470	157810	173090	4	14.391
Q9RSA6	Tellurium resistance protein TerB (TerB) putative	DR_2220	0.73293	8994800	11185000	10041000	11580000	10272000	10161000	10947000	9464000	8	167.81
Q9RSA5	Tellurium resistance protein TerD	DR_2221	0.406571	57631000	63005000	74313000	73632000	55880000	60518000	61275000	71897000	10	323.31
Q9RSA4	Tellurium resistance protein TerA	DR_2223	0.928522	78772	115140	100900	140440	110130	131330	80732	119370	4	14.094
Q9RSA3	Tellurium resistance protein TerZ	DR_2224	0.0879148	284890	416310	440980	518950	266750	320500	292900	302320	3	48.19
Q9RSA2	Tellurium resistance protein TerD	DR_2225	0.00208978	6537900	6186600	6208100	6717100	5843900	5320300	5264600	5281900	10	291.8
Q9RS98	Uncharacterized protein	DR_2229	0.00771543	1269700	1687000	1322000	1221700	1079800	790530	699810	747220	6	146.44
Q9RS95	Uncharacterized protein	DR_2232		412950		383000						3	43.893
Q9RS94	Uncharacterized protein	DR_2233	0.05193	115930	111770	96307	135380	82846	84731	104030	92054	4	10.065
Q9RS93	Uncharacterized protein	DR_2234	0.89347	338740	512070	401550	471050	419740	446530	390710	443270	6	74.898
Q9RS92	Uncharacterized protein	DR_2235	0.934342	628340	649350	492890	635150	658850	597800	559200	604410	7	14.978
Q9RS90	Uncharacterized protein	DR_2237	0.129874	465790	587240	460980	540490	522230	450250	390460	359680	5	61.795
Q9RS89	Carbonic anhydrase	DR_2238	0.742686	2333800	2393100	2620100	3122400	1889200	2830900	2948000	2386900	8	196.68
Q9RS88	Acetylornithine deacetylase, putative	DR_2239	0.862094	413960	497740	412850	460060	431660	492780	392630	446460	5	15.593
Q9RS87	Uncharacterized protein	DR_2240	0.647822	313760	417030	378750	203830	401590	352500	289500	372210	5	19.336
Q9RS86	Ribosomal protein S2-related protein	DR_2241	0.176682	300620	359100	335870	362340		403940		366560	6	10.177
Q9RS85	Thiol-specific antioxidant protein, putative	DR_2242	0.0269925	1015300	1269600	1107900	1122200	1282800	1369900	1300900	1344600	4	25.876
Q9RS80	Uncharacterized protein	DR_2247	0.146795	1375000	1488200	1333900	1604500	1808600	1374100	1643100	1765600	5	64.537
Q9RS77	Methoxyneurosporene dehydrogenase	DR_2250	0.368805	191110	144590	159590	156000	205380		204940	146970	5	41.927
Q9RS76	Uncharacterized protein	DR_2251	0.491463	3408500	3340100	3344100	4536400	3923800	2992400	3606400	3010300	3	112.85
Q9RS71	Transketolase	DR_2256	0.622308	22148000	25117000	21973000	22549000	24161000	22727000	22769000	23868000	27	323.31
Q9RS70	Erythromycin esterase, putative	DR_2257	0.316457	206660	224640	191580	248780	249490	225260	288110	204840	9	20.887
Q9RS66	Aldo/keto reductase	DR_2261	0.189628	3709400	4291000	3083700	3842800	3320800	3051800	3337900	3518600	15	323.31
Q9RS63	Zinc metallohydrolase, glyoxalase II family	DR_2264	0.267214	349110	512790	489370	587500	526930	603080	503750	586000	6	57.124
Q9RS62	Uncharacterized protein	DR_2265	0.125271	156590			153300	112620	167910	109840	104780	4	7.601
Q9RS59	Aminotransferase, class I	DR_2268	0.365613	840830	985870	881050	972360	929980	868870	829460	888550	9	66.562
Q9RS58	Molybdopterin biosynthesis MoeB	DR_2269	0.271036	71401		57939		89870	64090		81473	2	8.0498
Q9RS56	Uncharacterized protein	DR_2271	0.894582	627670	798670	650560	851320	756050	658060	748630	731970	13	65.887
Q9RS55	MutT/nudix family protein	DR_2272	0.185136	293400	190260	272810	256160	207550	234980	153530	238380	3	7.3908
Q9RS53	Uncharacterized protein	DR_2274	0.718797		224360	163570	193070	189760	202370	194360	218200	4	7.5766
Q9RS49	Amino acid ABC transporter, periplasmic amino acid-binding protein	DR_2278	0.0895787	4370800	5052200	4203700	5290400	3964000	3852300	4629700	3793000	11	270.59
Q9RS46	Uncharacterized protein	DR_2281	0.167214	1806500	1533400	1582700	1455500	2628000	1358400	2181300	2117300	4	21.163
Q9RS45	UPF0102 protein DR_2282	DR_2282						99661				2	3.476
Q9RS43	Manganese ABC transporter, ATP-binding protein, putative	DR_2284					111820					3	2.9748
Q9RS42	A/G-specific adenine glycosylase	DR_2285			22022							2	1.0761
Q9RS41	Uncharacterized protein	DR_2286	0.727489	7049400	10268000	7952700	10601000	8291100	8663100	8931200	8645500	19	323.31
Q9RS40	Transcriptional regulator, AsnC family	DR_2287	0.782859	852360	977830	923220	983810	881300	955450	940000	920140	4	31.412
Q9RS39	Macro domain-containing protein DR_2288	DR_2288	0.615998	676050	682370	609830	506640	633530	678500	672440	588980	7	54.188
Q9RS33	Periplasmic divalent cation tolerance protein	DR_2294	0.176401	498320	244330	463170	345530	329780	334640	203570	263720	4	19.758
Q9RS32	Uncharacterized protein	DR_2295	0.572187	110150	130500	151840		111440	140240		112490	2	24.4
Q9RS31	Glucokinase	DR_2296	0.493667	286060	310940	289050	392310	311940	321550	377880	352900	6	73.814
Q9RS30	Uncharacterized protein	DR_2297	0.35154	367400	373970	337350	330110	347020	304510	380900	231880	3	11.103
Q9RS29	Uncharacterized protein	DR_2298	0.542021	2040200	2388000	1944600	2287400	2154600	2035900	2303200	1770700	7	93.074
Q9RS28	GGDEF family protein	DR_2299	0.143774	154910	197010	172230	153580	188560	184070	177930	218560	8	7.7576
Q9RS25	Uncharacterized protein	DR_2302	0.185727	356570	458870	296430	336940	306270	238400	313190	340840	3	60.032
Q9RS24	Chloramphenicol acetyltransferase	DR_2303	0.288148	145560	202440	175230	183200	152540	146070	165750	176820	2	5.6047
Q9RS18	Uncharacterized protein	DR_2309						205920				3	25.984
Q9RS17	Uncharacterized protein	DR_2310	0.778984	7656200	9724200	8152900	9937900	9398300	8578000	9848500	8429100	25	323.31
Q9RS15	Carbohydrate kinase, PfkB family	DR_2312	0.650663		74307	65361	73324	73207	60626	82540	53986	2	2.447
Q9RS11	ABC transporter, ATP-binding protein	DR_2316	0.991326	577720	733790	551450	699420	705920	599430	675120	579450	5	34.511
Q9RS10	Potassium channel, beta subunit, putative	DR_2317	0.0912436	12552000	13248000	13294000	13881000	12373000	12062000	13207000	12385000	20	323.31
Q9RS09	Uncharacterized protein	DR_2318	0.526916	509430	754240	542130	649170	642670	463960	666350	474380	4	28.437
Q9RS08	Uncharacterized protein	DR_2319	0.577127	58894000	37558000	38961000	35375000	40991000	37104000	43868000	34662000	21	323.31
Q9RS07	Uncharacterized protein	DR_2320	0.0906361	1905000	2332300	1850000	1648000	1862400	1502900	1574900	1242200	10	118.24
Q9RS03	Uncharacterized protein	DR_2326	0.0871564	5503100	1728800	3037600	3953100	1571500	2218400		1036100	5	50.703
Q9RS02	Response regulator	DR_2327	0.961178	152670	239980	208680	233830	224160	196730	219730	198930	5	29.288
Q9RS01	Sensor histidine kinase	DR_2328							43613			2	3.5026
Q9RS00	Uncharacterized protein	DR_2329	0.659902	2146300	2949600	2224500	2619000	2849400	2300000	2890700	2351600	12	168.06
Q9RRZ8	Uncharacterized protein	DR_2331	0.441306	321570	358020	328230	271410	329920	287080	290230	303160	3	6.0305
Q9RRZ7	DNA polymerase III subunit, putative	DR_2332	0.631547	131710	158770	145270	177260	153990	156410	210290	131800	4	28.915
Q9RRZ6	NADH oxidase-related protein	DR_2333	0.435537	489130	473640	456590	425810	485910	467580	433010	566410	8	36.786
Q9RRZ5	Uncharacterized protein	DR_2334	0.138145	739830	1016000	792410	900500	903090	917060	1092200	1088300	6	47.855
Q9RRZ4	Uncharacterized protein	DR_2335	0.495333	1861100	2546800	1940800	2464800	1834000	2012400	2062100	2309300	6	61.11
Q7DF71	2`-5` RNA ligase, putative	DR_2339	0.00055905	2019100	2155900	2080800	2447200	1333600	1298900	1416200	1146200	8	243.74
Q9RRZ1	BirA bifunctional protein	DR_2341	0.439555	959310	1009900	700080	860610	823730	735840	956890	725020	9	31.446
Q9RRZ0	Uncharacterized protein	DR_2342	0.660431	212120		203670	286980	266710	230280	262390	233350	4	27.078
Q9RRY8	Uncharacterized protein	DR_2344		504230	176120						151320	2	18.439
Q9RRY6	Aminotransferase, class II	DR_2346	0.652006	4673500	6478500	4756100	6542700	4998100	5027700	5498300	5840600	15	323.31
Q9RRY5	Uncharacterized protein	DR_2347	0.784897	1207800	1494100	1241300	1360400	1328200	1255900	1394200	1410800	7	81.839
Q9RRY4	Uncharacterized protein	DR_2348	0.172191	2234900	1787900	1927100	1853200	1888000	1839900	1682500	1661700	11	87.917
Q9RRY3	Uncharacterized protein	DR_2349	0.541573	1687700	1991600	1953700	2183600	2026400	1958100	2197000	1943800	13	246.72
Q9RRY2	Uncharacterized protein	DR_2350	0.789813	1724200	2652700	2096100	2804700	2064000	2282400	2387400	2245400	9	227.83
Q9RRY1	Uncharacterized protein	DR_2351						41643		42318		2	3.5379
Q9RRX6	MutT/nudix family protein	DR_2356	0.0164971	1098300	1359100	1124500	1205400	937270	953130	957450	882790	4	78.123
Q9RRX3	Uncharacterized protein	DR_2359	0.523259	1342100	2317600	2101400	2380300	2110600	2161600	2323800	2240200	10	136.68
Q9RRX1	Acyl-CoA dehydrogenase, putative	DR_2361	0.636782	61150000	83741000	70351000	73096000	61717000	69565000	63908000	80641000	25	323.31
Q9RRX0	Transcriptional regulator	DR_2362	0.826856	1089300	1281300	1043300	1227500	1228400	962400	1345200	1006900	9	77.487
Q9RRW9	Uncharacterized protein	DR_2363	0.940087	365780	1351100	887290	994070	856180	832780	897830	1079700	3	129.72
Q9RRW8	Glutathione-regulated potassium-efflux system protein KefB, putative	DR_2367	0.411234	514010	114680	631070		460140	454910	1013600		3	12.528
Q9RRW5	Pyruvate dehydrogenase complex, dihydrolipoamide dehydrogenase E3 component, putative	DR_2370	0.390192	5412000	5382300	5583800	5136800	4953300	6134800	5257000	7233800	13	222.96
Q9RRW2	Uncharacterized protein	DR_2373	0.0590724	2808800	1355300	2218000	1819200	1056800	1628400	1075200	956750	6	20.973
Q9RRW1	Ribonucleoside-diphosphate reductase	DR_2374	0.307582	7426200	8240700	7653200	7049600	7085300	8577600	7857100	10434000	31	323.31
Q9RRW0	Transcription elongation factor	DR_2375									146140	3	5.0674
Q9RRV9	Transcriptional regulator, TetR family	DR_2376	0.476029	7970700	12967000	12055000	15516000	11563000	12889000	15898000	13758000	6	25.347
Q9RRV8	Uncharacterized protein	DR_2377	0.48598	37121000	50291000	37292000	57468000	46412000	32748000	48670000	35249000	6	314.83
Q9RRV4	Aldehyde dehydrogenase	DR_2381	0.987399	397110	416970	348820	413340	338180	447860	334800	452960	7	21.52
Q9RRU9	Phenylacetic acid degradation protein PaaA	DR_2386			57876							2	2.3285
Q9RRU4	Uncharacterized protein	DR_2391	0.00953283	2162100	2790000	2297000	2363400	1715000	1652700	1653400	1974700	14	201.16
Q9RRU1	N-acetylmuramoyl-L-alanine amidase	DR_2394	0.299475	705410	750650	697880	723860	716050	543490	781800	481030	10	62.959
Q9RRT9	Transcriptional repressor, TetR family	DR_2396	0.278123	6047100	9430600	6602400	9725900	6992600	7095400	6582300	6094100	9	289.9
Q9RRT7	Uncharacterized protein	DR_2398	0.217546	24919	35500		31805	34001	40105	61331		3	2.0072
Q9RRT6	Uncharacterized protein	DR_2399	0.23611	604310	742670	628370	653870	754920	643740	943810	688340	7	18.42
Q9RRT5	Uncharacterized protein	DR_2400	0.186059		215670	157150	148910	125590	159720	122850	126850	3	19.158
Q9RRT1	ABC transporter, ATP-binding protein, MsbA family	DR_2404		158470		100810				84594		3	3.2326
Q9RRS9	Putative esterase DR_2406	DR_2406	0.702697	494150	596790	419020	422580	456180	525270	470890	557920	3	112.12
Q9RRS8	Uncharacterized protein	DR_2407							312800			2	10.592
Q9RRS7	CobW protein, putative	DR_2408	0.38344	584040	444890	346990	667610	649880	620570	546770	528120	8	17.557
Q9RRS3	Uncharacterized protein	DR_2412	0.336099	3605900	4332800	3561600	3918300	3993900	3276000	3809000	3260900	17	245.6
Q9RRS1	Uncharacterized protein	DR_2414	0.0115825	199070	180430	185370	148670	130770	116340	151240	104100	3	20.266
Q9RRS0	DNA-binding response regulator	DR_2415	0.0198766	1722200	1299200	1520000	2117700	873790	1348300	796470	833870	5	119.09
Q9RRR8	DNA-binding response regulator	DR_2418	0.0751652	15830000	20005000	20370000	23365000	15528000	18040000	13425000	16260000	14	323.31
Q9RRR7	Sensory box sensor histidine kinase	DR_2419	0.0472779	436050	492940	439950	533120	488360	575040	583050	621680	11	47.556
Q9RRR6	Response regulator	DR_2420	0.737892	450790	999320	615050	883280	675250	760970	903450	800910	3	110.83
Q9RRR5	Uncharacterized protein	DR_2421									95358	2	9.5566
Q9RRR3	Carboxypeptidase	DR_2423	0.966092	2606800	3344300	2818300	3154300	3024400	2710500	3284300	2867900	11	195.68
Q9RRR0	Uncharacterized protein	DR_2428	0.0557285	574020	610670	535490	674440	430560	539370	536680	516120	9	122.76
Q9RRQ8	Uncharacterized protein	DR_2430	0.703803	593090	691160	493890	683390	590500	610960	823960	557820	4	19.435
Q9RRQ7	Uncharacterized protein	DR_2431	0.608343	1374900	1217300	1115600	1309300	1216600	1291100	1239500	1125200	10	281.04
Q9RRQ6	Uncharacterized protein	DR_2432	0.390715	232330	359290	295850	298670	331050	315000	326830	317450	5	35.172
Q9RRQ5	Nitrilase-related protein	DR_2433	0.547289	254790	354450	319760	351140	263070	313720	362490	253730	4	29.04
Q9RRQ2	Uncharacterized protein	DR_2436	0.933043	1576300	2645500	2363500	3266400	2113900	2455100	2590100	2560300	3	187.95
Q9RRQ0	Endonuclease III	DR_2438	0.928831	257660	244770	258290	342460	256650	284460	264350	307220	6	20.039
Q9RRP9	Uncharacterized protein	DR_2439	0.195705	349230	368520	282760	376090	304730	321570	333460	210710	4	30.821
Q9RRP8	NifR3 protein	DR_2440	0.698702	401490	530780	407400	487000	457980	464560	410090	437720	6	63.693
Q9RRP7	Uncharacterized protein	DR_2441	0.00223512	175920	249090	240780	251860	73505	94656			4	7.6479
Q9RRP5	Ribosomal protein N-acetyltransferase, putative	DR_2443	0.514971	1495900	1805900	1519100	1758500	1657500	1320600	1776500	1467300	8	31.735
Q9RRP4	Nucleic acid-binding protein, putative, HRDC family	DR_2444	0.704566	12845000	12319000	11148000	13350000	12644000	12779000	12793000	10172000	15	312.18
Q9RRP3	Uncharacterized protein	DR_2445	0.413069	419170		234770		188670	320650		128210	2	50.009
Q9RRP2	Uncharacterized protein	DR_2446	0.222486	404250	476230	489480	389630	654840	654180	352920	538990	4	27.656
Q9RRP0	Transcriptional regulator, MerR family	DR_2448	0.0147064		119470	103550	111600	83168	79476	78554		3	4.7239
Q9RRN6	Uncharacterized protein	DR_2452	0.00032159	597190	664380	605920	584220	369240	430680	321790	326380	3	48.263
Q9RRN5	Cation-transporting ATPase	DR_2453	0.776576	250400	283790	174930	234960	242110	255920	191090	291620	9	21.165
Q9RRM9	Oxidoreductase, putative	DR_2459	0.474213	323180	346720	371850	371670	290540	398100	316800	327480	2	43.802
Q9RRM5	Transport protein, putative	DR_2463	0.230546	947490	1559700	1256100	1225500	1355500	1268100	1620100	1561200	9	37.854
Q9RRM4	Peptidyl-prolyl cis-trans isomerase	DR_2464	0.701404	9543500	14313000	10719000	9868900	10297000	9163000	11841000	11121000	9	323.31
Q9RRM3	Serine-pyruvate aminotransferase	DR_2465	0.274996	3978600	4640400	4150400	4721700	3309800	4214700	3623300	4635700	13	323.31
Q9RRM2	Uncharacterized protein	DR_2466					49484	61689	53805			2	4.444
Q9RRL5	Cytochrome P450	DR_2473	0.586545		73080	71049	70796	77108	64203		65726	2	2.5075
Q9RRL3	Uncharacterized protein	DR_2475									67042	2	2.0176
P83589	Probable 3-hydroxyacyl-CoA dehydrogenase	DR_2477	0.861405	21072000	24717000	30810000	30136000	23442000	29218000	22878000	29082000	12	323.31
Q9RRL1	Uncharacterized protein	DR_2478	0.079763	115400	109170	121030		147880	133920	141150	113530	4	5.5839
Q9RRK9	Acetyl-CoA acetyltransferase	DR_2480	0.510307	17952000	22418000	24848000	25675000	23638000	24743000	23653000	24056000	17	283.21
Q9RRK8	Uncharacterized protein	DR_2481	0.0708929	192390	162530	156270		134880	141450	136560	124060	2	10.725
Q9RRK7	Uncharacterized protein	DR_2482	0.11906	354230	361840	357210	299110	343810	381170	403980	463660	10	38.571
Q9RRK5	Uncharacterized WD repeat-containing protein DR_2484	DR_2484	0.30188	282710	386700	354890	313160	334240	245020	353350	227360	5	19.45
Q9RRK3	Uncharacterized protein	DR_2486	0.350696	130920	163890	130550	174460	145970	144500	123290	133770	3	18.434
Q9RRK0	Uncharacterized protein	DR_2489	0.144506	1753100	2347900	1682000	2350200	1767800	1572200	1807800	1557300	10	177.72
Q9RRJ8	Uncharacterized protein	DR_2491		44960		44418						2	1.0397
Q9RRJ7	Carboxypeptidase G2	DR_2493	0.0310745	6359800	7500300	6371400	6755200	5892900	5630300	5651200	5918800	11	314.13
Q9RRJ2	GGDEF family protein	DR_2498	0.362169	292490	510470	294880	397540	469160	373330	431170	451220	5	21.886
Q9RRJ0	Uncharacterized protein	DR_2500	0.210176	339490	245120	393310	237940	342020	373340	576140	322810	3	4.2355
Q9RRI9	Transcriptional regulator, sugar-binding, putative	DR_2501	0.331715	103120	87082		80319	72781	102880	117900	125730	5	9.5348
Q9RRI7	Prolyl endopeptidase	DR_2503	0.750949	1963200	1514700	1585000	1865100	1659400	1801500	1765600	1535200	14	131.89
Q9RRI6	Uncharacterized protein	DR_2504							1164000	1219800	1058700	2	2.4162
Q9RRI5	Uncharacterized protein	DR_2505	0.64512	2218200	2193000	2399200	2761500	2529000	2310400	2967700	2185400	9	57.771
Q9RRI4	Ferric enterobactin esterase-related protein	DR_2506	0.898162	7917700	11073000	9105900	11150000	9787400	9634300	10755000	8580800	17	323.31
Q9RRI3	Medium-chain fatty acid--CoA ligase	DR_2507	0.573624	3532200	2996200	2931300	3160500	2592100	3054700	2907700	3507500	12	64.839
Q9RRI2	Putative pre-16S rRNA nuclease	DR_2509	0.0779638	228350		182190	197720	336870	213930	294910	245070	4	10.03
Q9RRI1	Enoyl-CoA hydratase, putative	DR_2510	0.378409	3221800	3828100	3314000	3570500	3783900	3465800	3507900	3805100	11	190.8
Q9RRI0	Uncharacterized protein	DR_2511	0.472292	324730	159680	155440	162100		159970	181370	157360	3	12.151
Q9RRH9	Protein translation inhibitor, putative	DR_2512	0.885512	3162200	4085500	3776400	3580500	3930300	3276100	4193700	3380400	3	16.968
Q9RRH8	Uncharacterized protein	DR_2513	0.968867		121740	118400	113540	114170	105810	126160	126350	3	17.46
Q9RRH7	Uncharacterized protein	DR_2514	0.857121		335050		619390			536660	482920	3	23.038
Q9RRH6	Zinc protease, putative	DR_2515	0.203328	483020	674100	619920	658420	643270	665360	654990	788730	8	74.711
Q9RRH5	Uncharacterized protein	DR_2516	0.188588	72155	272420	168260	207010	264260	196670	236370	324170	4	34.795
Q9RRH0	Uncharacterized protein	DR_2521	0.614584	543130	729210	615140	722540	607050	605790	636410	657920	11	70.331
Q9RRG6	Dihydrolipoyl dehydrogenase	DR_2526	0.318543	6423200	5723600	5542800	6150200	3966000	6257500	5118300	5973200	10	262.88
Q9RRG5	Uncharacterized protein	DR_2527	0.822705	40113000	34924000	36724000	37207000	38579000	34736000	40778000	32901000	9	323.31
Q9RRG4	Uncharacterized protein	DR_2528	0.396207	27673000	35558000	29433000	28254000	24129000	28400000	31321000	28483000	15	323.31
Q9RRG3	Uncharacterized protein	DR_2529	0.0187329	3348400	3083000	2612000	2886300	3857300	3383300	4055400	3473900	3	201.81
Q9RRG1	Thiosulfate sulfurtransferase	DR_2531	0.426973	310410	451960	352120	446680	329130	295470	404030	384510	4	13.058
Q9RRF9	Uncharacterized protein	DR_2533	0.77592	639900	725570	704920	760230	770890	622220	788760	703290	6	58.625
Q9RRF8	UPF0157 protein DR_2534	DR_2534								63806		2	3.2803
Q9RRF7	Hydrolase, putative	DR_2535	0.101273	2189200	1581100	1552300	1861300	1318700	1566000	1486800	1449500	6	79.076
Q9RRF4	Cytochrome P450	DR_2538	0.367877	1276800	1244900	1356600	1451300	1360000	1402900	1389000	1374000	11	75.16
Q9RRF3	Iron dependent repressor, putative	DR_2539		100390								3	4.6989
Q9RRF2	Uncharacterized protein	DR_2540	0.513308	1495100	1847100	1554100	1857900	1692400	1826400	1735200	1789800	9	203.57
Q9RRF0	Peptidyl-prolyl cis-trans isomerase	DR_2542	0.25111	9500100	13509000	10848000	11847000	11378000	9254700	10033000	10025000	7	323.31
Q9RRE7	Uncharacterized protein	DR_2545	0.94909	10746000	12695000	10712000	11449000	10407000	12386000	10447000	12173000	19	323.31
Q9RRE6	Uncharacterized protein	DR_2546	0.554124	126450	200210	222730	169090	198130	195330		187230	4	4.1346
Q9RRE4	Probable transcriptional regulatory protein DR_2548	DR_2548	0.606324	10243000	13323000	13451000	1920600	9986500	13081000	10491000	11714000	7	55.354
Q9RRE3	Epoxide hydrolase-related protein	DR_2549	0.0416924	1141700		1188700	933750	1586200	1289500	1532800	1229900	3	28.332
Q9RRE1	Uncharacterized protein	DR_2551	0.602654	1124400	1288100	1365300	1750700	1192400	1412300	1359600	1242400	8	117.69
Q9RRD9	Carbohydrate kinase, putative	DR_2553	0.790686	608810	1198900	838890	916010	855760	798800	826990	937030	10	67.364
Q9RRD6	Response regulator	DR_2556	0.808103	1709600	2493100	2044700	2346200	1996200	2236900	2301900	2252400	12	296.02
Q9RRD5	Uncharacterized protein	DR_2557	0.642906	386120	916650	620310	866750	779670	819810	617840	837350	4	29.998
Q9RRC9	Uncharacterized protein	DR_2563	0.227183	962840	859250	664310	525640	691910	619780	474620	616640	5	21.584
Q9RRC8	Uncharacterized protein	DR_2564		104000		105130			123010			4	5.3693
Q9RRC7	Iron-sulfur binding reductase, putative	DR_2565	0.282609	2553400	2975700	2176400	2444800	2319700	3068200	2701800	3592600	24	320.57
Q9RRC6	Uncharacterized protein	DR_2566	0.704302	220520	290080	242020	258940	309540	194470	330030	234380	3	19.665
Q9RRC5	N-acetylmuramoyl-L-alanine amidase-related protein	DR_2567	0.127634	2007200	1847400	1855000	1929300	1786000	1618500	1905500	1372300	10	181.07
Q9RRC2	Uncharacterized protein	DR_2570	0.0750333	2837800	1544100	1407400	1505100	789800	1017600	911280	968890	3	39.48
Q9RRB8	Transcriptional regulator, HTH_3 family	DR_2574	0.515586	138220	409350	278800	334120	221490	192510	192030	359950	3	29.94
Q9RRB3	LytR/CspA/Psr family protein	DR_2581	0.642131	1311200	1878800	1486100	1782000	1596700	1433100	1716500	1415100	12	115.37
Q9RRB2	Uncharacterized protein	DR_2582	0.817722		103680	67557	82869	85212	85779	67568	114130	2	7.2969
Q9RRB1	Malate oxidoreductase	DR_2583	0.394422	2587200	2908700	2809000	3034900	2736200	3026200	2825800	3411700	19	272.33
Q9RRA9	Uncharacterized protein DR_2585	DR_2585	0.525926	195170	194200	159110	156520	161380	174090	184500	149570	3	17.486
Q9RRA8	Exodeoxyribonuclease 7 small subunit	DR_2586							180960			2	8.087
Q9RRA7	Uncharacterized protein	DR_2587	0.0403897	780600	613720	754040	410710	1160300	892810	1049600	747480	4	10.217
Q9RRA6	Iron ABC transporter, periplasmic substrate-binding protein, putative	DR_2588	0.1294	50516000	56912000	42833000	45573000	46560000	37284000	46467000	35525000	11	323.31
Q9RRA4	Iron ABC transporter, ATP-binding protein	DR_2590	0.258283	1106800	1225900	900190	1308300	1025300	1090800	989940	933180	9	111.82
Q9RRA3	Uncharacterized protein	DR_2591	0.234873	437800	244410	409170	422140	481990	385190	542410	409320	5	23.365
Q9RRA2	Uncharacterized protein	DR_2592	0.110028	483080	286940	414220	523790	659130	503110	481530	559670	5	24.938
Q9RRA1	Uncharacterized protein	DR_2593	0.228051	2979100	3519100	2628600	527050	3123800	3356100	3009900	4193000	7	117.63
Q9RRA0	Magnesium protoporphyrin chelatase, putative	DR_2594	0.0359663	27973000	37139000	28143000	35792000	24239000	22463000	24787000	23166000	20	323.31
Q9RR99	Oxidoreductase, short-chain dehydrogenase/reductase family	DR_2595	0.813366	914680	1239400	1132900	1482800	1192700	1102400	1338300	998690	11	67.566
Q9RR98	Uncharacterized protein	DR_2596	0.0771489	7028000	8007500	6645500	8145400	6654200	6334800	6798500	6263700	11	323.31
Q9RR95	Uncharacterized protein	DR_2599	0.94167	3044400	2815400	2646700	3323900	3215000	2790700	3124300	2639300	15	226.22
Q9RR93	Uncharacterized protein	DR_2601	0.821968	308840		262970	220940	276440	242330	283090	227030	2	36.485
Q9RR87	Uncharacterized protein	DR_2608	0.744177	244460	643600	598590	746890	537320	622040	678130	556730	3	67.807
Q9RR86	BrkB protein, putative	DR_2609	0.744618	864530	1558500	1384800	1546000	1140000	1486400	1422600	1563400	3	114.07
Q9RR85	Amino acid ABC transporter, periplasmic amino acid-binding protein	DR_2610	0.777552	3844000	4253300	4146800	4563000	4614500	4095100	4789700	3661700	12	189.03
Q9RR83	Hydrolase, CbbY/CbbZ/GpH/YieH family	DR_2613	0.790665	1899600	2525200	2328900	2904700	2232300	2297400	2561500	2314700	11	184.83
Q9RR82	Uncharacterized protein	DR_2614	0.55087	1418200	1950000	1423400	610060	1725200	1425100	1658600	1355800	9	156.75
Q9RR77	Cytochrome c oxidase, subunit I	DR_2620				67163		70763	96342	106080	118290	2	4.734
Q9RR75	Uncharacterized protein	DR_2622	0.962436	981980	1470700	1072000	1287300	1157500	1132800	1168200	1378100	6	111.61
Q9RR74	Uncharacterized protein	DR_2623	0.398076	2917000	1499600	1953200	1739400	1574700	1700300	1911000	1688900	8	134.58
Q9RR73	Uncharacterized protein	DR_2624				67163		157630	103950	152770	129790	3	5.6944
Q9RR72	Uncharacterized protein	DR_2625	0.115634	182240	148530	130810	150250	164490	180740	184810	174640	5	11.871
Q9RR71	Carboxylesterase, type B	DR_2626	0.0339542	3894700	3398200	3510300	4344500	3383400	3166500	2977000	2545800	15	323.31
Q9RR66	Deoxycytidylate deaminase, putative	DR_2631	0.162181	1174000	1374400	1157200	1301400	1636800	1199300	1477100	1388100	6	38.317
Q9RR65	Dihydrofolate reductase	DR_2632	0.839866	184460		190800	363100	197570	195890	276310	259120	4	15.437
Q9RR62	Pyruvate kinase	DR_2635	0.13075	19461000	24548000	21777000	23044000	18662000	20658000	17580000	21825000	25	323.31
Q9RZE8	Chromosome partitioning ATPase, putative, ParA family	DR_A0001	0.983453	2000200	3158200	2334000	2743200	2514000	2467000	2457200	2774100	6	207.34
Q9RZE6	Succinate-semialdehyde dehydrogenase	DR_A0003	0.860451	1954700	2367100	2235200	2503000	1974500	2449900	2047000	2747900	15	128.95
Q9RZE4	Alcohol dehydrogenase, zinc-containing	DR_A0005	0.000319947	4571100	4553900	3860100	4312600	2040600	2403600	2136200	2921200	12	120.94
Q9RZE3	Uncharacterized protein	DR_A0006	0.32614	4585400	1790300	2607700	2756400	2280500	2290400	2294100	2110500	11	230.8
Q9RZD8	Uroporphyrin-III C-methyltransferase/uroporphyrinogen-III synthase	DR_A0011	0.818223	421160	387950	354300	373270	333040	422460	295180	447830	9	37.354
Q9RZD7	Uncharacterized protein	DR_A0012	0.443723	1242300	1775200	1500100	1731600	1386000	1819500	1637700	1990400	15	144.24
Q9RZD6	Ferredoxin-nitrite reductase	DR_A0013	0.10679	20315000	21118000	20210000	22453000	19108000	20291000	19005000	20631000	21	323.31
Q9RZD4	Uncharacterized protein	DR_A0019						57623				2	0.79024
Q9RZD3	Cobinamide kinase/cobinamide phosphate guanylyltransferase	DR_A0020	0.910664	338350	225510	288410	275040	266110	281870	295460	272260	4	8.3088
Q9RZD1	Uncharacterized protein	DR_A0022	0.42757	2891600	3157000	2721100	3103500	3107300	2541700	3071400	2474300	21	323.31
Q9RZC7	Uncharacterized protein	DR_A0027	0.477922	572000	964630	692110	760350	557060	710420	617300	803460	7	51.15
Q9RZC4	1-pyrroline-5-carboxylate dehydrogenase, putative	DR_A0030	0.412704	659250	797440	755350	849680	551460	669940	629710	902440	9	85.908
Q9RZC3	Glucose-1-phosphate thymidylyltransferase, putative	DR_A0031	0.283796	1469800	1508500	1415400	1533600	1269300	1417900	1141300	1590400	7	125.91
Q9RZC2	Mannose-1-phosphate guanylyltransferase	DR_A0032	0.343924	5739600	8821400	7639500	9416200	8845200	8452400	9448100	8553800	12	190.6
Q9RZC1	ExoP-related protein	DR_A0033	0.444643	8631500	10447000	10372000	12125000	10743000	10888000	11372000	11098000	23	323.31
Q9RZC0	UDP-galactose-lipid carrier transferase	DR_A0034	0.725421	522780	494670	566900	611000	556760	573990	539830	565160	6	20.942
Q9RZB7	Glycosyltransferase	DR_A0037	0.104412	146980	167690	258850	199930	196210	298690	268520	259600	3	9.7817
Q9RZB6	Rhamnosyltransferase, putative	DR_A0038	0.0441178	789210	614780	653110	528760	673660	895990	920280	976710	8	10.47
Q9RZB5	Mannosyltransferase	DR_A0039	0.00687727	1349500	1399900	1441000	1476400	1513300	1692100	1679800	1692900	11	157.21
Q9RZB4	First mannosyl transferase	DR_A0040	0.87511	2714500	3437200	3080700	3728000	3183200	3311600	3480900	3141200	12	283.63
Q9RZB3	Thymidine diphosphoglucose 4,6-dehydratase	DR_A0041	0.0316307	16307000	14243000	13240000	14571000	12380000	13488000	10946000	12251000	15	306.13
Q9RZB2	Glucose-1-phosphate thymidylyltransferase	DR_A0042	0.270348	5920900	7199600	6164600	7316300	6315600	5498900	6793800	5759400	8	104.61
Q9RZB1	Lipopolysaccharide biosynthesis protein, putative	DR_A0043	0.35562	4409500	5138600	3744400	4518800	4472500	4153400	3949400	3939600	6	103.87
Q9RZB0	dTDP-4-rhamnose reductase-related protein	DR_A0044	0.156403	2045600	1943800	1844300	1866800	2095800	2010700	2298700	1920100	11	58.76
Q9RZA9	Uncharacterized protein	DR_A0045	0.392922	307080			298390	354180	303200	407950	267770	6	21.313
Q9RZA7	Phospho-sugar mutase, putative	DR_A0047	0.843405	7718400	8091600	7523200	8041600	7057600	8358600	7285800	9093300	18	222.52
Q9RZA6	Mannose-6-phosphate isomerase, putative	DR_A0048	0.656874	1275300	1394900	1135600	1513300	1197600	1353000	1311200	1289800	9	173.79
Q9RZA5	Response regulator	DR_A0049	0.255376	72555	118220	73415	111680	114820	101800	119370	108950	2	11.894
Q9RZA3	Uncharacterized protein	DR_A0051	0.202141	67025	103240	88252	125970	74190	83778	80650	64566	2	13.971
Q9RZA2	Uncharacterized protein	DR_A0052								83825		2	3.5443
Q9RZA1	Acetyl-CoA acetyltransferase	DR_A0053	0.0698985	1675600	1528400	1592000	1882800	1298300	1486900	1494200	1547300	15	127.37
Q9RZA0	Succinyl-CoA:3-ketoacid-CoA transferase, putative	DR_A0054	0.213139	177290	207200	179570	213680	191310	168570	168150	186520	4	43.66
Q9RZ97	TerF-related protein	DR_A0057			62132			80713				3	11.571
Q9RZ96	Uncharacterized protein	DR_A0058				954040						3	2.5333
Q9RZ95	Uncharacterized protein	DR_A0059	0.767314	176480	210220	205300	218050	205970	192890	209510	188680	3	10.157
Q9RZ94	Uncharacterized protein	DR_A0060	0.128157	695930	923760	729090	920970	719280	592690	764870	672780	11	80.394
Q9RZ93	Drug transport protein, putative	DR_A0061		504720		628640			605640			5	20.225
Q9RZ91	Uncharacterized protein	DR_A0063										2	2.4635
Q9RZ90	Serine protease, subtilase family	DR_A0064	0.631668	573110	781930	603810	782060	704070	641500	720370	531840	5	110.43
Q9RZ88	N-acetylglucosamine-6-phosphate deacetylase	DR_A0066	0.966371	507010	642210	527500	522490	605810	567350	467410	551140	4	63.571
Q9RZ87	CoA transferase, subunit B	DR_A0067	0.465071	311120	580950	326500	425430	339560	345680	353990	395520	4	21.819
Q9RZ86	CoA transferase, subunit A	DR_A0068	0.782765		55401	42607	54095	42024	41878	55953	56230	2	2.1467
Q9RZ85	Cleavage and polyadenylation specificity factor-related protein	DR_A0069	0.132597	2105800	2279600	2129200	2360000	2042800	2094200	2019100	2199200	13	107.57
Q9RZ83	Transcriptional repressor SmtB	DR_A0071										2	0.39183
Q9RZ81	Cation-transporting P-type ATPase	DR_A0073	0.603474	1543500	2035500	1563300	1849800	1612500	1847600	1894100	1947500	14	110.56
Q9RZ80	Uncharacterized protein	DR_A0074	0.669257	1327500	1335900	946710	1111100	1198000	883040	1376800	1005800	6	46.509
Q9RZ56	Uncharacterized protein	DR_A0098	0.00951148	619750	669700	699950	580320	570100	497990	444670	503080	2	105.34
Q9RZ49	Uncharacterized protein	DR_A0105		140430		99205	96037					2	13.682
Q9RZ33	Uncharacterized protein	DR_A0120	0.0546819	1257700	2162500	1698000	2095900	1208300	1309400	1140400	1066000	8	273.45
Q9RZ32	Aminotransferase, class III	DR_A0121	0.66284	75790	146660			90551	85112	95811		3	4.748
Q9RZ30	Arsenate reductase	DR_A0123	0.171123		144380	107710	110530	103450	97949	85876	100850	3	9.686
Q9RZ29	Uncharacterized protein	DR_A0124	0.0791462	263960	404460	295910	353190	374830	362880	505390	477490	6	36.259
Q9RZ28	Uncharacterized protein	DR_A0125	0.337576	544290	596400	519820	580760	596640	578140	729530	534750	9	79.788
Q9RZ24	Uncharacterized protein	DR_A0129	0.639199	528770	783460	637570	836980	629700	622830	748850	631020	7	61.072
Q9RZ23	Methyltransferase, putative	DR_A0130				172990				414090	374420	2	3.4385
Q9RZ22	Uncharacterized protein	DR_A0131	0.526498	312620	354830	388590	306770	331310	318380	339570	509160	13	37.91
Q9RZ19	Uncharacterized protein	DR_A0134							97541			2	1.4925
Q9RZ18	ABC transporter, periplasmic substrate-binding protein, putative	DR_A0135	0.00874978	12760000	9237700	10122000	10562000	7934100	6471800	7076900	6223900	12	136.66
Q9RZ16	Amino acid ABC transporter, ATP-binding protein	DR_A0137	0.946395	269870	348970	275350	304880	269610	284280	294040	344320	5	25.704
Q9RZ13	Uncharacterized protein	DR_A0140	0.106976	314870	385070	307150	356130	317130	307060	256530	307200	4	26.946
Q9RZ12	Uncharacterized protein	DR_A0141	0.31883	15773000	19158000	15726000	3353300	20042000	14594000	20208000	16253000	8	273.63
Q9RZ11	Transcriptional regulator, TetR family	DR_A0142	0.224146		150010	130480	172830	112810	138830	139460	129690	3	8.863
Q9RZ10	3-hydroxyacyl-CoA dehydrogenase, putative	DR_A0143	0.712564	4707900	7509700	6976600	7270800	6548400	7108200	6611600	7268600	13	249.64
Q9RZ09	Uncharacterized protein	DR_A0144	0.711765	4717400	3984600	4331400	3487600	4320900	4282800	4611000	3793000	11	163.67
Q9RZ08	Peroxidase, putative	DR_A0145	0.0872076	4870800	5201700	4301300	4780100	4341800	4309300	4632700	3856300	18	165.61
Q9RZ07	Uncharacterized protein	DR_A0146	0.747532	9148300	6385100	7925700	7647300	7544800	8051400	7204100	7480200	16	258.28
Q9RZ04	Agmatinase, putative	DR_A0149						202950		207620		5	5.5317
Q9RZ03	Uncharacterized protein	DR_A0150	0.560135	1492900	1116100	1294700	1490600	1829900	1165500	1834300	1118400	8	87.233
Q9RYZ9	Glucosamine--fructose-6-phosphate aminotransferase-related protein	DR_A0154	0.692599	535230	574540	521300	606460	508960	537040	551980	595610	5	12.647
Q9RYZ8	Integrase/recombinase, putative	DR_A0155	0.0855199	327850	373620	331290	350620	337660	328010	300610	287370	4	9.634
Q9RYZ6	Phosphate-binding protein	DR_A0157	0.562574	505900	726020	460810	568490	640470	406490	536360	492120	6	58.693
Q9RYZ2	Uncharacterized protein DR_A0161	DR_A0161				85847						3	9.5799
Q9RYY9	Thioredoxin 1	DR_A0164	0.611847	1233300	1444900	1190500	1256800	1434100	1056400	1201300	1227200	4	13.168
Q9RYY8	Uncharacterized protein	DR_A0165		127610		103780	103670					2	21.807
Q9RYY4	Molybdenum ABC transporter, periplasmic molybdate-binding protein, putative	DR_A0169	0.408926	222710	295860	228980	271120	237020	241900	255170	213510	6	30.469
Q9RYX6	Xanthine dehydrogenase, C-terminal subunit	DR_A0178	0.132812	2079200	1954500	2041500	1973700	2105600	2780400	2054600	2855400	16	178.06
Q9RYX2	Uncharacterized protein	DR_A0182	0.862692	457330	700200	552830	527340	509210	512250	653030	518250	7	58.543
Q9RYX1	Uncharacterized protein	DR_A0183	0.0879381		237120	176440	183910	240360	254640	448080	316230	4	14.901
Q9RYW9	Exopolyphosphatase	DR_A0185	0.101549	1381600	1802300	1455200	1507300	1680200	1604100	1851000	1998900	14	75.877
Q9RYW8	UvrABC system protein A	DR_A0188	0.0304503	975160	1035900	983330	1070400	883030	904210	905630	994230	13	78.25
Q9RYW6	Uncharacterized protein	DR_A0190	0.279647	244570	288020	219270	285820	271720	216270	232730	215250	8	18.941
Q9RYW5	Uncharacterized protein	DR_A0191	0.863426	522450	595120	508650	537460	511590	517570	559120	594950	9	40.013
Q9RYW2	Uncharacterized protein	DR_A0194	0.231069		90310	77572	91373	76325			81187	4	2.3425
Q9RYW1	Oxidoreductase, short-chain dehydrogenase/reductase family	DR_A0195	0.480952	54846	79421	57421	93617	45745	69054	52306	81282	3	6.5102
Q9RYW0	Acyl-CoA dehydrogenase, putative	DR_A0196	0.956308	146040	250940	216820	268870	193230	200330	213820	267930	7	13.539
Q9RYV6	Oxidoreductase, short-chain dehydrogenase/reductase family	DR_A0200	0.509804	477240	448730	421620	321890	488510	405500	556920	370060	5	7.4707
Q9RYV4	Superoxide dismutase (SodC), Cu-Zn family	DR_A0202	0.00119305	1558600	1706600	1284300	1697100	727560	765590	878830	635990	9	166.78
Q9RYV3	Oxidoreductase, putative	DR_A0203	0.00105825	9007100	8768900	10066000	11220000	5098200	4802200	5098300	4041300	17	217.84
Q9RYV2	Response regulator	DR_A0204	0.271032	241090	446360	367390	479800	471450	425000	464070	460650	6	26.219
Q9RYV1	Sensor histidine kinase	DR_A0205	0.662577	348880	345970	308490	388560	347770	326000	432850	339270	9	44.19
Q9RYV0	Oligoendopeptidase F, putative	DR_A0206	0.767812	6566900	5853200	6788800	7208800	5529900	7161400	6232800	6918500	18	314.27
Q9RYU9	Uncharacterized protein	DR_A0207	0.848589	2882900	3091800	2584300	2799700	3181600	2680000	2846200	2508600	17	224
Q9RYU6	Transcriptional regulator, GntR family	DR_A0211			111980	63939	70403	65768				4	17.002
Q9RYU4	NAD(P)H dehydrogenase (quinone)	DR_A0214	0.200626	5318800	7390800	5719800	7637700	5728600	5484800	5624600	5412800	5	237.63
Q9RYU2	Esterase, putative	DR_A0216	0.308325	446640	442040	641760	501280	404610	518460	474530	379880	4	66.482
Q9RYU1	Uncharacterized protein	DR_A0217									25576	2	2.2156
Q9RYT8	Aldehyde dehydrogenase	DR_A0220	0.575853	193000	142010	128110	176680	121820	175900		142930	4	17.746
Q9RYT5	4-hydroxyphenylacetate-3-hydroxylase	DR_A0223	0.701104		1319300		1105300	1005300	1380300		1047700	4	4.908
Q9RYT2	2-hydroxyhepta-2,4-diene-1,7-dioate isomerase/5-carboxymethyl-2-oxo-hex-3-ene-1,7-dioate decarboxylase	DR_A0226	0.607135	126460	131330	75998	94538	105440	79287	91316	118020	4	9.5638
Q9RYS9	Uncharacterized protein	DR_A0229	0.063518	757080	813050	1048200	1082800	538800	874670	625200	670710	5	10.246
Q9RYS8	Uncharacterized protein	DR_A0230	4.11067e-05	2818600	2800400	2710300	2758400	2274600	2378800	2380600	2403100	10	186.37
Q9RYS7	Oxidoreductase	DR_A0231	0.653912	1439900	1490900	1416400	1538000	1125100	1470300	1219000	1777900	13	154.06
Q9RYS6	Oxidoreductase	DR_A0232	0.0273959	1576800	2012900	1855100	1889100	1426300	1467600	1401600	1686500	11	144.89
Q9RYS5	Oxidoreductase, iron-sulfur subunit	DR_A0233	0.636921	328500	298290	259420	307020		177750		849960	3	14.298
Q9RYS3	Oxidoreductase, iron-sulfur subunit	DR_A0235	0.00508535	731170	753140	648200	765400	514840	587770	593710	607640	3	96.951
Q9RYS2	Oxidoreductase	DR_A0236	0.0746633	1442600	1947200	1678500	1805900	1315800	1359200	1406500	1643800	10	162.8
Q9RYS1	Oxidoreductase	DR_A0237	0.0738736	2294400	2073000	2176900	2284600	1913900	2222900	1896300	1983200	17	125.66
Q9RYS0	Uncharacterized protein	DR_A0238	0.785443	56769	68353	74464	100390		69520	88320		3	7.3433
Q9RYR7	Beta lactamase-related protein	DR_A0241	0.395117	1264200	1429500	1052900	1320700	1225700	1115600	1333100	1003100	14	152.94
Q9RYR4	Uncharacterized protein	DR_A0244		55390					56209			2	2.2312
Q9RYR2	Extracellular solute-binding protein, family 5	DR_A0246	0.336493	3462600	4122100	3503900	4218700	3576000	3391400	4053900	3111100	12	229.48
Q9RYR1	Drug transport protein, putative	DR_A0247	0.505269	819500	753550	752740	481290	531040	689110	640150	701990	6	51.002
Q9RYQ8	Acyl-CoA dehydrogenase, putative	DR_A0250	0.126473	490470	601040	635160	709140	495590	537040	488680	536090	10	91.182
Q9RYQ7	NADPH quinone oxidoreductase, putative	DR_A0251	0.606538	903130	854320	721480	998780	789600	850760	1112200	922630	8	33.491
Q9RYQ6	Transcriptional regulator, MerR family	DR_A0252									90067	2	3.281
Q9RYQ4	Aculeacin A acylase	DR_A0255		68920	76551		99788	58532				4	11.323
Q9RYQ2	Ankyrin-related protein	DR_A0257	0.14299	648920	900270	779870	751880	672950	683500	687400	631640	6	28.35
Q9RYQ1	Uncharacterized protein	DR_A0258	0.33275	463160	627760	432320	427590	553770	346340	427510	329130	4	11.285
Q9RYQ0	Catalase	DR_A0259	0.00647869	16433000	16650000	15786000	18008000	13547000	14251000	14256000	13954000	23	323.31
Q9RYP6	Branched-chain amino acid ABC transporter, periplasmic amino acid-binding protein	DR_A0263	0.550055	122920	228670	169170	204750	166650	170510	171630	154460	3	22.998
Q9RYP5	Uncharacterized protein	DR_A0265	0.0435788	170400	214390	187010	181720	183990	145050	130780	133310	4	5.5611
Q9RYP4	Uncharacterized protein	DR_A0266	0.122946	1048200	1518900	1090000	1499900	990420	953200	1170800	967470	11	62.748
Q9RYN9	Sugar transporter, putative	DR_A0271	0.137143	315110	361270	346300	256500	433410	295830	415600	403350	5	12.802
Q9RYN8	Uncharacterized protein	DR_A0272	0.205879	2116000	2400300	2204500	2678200	1997500	2174500	2122700	2282600	12	173.58
Q9RYN7	Uncharacterized protein	DR_A0273	0.294295		88289	79906	100890	83794	81389	76783	82652	3	5.9855
Q9RYN6	Flavin monoamine oxidase-related protein	DR_A0274	0.370618	10327000	11225000	10816000	9766800	9226400	12170000	11444000	12537000	25	323.31
Q9RYN5	Cytochrome C6, putative	DR_A0275	0.0865423	2076500	1352600	1909000	940480	601700	1513600	629450	742930	2	16.312
Q9RYN4	Malate oxidoreductase	DR_A0276	0.316544	2097000	2436800	2442800	2603400	2325300	2561600	2527800	2790900	16	183.17
Q9RYN3	Malate synthase	DR_A0277	0.967404	6158700	8710500	6959800	8718500	6412100	7781400	7572600	8922000	22	323.31
Q9RYN0	Uncharacterized protein	DR_A0281	0.395298	7312800	4510700	5497300	6430300	5342700	5894500	5714000	4120700	2	80.574
Q9RYM9	Uncharacterized protein DR_A0282	DR_A0282	0.01764	30447000	32281000	30683000	32525000	28629000	27744000	30289000	26681000	25	323.31
Q9RYM8	Probable subtilase-type serine protease DR_A0283	DR_A0283	0.671748	29189000	35117000	30996000	36560000	32892000	29684000	36294000	28645000	27	323.31
Q9RYM4	Uncharacterized protein	DR_A0288					883340	1074600	829110		855500	3	24.645
Q9RYM1	2,4-dihydroxyhept-2-ene-1,7-dioic acid aldolase	DR_A0291	0.346196	149550	224560	153460	183800	165030	153020	162400	153150	2	6.1145
Q9RYM0	Uncharacterized protein	DR_A0292	0.525629	160940	127200	91847	176140	196280	119740	161000		2	7.1699
Q9RYL9	UPF0192 protein DR_A0293	DR_A0293	0.519394	940610	1078500	976150	1116200	1119300	962250	1062300	1120100	16	64.985
Q9RYL8	Uncharacterized protein	DR_A0294	0.693911	147780		150910		145570	142260	174040		5	20.221
Q9RYL3	Copper resistance protein, putative	DR_A0299	0.688449	3931900	2684800	2984900	3677000	3877000	3556000	3849500	2677000	6	64.456
Q9RYL2	Uncharacterized protein	DR_A0300		359440	182660					328190		2	8.9969
Q9RYL1	Methylamine utilization protein	DR_A0301						42204			82519	3	3.0299
Q9RYL0	Uncharacterized protein	DR_A0302	0.419158	29039000	29643000	22745000	22899000	26281000	22247000	25930000	22106000	10	305.99
Q9RYK8	Uncharacterized protein	DR_A0304	0.778145	771040	1059500	791390	963990	853270	882480	869270	1085300	9	66.036
Q9RYK7	Uncharacterized protein	DR_A0305						51967				3	1.6604
Q9RYK4	Transcriptional regulator, TetR family	DR_A0308				831330						3	7.3995
Q9RYI7	N-glycosidase F, putative	DR_A0325	0.0653401	573990	690060	569080	804000	605630	486640	491980	430990	10	59.955
Q9RYI3	Glycosyltransferase, putative	DR_A0329	0.521278	38279	71567	57451	84735	54131	54597		58568	3	7.9651
Q9RYI1	Uncharacterized protein	DR_A0331	0.338687	13576000	12718000	12894000	14510000	13283000	13025000	13298000	11910000	19	323.31
Q9RYI0	Protein kinase, putative	DR_A0332	0.738774	106280	116440	115900	130990	113280	101440	139970	99950	4	11.699
Q9RYH9	FraH-related protein	DR_A0333	0.0776525	5791100	7289500	5325800	6660400	5777200	4930500	5033000	4832700	5	323.31
Q9RYH8	Uncharacterized protein	DR_A0334	0.584237	1880400	2270400	1791200	2322500	1957400	1927300	1995400	2051500	12	130.24
Q9RYH6	Glutaryl-CoA dehydrogenase	DR_A0337	0.475834	1026400	1117100	1399100	1220300	1012500	1199700	1041200	1215400	8	55.289
Q7DF92	Uncharacterized protein	DR_A0345	0.0839212	184010	227330	177580	237080	146800	158470	205880	139410	5	16.328
Q9RYG8	ABC transporter, ATP-binding protein	DR_A0349									11071000	3	0.8544
Q9RYG7	Response regulator PilH, putative	DR_A0350	0.860415	3471500	2158400	2877900	3895100	4021400	3222900	1413200	3251100	4	38.193
Q9RYG6	Uncharacterized protein	DR_A0351	0.768627	273220	210710	242200	208700	259840	218090	288910	199290	4	6.4552
Q9RYG5	Methyl-accepting chemotaxis protein	DR_A0352	0.640449	3880100	4002100	3549400	3992000	4007700	3752600	3988400	3915800	20	323.31
Q9RYG4	Methyl-accepting chemotaxis-related protein	DR_A0353	0.0263222	3373500	2833600	3074900	3300000	3764600	3565400	3522600	3523900	14	228.3
Q9RYG3	Methyl-accepting chemotaxis protein	DR_A0354	0.141851	6993900	8656200	7522500	7815900	8422800	8090200	8522000	8692500	20	323.31
Q9RYG1	Response regulator	DR_A0357	0.890385	2788400	3928100	3369700	3582900	3360400	3314600	3362500	3487100	13	166.78
Q9RYG0	Uncharacterized protein	DR_A0358	0.887652	387650	335250	281350	482060	421130	321370	402580	310910	7	44.034
Q9RYF8	Threonine synthase	DR_A0360	0.166319	450140	400610	380460	409010	517280	451800	387590	562950	7	55.53
Q9RYF7	Cation transporter, putative	DR_A0361	0.350932		118240	116460	179470	105970	112830	130080	103340	4	11.434
Q9RYF5	P49 secreted protein	DR_A0363	0.951439	166270	229580	189090	186410	154310	176670	214150	220980	5	15.854
Q9RYF4	Oxidoreductase, short-chain dehydrogenase/reductase family	DR_A0364	0.000831064	3141900	3386800	3202600	3447500	2746200	2668500	2387300	2687300	11	228.02
Q9RYF1	UDP-galactopyranose mutase	DR_A0367	0.296816	759790	1124600	883080	1118800	682140	771220	828040	1054600	10	65.552
Q9RYF0	Uncharacterized protein	DR_A0368	0.0107521	2752300	3598800	3094200	3195500	2181200	2330800	2180700	2411100	11	196.4
Q9RYE9	Uncharacterized protein	DR_A0369	0.286323	351640	512880	377660	402970	418090	479080	448790	489320	8	66.011
Q9RZV9	Chromosome partitioning ATPase, putative, ParA family	DR_B0001	0.163665	2070100	1465800	1398900	1945400	1353000	1410700	1388500	1492900	7	85.5
Q9RZV8	Probable plasmid-partitioning protein ParB	DR_B0002	0.593008	3492600	4221300	3292300	4288600	3963900	3364200	3743200	3572300	12	147.53
Q9RZV4	Metal binding protein, putative	DR_B0007	0.121566	29498000	15435000	22650000	21599000	19435000	17616000	13088000	14376000	11	314.87
Q9RZV3	Cob(I)alamin adenosyltransferase	DR_B0008	0.491392	3303500	7301900	6426500	7707500	6350200	6932600	7537500	7084400	9	318.09
Q9RZV0	Histidinol-phosphate aminotransferase	DR_B0011	0.447232	315540	351040	291760	292270	225760	285150	277430	359440	5	12.674
Q9RZU7	Hemin ABC transporter, periplasmic hemin-binding protein, putative	DR_B0014	0.0433132	24525000	24086000	21688000	27209000	21856000	18702000	22553000	17763000	12	319.54
Q9RZU4	Iron-chelator utilization protein, putative	DR_B0017	0.00678943	689640	864290	707840	859500	477720	480470	536650	495180	7	53.997
Q9RZU0	Uncharacterized protein	DR_B0023	0.642212	202200	275120	242610	300650	274980	258530	237330	299070	5	29.391
Q9RZT9	Sigma-B regulator RsbR	DR_B0024	0.200037	1094300	1555600	1450300	1418400	1469100	1541800	1582900	1577500	9	50.444
Q9RZT8	Sigma-B regulator RsbS	DR_B0025	0.199202		66107	72440		89553	70567	108280		2	12.335
Q9RZT7	Sigma-B regulator RsbT	DR_B0026	0.384539	219210	334120	275760	312330	300350	293550	328680	323480	4	27.944
Q9RZT6	TorS-related protein	DR_B0027	0.895553	448230	718780	518230	657900	555050	577410	574490	600430	4	46.547
Q9RZT5	Sensor histidine kinase/response regulator	DR_B0028	0.325078	1126700	1386100	995740	1273900	1348900	1137200	1398400	1345100	14	63.371
Q9RZT4	Sensor histidine kinase/response regulator	DR_B0029	0.710251	859100	1358900	995890	1288000	1236100	1049600	1291600	1131800	10	35.387
Q9RZT3	Chromosome partitioning protein, ParB family	DR_B0030	0.462489	2093500	2833700	2214300	2664800	2376200	2264200	2407300	2146800	8	197.91
Q9RZT2	Chromosome partitioning ATPase, putative, ParA family	DR_B0031	0.916059	3164600	2166500	2994100	3040400	2841400	2918200	2827400	2672400	10	105.21
Q9RZT0	Arylesterase/monoxygenase	DR_B0033	0.141847	219500	326260	257940	267040	302910	315790	282060	397170	9	32.836
Q9RZS7	Uncharacterized protein	DR_B0037	0.0481362	1420000	2176600	1668800	1943000	2099900	4770300	6149900	5107000	8	221.12
Q9RZS6	Uncharacterized protein	DR_B0038	0.892749	161980	113170	150400	165840	135640	174660	143410	128830	2	9.3622
Q9RZS5	Uncharacterized protein	DR_B0039	0.13091	1588900	1592500	1416400	1679100	1602900	1825900	1862200	1609000	21	232.15
Q9RZS4	Uncharacterized protein DR_B0040	DR_B0040	0.866214	548280	534940	503700	523940	532620	545070	466050	586330	4	84.933
Q9RZS3	Uncharacterized protein	DR_B0041	0.973527	5901000	7266200	5664700	5852500	6808400	5818200	6197500	5799300	30	323.31
Q9RZS0	GGDEF family protein	DR_B0044	0.0205127	307340	373800	307120	359350	417320	432960	386980	504090	5	38.481
Q9RZR2	Uncharacterized protein	DR_B0054		145730	167110	129030				102370		2	12.861
Q9RZQ7	Uncharacterized protein	DR_B0063	0.868804	2090300	2881900	2543500	2555100	2583700	2336100	2573000	2704200	2	1.9358
Q9RZQ4	Uncharacterized protein	DR_B0066	0.108464	207580		203590	241080	209750	278400	374880	315300	6	12.432
Q9RZQ3	Extracellular nuclease, putative	DR_B0067	0.0947529	6192300	6543000	6393600	6706300	8465200	7780500	7344100	6385200	23	323.31
Q9RZQ2	Uncharacterized protein	DR_B0068				36943						3	4.5907
Q9RZQ0	Uncharacterized protein	DR_B0070	0.709728	361230	417290	312840	331810	357510	396610	350850	358130	7	28.475
Q9RZP7	PTS system, fructose-specific IIBC component	DR_B0073	0.313279	584270	968990	721180	868820	529690	741470	656670	768310	4	158.08
Q9RZP6	1-phosphofructokinase	DR_B0074	0.802297	418340	580490	533350	627980	511670	476330	744490	508130	3	70.704
Q9RZP5	Glycerol-3-phosphate regulon repressor	DR_B0076	0.135368	388990	297390	308300	323760	373580	352480	367170	390740	7	32.65
Q9RZP2	3-alpha-hydroxysteroid dehydrogenase, putative	DR_B0080								188020		2	6.0593
Q9RZP1	DNA-binding response regulator	DR_B0081	0.531664			68729	86395		82189	68413	56919	4	5.6833
Q9RZN4	Uncharacterized protein	DR_B0089	0.401818	288830	390040	321090	206760	327440	358870	293560	385550	8	58.682
Q9RZN2	Response regulator	DR_B0091							37161		36234	2	1.5371
Q9RZM9	Uncharacterized protein	DR_B0094	0.29912		95135	93617	109810	88577	115800	112060	124930	4	4.9535
Q9RZM6	Uncharacterized protein	DR_B0097		1155400				1138000	1101100	1314900	973340	2	4.7282
Q9RZM4	Uncharacterized protein	DR_B0099									117120	2	5.9329
Q9RZL7	Ribonucleoside-diphosphate reductase	DR_B0108	0.130217	3570800	3381200	3840900	3690900	3719800	5076400	3895800	5700100	22	309.92
Q9RZL6	Ribonucleoside-diphosphate reductase, beta chain	DR_B0109	0.901783	1438700	2438200	2361600	2610800	2038800	2665200	2169100	2131800	8	142.34
Q9RZL3	Uncharacterized protein	DR_B0112	0.228616	156540	224610	153270	173690	156330	162620	147850	141370	2	16.44
Q9RZL0	Uncharacterized protein	DR_B0116	0.605649	269240	344610	269520	296500	366580	267770	327870	280560	4	12.621
Q9RZK6	Iron ABC transporter, ATP-binding protein	DR_B0121	0.623217	470170	457030	331980	480150	323110	406880	363500	528760	5	10.459
Q9RZK5	Iron ABC transporter, permease protein	DR_B0122	0.0584965	23300	35874	31223			37030	51903	46900	2	6.4981
Q9RZK3	Iron-chelator utilization protein, putative	DR_B0124	0.0137658	1256300	1201000	1264600	1394700	1007500	1137500	1141000	1102000	9	118.13
Q9RZK2	Iron ABC transporter, periplasmic substrate-binding protein	DR_B0125	0.553479	29659000	25920000	24806000	27521000	30459000	21774000	34577000	28528000	15	323.31
Q9RZJ9	Hemolysin, putative	DR_B0128									33800	2	1.9064
Q9RZJ8	Hemolysin, putative	DR_B0129	0.713621	719690	908660	731850	925440	784710	787820	756800	862020	7	58.056
Q9RZJ2	RNA helicase, putative	DR_B0135	0.0516691	738830	771580	738600	411160	850190	1485600	943970	1581600	17	32.587
Q9RZJ1	ATP-dependent helicase HepA	DR_B0136	0.0356496	475650	531360	469140	553690	546630	628660	614920	721880	15	115.56
Q9RZJ0	Uncharacterized protein	DR_B0137	0.127963		118630	115200	112140	154660	118350	119990	159000	5	16.726
Q9RZI6	Uncharacterized protein	DR_B0142	0.334789	695260	431930	711190	519480	445050	560800	585670	428130	4	20.249
Q9RZI5	McrB-related protein	DR_B0143	0.35402	540190	734460	574120	832200	609740	599310	599270	571770	11	83.255
Q9RZI3	Uncharacterized protein	DR_B0145	0.711833	118240			126720	113970	108210	127390	129630	4	5.5426
Q9RZI1	Phosphoenolpyruvate synthase-related protein	DR_C0002	0.253118	322140	466540	425510	386230	376420	503250	421540	625670	4	29.911
Q9RZI0	Phosphoenolpyruvate synthase-related protein	DR_C0003	0.231531		65859	50680	49691	63711	63711	54727	80676	2	6.2879
Q9RZH8	Uncharacterized protein	DR_C0006	0.895971	106150	172390	117690	150650	84811	151290	130680	167290	3	1.8582
Q9RZH7	Uncharacterized protein	DR_C0007	0.456478		290320	288090	270640		321530	250810	378130	5	35.934
Q9RZH5	Uncharacterized protein	DR_C0009	0.674794	850840	962800	924980	850260	898950	955150	822830	994450	16	45.353
Q9RZH0	Uncharacterized protein	DR_C0015	0.1317	946910	777870	884070	874380	1057400	863690	1084900	928110	13	72.305
Q9RZG4	Uncharacterized protein	DR_C0023					66316					3	3.3259
Q9RZG2	Chromosome partitioning protein, putative, ParA family	DR_C0025	0.202846	958620	1299200	974940	1203300	812460	876940	1058400	1073200	6	85.594
Q9RZG1	Uncharacterized protein	DR_C0026	0.051499	300360	371430	272410	307820	305040	222860	182830	212720	2	57.894
Q9RZG0	Uncharacterized protein	DR_C0027	0.286979	1816000	1922700	1726100	1898700	1755500	1640600	1954600	1464300	12	79.115
Q9RZF3	Nodulation protein-related protein	DR_C0037	0.113702	247220	299160	291310	299430	280480	406680	339920	472320	8	40.218
Q9RZE9	Uncharacterized protein	DR_C0041	0.237112	262510	301550	268090	326980	277580	328920	318800	341540	5	16.857
Q9RVY1	D-aminoacyl-tRNA deacylase	dtd								93503		2	2.1261
Q9RU84	1-deoxy-D-xylulose 5-phosphate reductoisomerase	dxr	0.800901	622110	837400	727340	745410	727600	761740	679440	819840	9	60.121
Q9RUB5	1-deoxy-D-xylulose-5-phosphate synthase	dxs	0.119139	718080	931830	712860	812950	667970	694480	730530	643420	9	43.278
Q9RY32	Elongation factor P	efp	0.374761	36392000	39896000	37182000	37250000	37376000	36761000	38290000	32163000	13	265.33
Q9RR60	Enolase	eno	0.330453	98076000	121610000	103040000	114860000	97700000	104230000	94589000	112530000	20	323.31
Q9RWM0	GTPase Era	era	0.666661	8204300	10991000	9901700	11112000	9629300	8854800	10998000	9233500	12	323.31
Q9RT23	3-oxoacyl-[acyl-carrier-protein] synthase 3 protein 1	fabH1	0.0124155	5971800	4973800	5851300	5369900	6597400	6235600	6862700	6609500	11	158.31
Q9RT22	3-oxoacyl-[acyl-carrier-protein] synthase 3 protein 2	fabH2	0.946014	2733900	1859500	1817600	1950600	2025300	1964400	2387900	2052000	10	102.37
Q9RTC9	Signal recognition particle protein	ffh	0.611556	15597000	18265000	15794000	16901000	16465000	15108000	17303000	16036000	22	323.31
Q9RRQ3	Methionyl-tRNA formyltransferase	fmt	0.378197	1463200	1074900	1080100	1398800	1304100	1054100	1170000	1020100	8	143.52
Q9RW02	Bifunctional protein FolD	folD	0.831389	107650	155950	117700	155230	149500	116080	148010		2	48.211
Q9RYB4	GTP cyclohydrolase 1	folE	0.331536	229520	294330	257790	340200	291220	308370	335450	300790	4	20.751
Q9RU82	Ribosome-recycling factor	frr	0.650456	9785200	10216000	10364000	4406300	9163700	8723500	6974300	6876200	14	244.63
Q9RWN6	Cell division protein FtsA	ftsA	0.865924	3129900	5393500	5137300	5953500	4054800	5615400	4612200	5861400	9	242.25
Q9RWT2	Cell division protein FtsH	ftsH	0.497387	434110	499590	421330	446690	438510	450900	453470	547890	5	29.521
Q9RVK7	Cell division protein FtsH	ftsH	0.847382		58220	52829	74881	55394	52726	63129	70239	3	7.6299
Q9RYM2	ATP-dependent zinc metalloprotease FtsH	ftsH	0.00193333	14996000	14711000	15437000	16158000	12652000	13053000	13576000	11865000	34	323.31
Q9RS67	Signal recognition particle receptor FtsY	ftsY	0.259416	6974400	8780200	7160400	8480400	7008600	6898600	7573600	7344700	17	323.31
Q9RWN5	Cell division protein FtsZ	ftsZ	0.605013	32220000	40811000	39553000	39306000	33893000	35021000	37263000	40410000	18	323.31
Q9RR70	Fumarate hydratase class II	fumC	0.170307	10988000	4492900	7488500	6511000	5096200	6505000	3809900	4225700	14	323.31
Q9RXK5	Elongation factor G	fusA	0.439387	104650000	121630000	116540000	107180000	96056000	155020000	95825000	178150000	33	323.31
Q9RTA9	Glutamyl-tRNA(Gln) amidotransferase subunit A	gatA	0.13177	5346400	5057900	5718200	5509800	6239700	6605800	5145000	7275700	19	323.31
Q9RRD7	Aspartyl/glutamyl-tRNA(Asn/Gln) amidotransferase subunit B	gatB	0.836418	3564000	4913200	4495200	5094600	3962200	4435300	3940200	5323500	15	287.12
Q9RTF3	Glycine cleavage system H protein	gcvH	0.0425888	3414000	4743400	3691600	5107000	3004200	2984600	3085500	2579700	5	154.1
Q9RTF5	Glycine dehydrogenase (decarboxylating)	gcvP	0.422694	3978300	5201800	4020200	3944800	4100400	5023800	3951000	6112000	19	323.31
Q9RWS1	Glycogen synthase	glgA	0.830669	1790500	2494900	1964700	2369500	2071300	1999400	2064800	2319600	15	248.98
Q9RTB7	1,4-alpha-glucan branching enzyme GlgB	glgB	0.314245	2733500	3422100	3110900	3926400	3025400	3949800	3851500	3823200	13	323.31
Q9RTR7	Glucose-1-phosphate adenylyltransferase	glgC	0.521272	311900	406520	329130	449220	279770	370280	295330	424140	6	27.576
Q9RSQ3	Phosphoglucosamine mutase	glmM	0.717252	4070400	4899500	4081200	4507800	3620700	4246000	4346900	4855400	15	282.67
Q9RXK9	Glutamine--fructose-6-phosphate aminotransferase [isomerizing]	glmS	0.427096	11154000	9684900	10205000	12428000	7636200	11145000	7617400	12338000	21	323.31
Q9RW61	Bifunctional protein GlmU	glmU	0.55359	2538900	2962300	2275600	2834600	2393600	2591000	2565800	2637500	11	135.91
P56926	Glutamine--tRNA ligase	glnS	0.87405	14920000	16396000	14794000	15592000	15300000	14613000	16028000	15450000	36	323.31
Q9RT38	Glycerol kinase	glpK	0.599682	17603000	17655000	19819000	15266000	16670000	19415000	16922000	20174000	24	323.31
Q9RWB2	Citrate synthase	gltA	0.0914845	54727000	60419000	52069000	62690000	49830000	52935000	51038000	52428000	20	323.31
Q9RX30	Glutamate--tRNA ligase	gltX	0.166569	4615100	6107000	4811700	5754900	4418700	4442300	5080200	4704800	16	178.68
Q9RTR9	Glutamyl-Q tRNA(Asp) synthetase	gluQ						52698		45458	56995	2	2.0194
Q9RYB2	Serine hydroxymethyltransferase	glyA	0.0608202	17811000	15895000	16006000	16905000	15480000	15889000	14856000	15392000	23	267.23
Q9RSR5	Glycine--tRNA ligase	glyQS	0.0260223	30805000	30297000	32459000	30948000	27705000	29349000	24591000	27984000	25	323.31
Q9RS38	Guanylate kinase	gmk	0.0476045	1702800	1454400	1894400	1898000	1339800	1493200	1544900	1291900	4	51.551
Q9RR76	Glycerol-3-phosphate dehydrogenase [NAD(P)+]	gpsA	0.295294	798800	1139200	731260	981100	827850	735330	849760	765960	7	51.748
Q9RV68	Transcription elongation factor	greA	0.0135182	6775100	7908700	6280100	7030200	6200800	4825000	5522400	5169300	10	284.81
Q9RWQ9	60 kDa chaperonin	groL	0.0112361	463170000	422660000	408330000	456500000	329100000	372310000	381110000	392170000	47	323.31
Q9RWR0	10 kDa chaperonin	groS	0.952488	83966000	80176000	74381000	65390000	85778000	68125000	88003000	63840000	7	114.51
Q9RY24	Protein GrpE	grpE	0.904565	32930000	37166000	33420000	18618000	36413000	27553000	32635000	27865000	13	323.31
Q9RT91	GMP synthase [glutamine-hydrolyzing]	guaA	0.34181	6846300	9698000	8973300	9825400	7809400	11260000	8951000	13066000	20	323.31
Q9RT87	Inosine-5`-monophosphate dehydrogenase	guaB	0.837187	13305000	16383000	13952000	14726000	13574000	14423000	14797000	16327000	20	323.31
Q9RYX4	Probable guanine deaminase	guaD	0.325235	1868200	2014300	1609300	1516500	1834400	1674400	2223100	1976900	10	79.188
Q9RT53	DNA gyrase, subunit A	gyrA	0.0963056	17800000	16475000	19270000	16425000	13161000	15105000	13017000	17866000	34	323.31
Q9RVG1	Probable 3-hydroxybutyryl-CoA dehydrogenase	hbd	0.422605	4927700	5095100	3960100	5018200	4444500	4003500	4727700	4725100	6	232.4
Q9RRE5	Glutamyl-tRNA reductase	hemA	0.379814	153870	151450	186460	161260	168130	192720	160600	171690	3	20.597
Q9RRY0	Porphobilinogen deaminase	hemC	0.329238	10314000	14032000	12070000	13842000	11856000	14106000	13952000	15041000	15	323.31
Q9RV96	Uroporphyrinogen decarboxylase	hemE	0.177322	3649200	5271000	4541900	5141500	4017100	4211400	3765500	4016800	7	219.93
Q9RV98	Ferrochelatase	hemH	0.0487755	4612200	4915800	4953500	4783900	4213800	4143500	4808900	4111700	11	257.18
Q9RWW0	Glutamate-1-semialdehyde 2,1-aminomutase	hemL	0.87949	1621800	1844800	1654100	1927100	1402600	1778600	1602900	2150900	13	174.62
Q9RY13	GTPase HflX	hflX	0.172903	23748000	28935000	23235000	26372000	23725000	20666000	25413000	22088000	22	323.31
Q9RRJ5	1-(5-phosphoribosyl)-5-[(5-phosphoribosylamino)methylideneamino] imidazole-4-carboxamide isomerase	hisA	0.284342	2278900	2844800	2437500	2813700	2387300	2215300	2579700	2423600	11	117.14
Q9RRM7	Histidinol-phosphate aminotransferase	hisC	0.449138	39221000	45301000	36111000	39927000	40241000	39266000	40490000	53013000	10	42.057
Q9RSI4	Histidinol dehydrogenase	hisD	0.0132726	736800	679610	706300	746390	795660	796180	799450	797080	12	55.416
Q9RWD7	Imidazole glycerol phosphate synthase subunit HisF	hisF	0.544991	191720	255090	181920	208570	208870	204520	226400	246470	6	8.4167
Q9RUE2	ATP phosphoribosyltransferase	hisG	0.124496	608080	830100	713100	816200	603460	667780	624620	638220	5	104.5
Q9RWD6	Histidine biosynthesis bifunctional protein HisIE	hisI	0.382117	216050	476790	371460	295460	386900	361470	427500	414130	4	8.9467
Q9RX45	Probable histidinol-phosphatase	hisK	0.905622	231410	222210	230120	233310	215540	217120	238890	249970	3	8.9853
Q9RUN5	Histidine--tRNA ligase	hisS	0.731295	4425400	5752400	4652600	5476400	4712900	5575000	5060000	5507100	13	88.006
Q9RUE3	ATP phosphoribosyltransferase regulatory subunit	hisZ	0.557725	1814200	2068100	2043500	2275600	2205200	1908400	2307500	2096300	11	205.39
Q9RZU5	Hemin import ATP-binding protein HmuV	hmuV	0.607222	2214400	2450200	1910300	1805500	1951100	2170300	2510200	2155400	7	24.454
Q9RVE7	Ribosome hibernation promotion factor	hpf	0.792028	818570	1211100	823030	918960	1089900	870000	1146900	802200	5	33.371
P56867	Hexagonally packed intermediate-layer surface protein	hpi	0.0068113	384990000	413410000	340860000	370180000	317410000	285780000	316910000	273700000	41	323.31
P56925	33 kDa chaperonin	hslO	0.0232118	5031300	5893900	4785100	5506300	4274800	4144800	4370100	4330900	12	323.31
Q9RZ89	DNA-binding protein HU	hup	0.392507	36461000	32309000	29636000	35553000	37171000	37187000	33073000	33649000	5	323.31
Q9RZ06	Histidine ammonia-lyase	hutH	0.432589	3479500	3873500	3923300	4086500	3288100	3825600	3756000	3867800	12	323.31
Q9RZ05	Imidazolonepropionase	hutI	0.327363	447600	525930	443040	550820	424090	555440	574420	651100	5	34.385
Q9RZ02	Urocanate hydratase	hutU	0.712458	6874100	6826400	7287500	7152000	6152900	7235400	6126300	7905400	17	323.31
Q9RUP8	Isoleucine--tRNA ligase	ileS	0.986429	9079500	9901100	9456100	10957000	8550200	10323000	9042600	11534000	32	323.31
Q9RWU8	L-threonine dehydratase	ilvA	0.562373	849190	976180	829180	849990	829820	931170	845600	1046100	14	96.333
Q9RU74	Ketol-acid reductoisomerase (NADP(+))	ilvC	0.377918	9977500	13660000	12685000	11754000	11457000	12840000	12819000	15111000	13	323.31
Q9RV97	Dihydroxy-acid dehydratase	ilvD	0.341704	795770	1215900	1052500	1107500	1030000	1256100	984410	1595600	9	137.76
Q9RSK1	Translation initiation factor IF-1	infA	0.356761	10548000	10566000	6929900	7977400	9274300	6953300	8524900	6816900	3	121.75
Q9RTG5	Translation initiation factor IF-2	infB	0.314468	29850000	29534000	29302000	27276000	20450000	28532000	21068000	32081000	24	323.31
Q9RSN7	Translation initiation factor IF-3	infC	0.651918	35362000	49601000	41267000	30981000	38745000	36949000	33901000	39341000	14	323.31
Q9RXY7	Radiation response metalloprotease IrrE	irrE	0.471874	344590	398690	365820	414150	375070	333320	390710	362890	5	46.095
Q9RR90	2-C-methyl-D-erythritol 4-phosphate cytidylyltransferase	ispD	0.562374	536880	533580	495600	608340	589050	534590	630810	508620	6	24.762
Q9RR89	4-diphosphocytidyl-2-C-methyl-D-erythritol kinase	ispE	0.118542	310700	387700	314640	368490	383220	381190	404460	378090	6	43.802
Q9RXS6	2-C-methyl-D-erythritol 2,4-cyclodiphosphate synthase	ispF	0.827351	655310	604210	496350	572160	511740	494400	657180	724730	5	9.6736
Q9RXC9	4-hydroxy-3-methylbut-2-en-1-yl diphosphate synthase (flavodoxin)	ispG	0.906871	2691600	2832700	2766100	3424300	2957300	2808500	2857600	3184100	15	246.05
Q9RSG0	4-hydroxy-3-methylbut-2-enyl diphosphate reductase	ispH	0.22862	721010	770830	781250	821800	805830	877530	744240	874140	8	74.993
Q59337	Catalase	katA	0.57511	93768000	120490000	105600000	101580000	98496000	88591000	108960000	107930000	26	323.31
Q9RYH5	Kynureninase	kynU			70728			45795				3	6.7861
P50933	L-lactate dehydrogenase	ldh	0.427206	133560	126570	133700	150970	145470	126300	168810	139830	4	6.7967
Q9RV84	Elongation factor 4	lepA	0.417894	4694600	6954800	5435100	6220400	5525200	6455700	5819800	8202200	20	323.31
Q9RUA9	2-isopropylmalate synthase	leuA	0.708045	1390500	1677800	1353800	1473700	1323700	1323500	1438500	1645300	15	127.31
Q9RTH9	3-isopropylmalate dehydrogenase	leuB	0.503307	5480800	6871200	6003300	7977900	6005900	6055100	6239500	6366000	10	309.11
Q9RTY9	3-isopropylmalate dehydratase large subunit 1	leuC1	0.563706			299740	194320		202570		205320	3	3.4209
Q9RTI6	3-isopropylmalate dehydratase large subunit 2	leuC2	0.230528	428640	507700	369920	482420	436530	515380	482660	614600	7	39.511
Q9RTY5	3-isopropylmalate dehydratase small subunit 1	leuD1	0.119864	765470	608920	571880	692970	849350	668780	815050	736570	4	48.815
Q9RTI0	3-isopropylmalate dehydratase small subunit 2	leuD2	0.141009	1310900	1447800	1372500	1589800	1290400	1409500	1219600	1302900	5	173.57
Q9RSF0	Leucine--tRNA ligase	leuS	0.782713	7212000	11144000	10045000	9109700	7684500	9806200	6856100	11596000	26	228.74
O32506	LexA repressor	lexA		234830								4	12.722
Q9RW62	Prolipoprotein diacylglyceryl transferase	lgt	0.231508	2078300	3507500	2621400	1768800	2845100	2869600	3501800	3079300	4	31.642
Q9RSQ5	DNA ligase	ligA	0.654645	2671600	3749600	3049600	3521300	2987400	3016400	3211900	3285300	17	323.31
Q9RWA4	Lipoyl synthase	lipA	0.0594335	5182400	7252900	6977200	6245100	6909100	7956800	7709700	9127500	14	115.2
Q9RWA5	Octanoyltransferase	lipB	0.454244	1627000	1914900	1923600	2124900	1834900	2066600	1892600	2233300	6	96.344
Q9RUN1	Acid tolerance protein Act206-related protein	lnt	0.786314	306020	480240	386560	403210	361320	365830	417490	387190	6	54.385
Q9RXG4	Lon protease	lon	0.32168	18813000	18670000	19691000	17290000	17024000	22263000	18771000	24516000	32	323.31
Q9RSZ5	Lon protease	lon	0.00726513	30765000	37394000	31752000	34771000	24801000	23523000	25067000	24830000	32	323.31
Q9RT57	Lactate utilization protein C	lutC	0.26566	3325500	1481600	2463800	2565800	1560600	2253400	2210900	1668500	7	66.98
Q9RRU8	S-ribosylhomocysteine lyase	luxS	0.000362832	4232500	3916800	3808000	3797300	2269600	2400200	1585800	1978400	5	61.482
Q9RTK2	Diaminopimelate decarboxylase	lysA	0.609414	429840	699440	611250	704350	565940	637400	629170	783410	10	74.222
Q9RW75	Acetylornithine/acetyl-lysine aminotransferase	lysJ	0.49066	8355300	7695800	8713700	8209000	7461300	9558900	7822000	10347000	19	286.25
Q9RUH3	N-acetyl-lysine deacetylase	lysK	0.0603879	1310600	1715900	1457100	1639500	1212300	1225100	1332300	1321200	9	300.83
Q9RXE1	Lysine--tRNA ligase	lysS	0.858908	8549400	12139000	9961800	11065000	9535800	10276000	9366500	11828000	20	277.02
Q9RVQ9	N-acetyl-gamma-glutamyl-phosphate/N-acetyl-gamma-aminoadipyl-phosphate reductase	lysY	0.126107	635990	673200	758710	857230	723200	853140	948120	886350	7	43.692
Q9RUG6	Putative acetylglutamate kinase-like protein DR_1420	lysZ	0.712779	85401	116710	81773	151290	102120	103010	139810	119120	6	34.631
Q9RUS1	Methionine aminopeptidase	map	0.230568	3944600	2494500	2989900	2984800	2770900	2800900	2833100	2069500	6	87.8
Q9RXI8	Malate dehydrogenase	mdh	0.0717713	36131000	42972000	35601000	37559000	32701000	32572000	32760000	36366000	21	323.31
Q9RYA6	o-succinylbenzoate synthase	menC	0.719733	960660	2237400	1728500	1838000	1519100	1935900	1637300	2132600	8	66.335
Q9RZP3	o-succinylbenzoate synthase	menC	0.25289	146020	431310	292750	270400	329410	392220	363990	386500	11	33.911
Q9RRT0	Demethylmenaquinone methyltransferase	menG	0.489651	1244000	2978300	2562900	3151800	2557800	2731300	3171200	2863700	10	208.58
Q9RUF3	Methionine--tRNA ligase	metG	0.127048	17718000	21216000	18425000	19881000	17888000	16687000	18720000	17350000	29	323.31
Q9RWM6	S-adenosylmethionine synthase	metK	0.0258926	2730700	2170300	2474000	2314000	2829200	2638800	3185200	3016400	12	85.989
Q9RU62	Transcription-repair coupling factor	mfd	0.854282	5004800	5654300	4986900	6035000	5122900	5579400	5476700	5285200	29	270.55
Q9RTR6	tRNA dimethylallyltransferase	miaA	0.175178		86859		89910	78198	71818		87580	2	6.0139
Q9RV79	tRNA-2-methylthio-N(6)-dimethylallyladenosine synthase	miaB	0.0685423	2605700	2315000	2137500	2051800	2605600	2480000	2633200	3194600	7	296.26
Q9RWB8	Cell division topological specificity factor	minE	0.42419	2022300	1941100	2514700	2256400	2125800	2219500	3215600	2194600	5	29.17
Q9RRE0	Uncharacterized protein	mltG	0.180429	3209700	3411200	2810100	3649200	3208900	2745500	3113400	2632500	15	139.95
Q9RTK1	tRNA-specific 2-thiouridylase MnmA	mnmA	0.386275	874100	726940	687960	646910	563370	637450	640330	819600	10	72.68
Q9RVL1	tRNA modification GTPase MnmE	mnmE	0.931349	1371000	2272300	1753200	2052400	1717800	1938300	1760800	2110600	11	181.37
Q9RYC3	tRNA uridine 5-carboxymethylaminomethyl modification enzyme MnmG	mnmG	0.330069	924230	697680	681440	643330	783160	872790	740160	861470	8	22.2
Q9RTP8	Divalent metal cation transporter MntH	mntH	0.358709	412330	495940	552730	322300	450860	424860	554630	625380	5	8.0075
Q9RRC1	Cyclic pyranopterin monophosphate synthase accessory protein	moaC	0.635953	1714100	984690	855090	503070	1019700	857720	915570	719760	5	15.862
Q9RR88	Molybdenum cofactor biosynthesis protein D/E	moaD	0.211249		144860		168150	93623	131430			2	35.972
Q9RXE3	Uncharacterized protein	mqnA	0.128931	1387800	1856300	1366500	1726300	1261400	1406300	1308900	1349100	7	93.056
Q9RTU2	Futalosine hydrolase	mqnB	0.418536	165290	202780	214040	57287		257770		170920	2	4.1715
Q9RY86	Uncharacterized protein	mqnC	0.700192	2222900	3296200	2642300	2887500	2589200	2668400	2705300	2703200	10	151.7
Q9RVL6	Uncharacterized protein	mqnD	0.122216	802560	1141400	924580	988590	803700	792580	907360	753960	9	21.271
Q9RXE7	Uncharacterized protein	mqnE	0.727101	1549100	2246700	1749100	2038100	1729600	2065400	1835000	2234300	11	113.36
Q9RTA0	Transcriptional regulator MraZ	mraZ	0.625327	3252800	4822100	3657000	3579500	3430000	3547600	4024200	3531000	6	62.306
Q9RVM9	Iron-sulfur cluster carrier protein	mrp	0.0746568	4401400	4747700	4264200	4774100	3987900	4109100	4331100	4380000	18	178.27
Q9RRR4	Large-conductance mechanosensitive channel	mscL						1083000		439890	1007900	2	6.5835
Q9RTB6	Peptide methionine sulfoxide reductase MsrA	msrA	0.00111878	2401400	2674100	2172400	2679000	1722300	1381100	1461000	1495800	4	58.027
Q9RUK6	Peptide methionine sulfoxide reductase MsrB	msrB	0.0977309	2192000	1117500	1595300	930720	568730	1094700	615290	929290	5	64.326
Q9RVA6	UDP-N-acetylglucosamine 1-carboxyvinyltransferase	murA	0.871411	201090	82642	154230	162280	103820	194660		133010	2	27.314
Q9RWN8	UDP-N-acetylenolpyruvoylglucosamine reductase	murB	0.729634	1837900	2422000	2163000	2285800	1925400	2292700	2295300	2435800	8	92.816
Q9RWN9	UDP-N-acetylmuramate--L-alanine ligase	murC	0.613698	1593700	2122700	1814300	1825500	1624000	2065700	1573400	2721200	9	135.88
Q9RRJ4	UDP-N-acetylmuramoylalanine--D-glutamate ligase	murD	0.921813	3107900	3322400	2954500	3753600	3084900	3361500	3126900	3483100	15	250.34
Q9RXL3	UDP-N-acetylmuramyl-tripeptide synthetase	murE	0.723538	2925000	3379400	3144300	3547800	3027400	3226700	3119900	3387500	14	323.31
Q9RWP0	UDP-N-acetylglucosamine--N-acetylmuramyl-(pentapeptide) pyrophosphoryl-undecaprenol N-acetylglucosamine transferase	murG	0.527381	1696900	1748300	1367100	1515500	1578200	1449300	1631800	1386600	11	28.77
Q9RU10	Glutamate racemase	murI	0.0322809	847590	846720	771780	914950	748150	776200	763440	682450	8	86.856
Q9RX17	Virulence factor-related protein	murJ	0.443781	111370	250330	196180	79165	142650	211140	204790	224000	2	28.854
Q9RYU5	N-acetylmuramic acid 6-phosphate etherase	murQ	0.0934168	146160	125930	129180	127470	135270	139730	152210	157090	7	5.9582
Q9RTR0	DNA mismatch repair protein MutL	mutL	0.0337383	308740	392110	201850	329690	131830	170020	230430	162010	7	27.585
Q9RX22	Formamidopyrimidine-DNA glycosylase	mutM	0.183886		181110	188330		214650	174010	265040	213430	3	10.239
Q9RSZ3	DNA mismatch repair protein MutS, putative	mutS2	0.288539	6448900	7398200	6603300	6664300	6490400	6266400	6599800	6642100	25	200.38
Q9RYV5	NH(3)-dependent NAD(+) synthetase	nadE	0.152221	4175900	5174300	4393800	5020900	4179700	4160800	4068700	4515900	12	323.31
Q9RRJ1	Nucleoside diphosphate kinase	ndk	0.28757	77226000	29433000	44281000	37117000	36149000	37117000	32964000	27304000	6	323.31
Q9RU65	Bifunctional NAD(P)H-hydrate repair enzyme	nnrD	0.601261	468930	551780	489130	605400	492660	548040	546560	616600	6	44.731
Q9RZL8	Protein NrdI	nrdI	0.350185		72815	56126			71152		97505	2	2.0286
Q9RXM1	Endonuclease III	nth		38942								2	1.6862
Q9RTG7	Transcription termination/antitermination protein NusA	nusA	0.00847732	29171000	30966000	28584000	31465000	26147000	25799000	27104000	26626000	18	323.31
Q9RSQ7	N utilization substance protein B homolog	nusB	0.0882095	6228100	5285500	6056200	6942100	5225600	5992800	4258600	5026400	12	259.78
Q9RSS6	Transcription termination/antitermination protein NusG	nusG	0.0819437	23375000	26101000	21256000	28412000	21408000	20600000	23071000	17571000	8	323.31
Q9RY66	GTPase Obg	obg	0.106808	11338000	12908000	13230000	12929000	11630000	11379000	12118000	11443000	21	323.31
Q9RR81	3-methyl-2-oxobutanoate hydroxymethyltransferase	panB	0.968661	1336700	2965600	2383900	2018400	1973500	1968900	1646800	3040500	5	89.794
Q9RV66	Pantothenate synthetase	panC	0.956293	1935400	2166100	1825700	1884400	2174300	1816800	2155600	1697500	11	36.395
Q9RWF1	Aspartate 1-decarboxylase	panD		1862200				2405900	1979000	2142400	1945700	2	34.848
Q9RYD8	Probable chromosome 1-partitioning protein ParB	parB1	0.543308	3618000	3607800	3737900	3884700	3869700	3815700	4110800	3450500	13	323.31
Q9RZE7	Probable chromosome 2-partitioning protein ParB	parB2	0.541388	5421400	4589100	4471800	5231900	5035300	4421400	5104100	4359400	16	323.31
Q9RVP6	Phosphoenolpyruvate carboxykinase [ATP]	pckA	0.84499	7987600	10324000	9974800	10683000	8615500	9958300	8991100	10771000	21	323.31
Q9RX25	Pyrrolidone-carboxylate peptidase	pcp	0.8727	144960	279840	171370	229540	177710	236520	185690	249510	4	28.445
Q9RX20	Pyridoxine/pyridoxamine 5-phosphate oxidase	pdxH	0.268183	950550	142780	460690	529330	224940	423270		221110	5	33.131
Q9RUL7	Pyridoxal 5-phosphate synthase subunit PdxS	pdxS	0.354693	3549900	3536100	4210800	4002800	3757900	3927800	3222700	3471100	10	224.42
Q9RUL8	Pyridoxal 5-phosphate synthase subunit PdxT	pdxT	0.173192	329960	713720	496050	343680	588440	577160	620110	737290	5	47.782
Q9RYX0	Pyridoxal kinase PdxY	pdxY	0.931217	1126400	471090	783540	751040	690430	874990	821620	796830	8	49.75
Q9RWN1	ATP-dependent 6-phosphofructokinase	pfkA	0.295278	841300	744700	761120	812530	829320	868890	743550	1045500	7	32.309
Q9RTL8	Glucose-6-phosphate isomerase	pgi	0.524158	5639600	6421100	6285900	5814900	5897100	6487500	5948300	6503600	18	323.31
Q9RUP2	Phosphoglycerate kinase	pgk	0.115246	13551000	16165000	14207000	16299000	13802000	13803000	12676000	13919000	19	276.57
Q9RRX8	Phenylalanine--tRNA ligase alpha subunit	pheS	0.463953	5900700	7470300	6631700	7626400	6335100	6836900	6468800	6623900	13	173.06
Q9RRX5	Phenylalanine--tRNA ligase beta subunit	pheT	0.76462	14204000	20884000	18536000	21726000	15601000	19181000	16636000	21272000	31	323.31
Q9RS84	Phosphate-specific transport system accessory protein PhoU homolog	phoU	0.524143	1031600	1116700	1012200	1032500	1143800	913810	1084600	840090	10	201.51
Q46578	Phosphate acyltransferase	plsX	0.503569	2759600	2088000	2500100	2774600	1830300	2869900	1834600	2670900	8	198.47
Q9RSR1	Polyribonucleotide nucleotidyltransferase	pnp	0.412121	17220000	19824000	18638000	17427000	16116000	22277000	17332000	26879000	27	323.31
P52027	DNA polymerase I	polA	0.957332	4132400	5329100	4306900	4760800	4353400	4577300	4348300	5176100	27	323.31
Q9RUT0	Polyamine-transporting ATPase	potA	0.344014	274120	360270	400980	507070	409770	488630	400470	469870	4	56.782
Q9RRB7	Probable manganese-dependent inorganic pyrophosphatase	ppaC	0.0554313	21261000	24610000	18316000	21503000	17692000	17540000	17435000	17363000	16	323.31
Q9RUU8	Phosphoenolpyruvate carboxylase	ppc	0.42258	3081300	4147900	3099400	3811100	3367000	2982100	3467500	3300700	21	207.45
O32504	DNA repair protein PprA	pprA	0.000938268	11796000	14373000	11629000	12989000	5711200	5393600	5486800	4997900	9	323.31
O83026	Phosphoenolpyruvate synthase	ppsA	0.173662	174140	191720	110090	129170	165290	180010	180870	273220	6	24.922
P56905	Peptide chain release factor 1	prfA	0.306724	1541000	1819300	1415500	1728900	1462200	1354500	1550000	1641200	13	242.78
Q9RU41	Peptide chain release factor 3	prfC	0.605111	2881500	3285100	2907000	3576300	2891700	3670800	2780700	4098900	19	323.31
Q9RU72	Ribosomal protein L11 methyltransferase	prmA	0.357537	3504500	4977200	4219900	4863400	4146500	3969300	4150700	3811500	10	295.86
Q9RXR2	Release factor glutamine methyltransferase	prmC	0.671298	144040	171850	132980	153100	128290	158860	157330	137620	6	16.233
Q9RTD9	Gamma-glutamyl phosphate reductase	proA	0.981769	2007400	2991400	2342100	2897700	2332500	2541600	2543900	2796100	11	276.78
Q9RTD8	Glutamate 5-kinase	proB	0.0446103	3100300	3196000	2818900	3083400	2749600	2833200	2772800	2795300	6	42.715
Q9RU71	Pyrroline-5-carboxylate reductase	proC	0.790133	5018500	3719200	4474700	5185200	4720800	4732600	5012700	4338900	9	161.43
Q9RUW4	Proline--tRNA ligase	proS	0.978711	10108000	10339000	9894100	9564000	8866700	10310000	9974800	10705000	22	323.31
Q9RUD2	Ribose-phosphate pyrophosphokinase	prs	0.581093	4594000	3183300	4403300	4088300	3149900	4103000	3526900	4484000	10	143.08
Q9RYZ3	Phosphate import ATP-binding protein PstB	pstB	0.996016		80524	71342	70780	64262	66573	82941	83212	4	11.571
Q9RS16	Pseudouridine-5-phosphate glycosidase	psuG	0.0138439	1799900	1959000	1856000	2007700	1660600	1635200	1723400	1775500	9	204.45
Q9RY77	Phosphate acetyltransferase	pta	0.460543	2505500	3569100	3206700	3392100	3102200	3473500	3191200	3802300	23	300.76
Q9RRW3	Peptidyl-tRNA hydrolase	pth	0.27428	1101500	1402300	1190900	1331100	1119500	1024100	1324800	1109200	7	40.9
Q9RYB5	Adenylosuccinate synthetase	purA	0.87542	4374100	5847400	4319400	5024900	4380700	4973900	4649300	5291900	16	163.89
Q9RSE6	Adenylosuccinate lyase	purB	0.375277	21092000	22135000	20620000	21750000	21168000	19762000	22323000	19352000	18	323.31
Q9RXT0	Phosphoribosylaminoimidazole-succinocarboxamide synthase	purC	0.695027	5137400	4299400	4596000	4795500	4378900	4859800	4801700	4431800	14	260.9
Q9RUF5	Phosphoribosylamine--glycine ligase	purD	0.988519	2964000	3198200	2637100	3312300	2667100	3182600	2923000	3326400	12	214.61
Q9RYC7	Phosphoribosylaminoimidazole carboxylase, catalytic subunit	purE	0.714252	2112100	2363100	1763600	1972100	1972500	1735500	2017900	2235300	7	83.718
Q9RXT6	Amidophosphoribosyltransferase	purF	0.243123	1448800	1857600	1534700	1554700	1541600	1945500	1640600	2280100	16	173.65
Q9RW01	Bifunctional purine biosynthesis protein PurH	purH	0.979224	1495900	2214800	1885400	2506700	1793700	2323600	1541200	2477900	11	99.273
Q9RYC6	Phosphoribosylaminoimidazole carboxylase, ATPase subunit	purK	0.0613987	1354300	1642800	1362900	1409800	1988700	1418100	1917600	2032700	6	23.974
Q9RXT4	Phosphoribosylformylglycinamidine synthase subunit PurL	purL	0.516378	2705100	3369800	3066500	3268700	2468000	3846400	3009000	4375500	19	270.61
Q9RUJ2	Phosphoribosylformylglycinamidine cyclo-ligase	purM	0.755843	3648800	5967500	4095400	4719000	4251200	4049200	4784800	4633400	9	150.72
Q9RSU6	Phosphoribosylglycinamide formyltransferase	purN	0.426997	1015700	702630	642120	652630	1019200	702850	951280	741260	5	59.732
Q9RXT3	Phosphoribosylformylglycinamidine synthase subunit PurQ	purQ	0.159538	1164600	1305500	1746100	2243700	939480	1500900	1052200	1127400	4	93.836
Q9RXT2	Uncharacterized protein	purS	0.639591	2489100	4769900	3189500	2713100	3588000	2698500	3102900	2642400	4	227.14
Q9RWT1	Formyltetrahydrofolate deformylase	purU	0.974572	453740	839220	625900	682520	600700	598370	590100	799570	6	25.863
Q9RVC0	Aspartate carbamoyltransferase	pyrB	0.926692	853480	842240	768980	864400	808590	793720	783170	962010	9	38.938
Q9RVC3	Dihydroorotase	pyrC	0.571832	1131600	1161900	1174900	1099900	878150	1153100	1011300	1295700	12	191.04
Q9RX14	Dihydroorotate dehydrogenase (quinone)	pyrD	0.76528	2293800	3477000	2652000	3284700	3088300	2967400	3045700	2966900	12	218.51
Q9RX68	Orotate phosphoribosyltransferase	pyrE	0.384782	1853100	2381800	2276500	2750100	1926400	2273900	1891100	2340700	8	60.185
Q9RSC5	Orotidine 5-phosphate decarboxylase	pyrF	0.599873	2395700	2058900	1816600	1885800	2189600	1913900	2281300	2110700	8	248.91
Q9RU23	CTP synthase	pyrG	0.252751	8836600	9608700	9753200	10292000	7612800	9779200	7896600	9756100	18	323.31
Q9RU81	Uridylate kinase	pyrH	0.479369	5443000	8288200	6588100	8548200	6372400	6575100	6849400	6695100	7	174.69
Q9RVB9	Bifunctional protein PyrR	pyrR	0.626587	1074000	1611200	1248700	1415200	1323300	1144800	1481100	1103500	6	35.158
Q9RU19	S-adenosylmethionine:tRNA ribosyltransferase-isomerase	queA	0.667391	3033400	3394300	3052000	3615500	3304200	3179600	3224800	3727800	15	219.49
Q9RVC4	DNA repair protein RadA	radA	0.0599525	438400	346080	358440	391950	317770	302850	325420	356040	5	14.574
Q9RVX0	Ribosome-binding factor A	rbfA	0.272381	530320	364470	597160	496590	706690	511150	768740	448840	5	16.989
Q9RZ99	Ribokinase	rbsK	0.732793		52996	58879	92561	39859		78306		3	9.4858
P42443	Protein RecA	recA	0.00261939	29208000	38137000	30118000	31217000	14098000	13976000	14494000	15623000	17	323.31
Q9RT63	ATP-dependent RecD-like DNA helicase	recD2	0.033373	212380	275010	252200	234420	152370	179870	207360	217060	8	22.028
Q9RVE0	DNA replication and repair protein RecF	recF	0.58159	3209000	4486100	3574400	4976400	3519200	3709600	4307500	3651800	12	82.262
Q9RT50	ATP-dependent DNA helicase RecG	recG	0.677525		112460	111750			136570		105100	5	8.2761
Q9WXF2	DNA repair protein RecN	recN	0.185809	623370	804190	706850	876140	637080	676620	688770	629930	15	146.21
Q9RW50	Uncharacterized protein	recO	0.896429	122140			91165	98369		109750		2	8.9552
Q9ZNA2	Recombination protein RecR	recR	0.228265	1179900	1371000	1081400	1318300	1253300	991370	1201000	995860	5	48.239
Q9RUS2	Regulatory protein RecX	recX	0.892917	348750	461560	336550	406100	416130	354140	453920	304100	6	53.862
Q9RVT3	Redox-sensing transcriptional repressor Rex	rex	0.726096	378030	519540	311740	391070	394770	276720	495470	340120	6	40.385
P52153	Transcription termination factor Rho	rho	0.78849	4714400	6147800	5099800	5453300	5326600	4934100	5687300	5884500	20	183.59
Q9RXZ9	Riboflavin biosynthesis protein RibBA	ribBA	0.26691	569490	866930	695680	702550	522770	619670	587510	732940	11	110.96
Q9RXZ8	6,7-dimethyl-8-ribityllumazine synthase	ribH	0.813942	497360	568030	656680	492640	709840	592810	461590	515820	3	63.927
Q9RSW1	Ribosome maturation factor RimM	rimM	0.439795	1320700	2214000	1944600	2039000	2205900	1886200	2472400	1783100	4	15.323
Q9RYW7	Ribosomal protein S12 methylthiotransferase RimO	rimO	0.252537	1514200	2014900	1408900	1507000	1117500	1407400	1153700	1751900	10	52.921
Q9RTG8	Ribosome maturation factor RimP	rimP	0.100377	3963900	5904200	5005800	5635400	3845500	3940700	4579800	4172300	9	159.94
Q9RVT6	Probable dual-specificity RNA methyltransferase RlmN	rlmN	0.220861	1449700	1033900	865920	1209000	894260	906790	954670	1031000	9	74.429
Q9RVX2	Ribonuclease H	rnhA	0.161431	891370	1192800	894430	996120	835690	774490	948990	882080	6	91.815
Q9RSH3	Ribonuclease P protein component	rnpA	0.919073	393050	329450	342230	319590	341030	321550	396960	334660	4	17.63
Q9RXG0	Ribonuclease R	rnr	0.43526	19715000	23472000	18231000	4737700	18305000	21145000	19323000	22213000	27	323.31
Q9RRM6	Ribonuclease Y	rny	0.282953	3591300	3621000	3230200	1646200	3803900	3358200	4207400	3253900	16	167.29
Q9RXP0	Ribonuclease Z	rnz								76849		4	19.765
Q9RU11	Ribonuclease PH	rph	0.526268	491770	872010	766830	914330	629740	735420	672110	730730	6	65.109
Q9RW24	Ribose-5-phosphate isomerase A	rpiA	0.413835	1805700	3195600	2619700	2486900	2219300	2424600	2110800	2261000	10	81.473
Q9RSS8	50S ribosomal protein L1	rplA	0.00144922	49841000	56876000	56865000	57057000	37214000	45728000	41202000	38007000	8	323.31
Q9RXJ9	50S ribosomal protein L2	rplB	0.8177	114050000	94413000	95273000	40454000	95066000	90000000	93787000	81487000	14	314.77
Q9RXK2	50S ribosomal protein L3	rplC	0.266666	75244000	56020000	65679000	60678000	57452000	57127000	62219000	58211000	11	323.31
Q9RXK1	50S ribosomal protein L4	rplD	0.103165	52905000	85418000	82876000	98422000	104650000	86409000	111960000	105790000	12	323.31
Q9RXJ0	50S ribosomal protein L5	rplE	0.964343	126220000	59822000	85481000	57066000	86135000	75023000	92071000	72157000	13	315.08
Q9RSL3	50S ribosomal protein L6	rplF	0.0206064	153840000	130710000	116840000	135840000	107970000	109370000	107130000	92341000	10	323.31
Q9RY49	50S ribosomal protein L9	rplI	0.255458	29538000	30288000	32591000	19713000	31444000	30468000	34611000	31745000	8	323.31
Q9RSS9	50S ribosomal protein L10	rplJ	0.407389	60135000	45329000	56744000	50679000	54430000	47708000	47309000	50030000	8	323.31
Q9RSS7	50S ribosomal protein L11	rplK	0.906877	29477000	28892000	31284000	37852000	33587000	32373000	31712000	30906000	8	323.31
Q9RST0	50S ribosomal protein L7/L12	rplL	0.981216	47903000	71158000	54938000	68162000	50829000	62585000	71659000	56392000	5	313.45
Q9RXY1	50S ribosomal protein L13	rplM	0.533337	112080000	76861000	68552000	60535000	101630000	69065000	116010000	73578000	7	262.85
Q9RXJ2	50S ribosomal protein L14	rplN	0.466988	212940000	98393000	118590000	116400000	121630000	103140000	138600000	93653000	7	151.63
Q9RSK9	50S ribosomal protein L15	rplO	0.886108	142980000	138260000	116580000	49837000	128050000	109420000	119270000	104570000	11	323.31
Q9RXJ5	50S ribosomal protein L16	rplP	0.281509	10902000	15208000	15900000	17431000	11220000	13064000	14379000	13168000	6	129.59
Q9RSJ5	50S ribosomal protein L17	rplQ	0.280003	77624000	15567000	31562000	22666000	18668000	25758000	11887000	17271000	11	141.58
Q9RSL2	50S ribosomal protein L18	rplR	0.470712	59744000	18240000	34030000	24852000	25105000	34604000	23084000	23418000	5	192.87
Q9RWB4	50S ribosomal protein L19	rplS	0.392962	65115000	24793000	50334000	40853000	34429000	43921000	33731000	34771000	7	196.13
Q9RSW7	50S ribosomal protein L20	rplT	0.38728	63821000	31372000	35196000	7819300	55219000	37778000	47137000	45366000	4	280.33
Q9RY64	50S ribosomal protein L21	rplU	0.993162	12204000	4657300	8905300	2658900	5042800	11408000	4448400	7430900	6	126.03
Q9RXJ7	50S ribosomal protein L22	rplV	0.12451	109870000	98682000	108000000	98675000	104440000	90113000	91871000	71254000	8	174.54
Q9RXK0	50S ribosomal protein L23	rplW	0.524871	54124000	37025000	45275000	54656000	47467000	43804000	48068000	38814000	8	231.61
Q9RXJ1	50S ribosomal protein L24	rplX	0.705498	36909000	18949000	28654000	23974000	28351000	27373000	24910000	21128000	7	26.936
Q9RX88	50S ribosomal protein L25	rplY	0.843509	25774000	27584000	33006000	18049000	21849000	27915000	26943000	24870000	12	323.31
Q9RY65	50S ribosomal protein L27	rpmA	0.444584	14532000	2506600	7874100	1879900	4921200	5568300	1864600	3937600	3	101.43
Q9RRG8	50S ribosomal protein L28	rpmB	0.204288	20846000	8252400	15529000	9909100	22342000	15702000	23399000	14193000	3	10.592
Q9RXJ4	50S ribosomal protein L29	rpmC	0.0624282	1322500	1163700	1195000	1037800	1866500	1453600	1434400	1308500	2	3.6408
Q9RSL0	50S ribosomal protein L30	rpmD	0.176211	10694000	13310000	7296000	8659700	15531000	9325300	16522000	11715000	3	7.3864
Q9RW44	50S ribosomal protein L31	rpmE	0.513895	7418000		2903200			3209200		2800400	2	3.2172
Q9RSS4	50S ribosomal protein L33	rpmG	0.44606	4997600	1261300	2682500	696080	2184000	1880000	1192300	953830	2	93.481
Q9RSJ6	DNA-directed RNA polymerase subunit alpha	rpoA	0.765633	59519000	89842000	66137000	82235000	69856000	65578000	77156000	75548000	19	323.31
Q9RVV9	DNA-directed RNA polymerase subunit beta	rpoB	0.815475	95489000	112640000	93564000	96038000	86510000	106000000	89823000	125220000	65	323.31
Q9RVW0	DNA-directed RNA polymerase subunit beta	rpoC	0.287009	63301000	66054000	60214000	44434000	53084000	79249000	58896000	103090000	67	323.31
Q9RRJ6	DNA-directed RNA polymerase subunit omega	rpoZ	0.0147049	5135400	3820600	4937200	4594500	3167200	3951800	3246400	3137400	6	144.77
Q9RU79	30S ribosomal protein S2	rpsB	0.00324009	212040000	208350000	193830000	206750000	171660000	167980000	189120000	168900000	18	323.31
Q9RXJ6	30S ribosomal protein S3	rpsC	0.203997	85389000	27466000	65194000	38362000	80939000	61821000	104150000	63728000	11	113.37
Q9RSJ7	30S ribosomal protein S4	rpsD	0.461954	68795000	69328000	69639000	62904000	63264000	73774000	69547000	73314000	17	323.31
Q9RSL1	30S ribosomal protein S5	rpsE	0.647702	86047000	81968000	70462000	90774000	86444000	62800000	93147000	70928000	13	323.31
Q9RY52	30S ribosomal protein S6	rpsF	0.177437	11926000	13988000	13580000	12845000	13035000	12937000	9831500	10654000	7	290.52
Q9RXK6	30S ribosomal protein S7	rpsG	0.590017	98824000	44084000	83244000	64443000	82728000	71970000	45092000	57797000	9	193.48
Q9RSL4	30S ribosomal protein S8	rpsH	0.645416	59434000	69168000	58951000	66682000	65363000	59245000	67263000	54958000	9	120.71
Q9RXY0	30S ribosomal protein S9	rpsI	0.213056	52708000	46650000	50992000	60606000	48974000	48839000	50900000	42753000	4	154.33
Q9RXK3	30S ribosomal protein S10	rpsJ	0.991624	36003000	41779000	38087000	42650000	45184000	30673000	42332000	40174000	6	260.93
Q9RSJ8	30S ribosomal protein S11	rpsK	0.518297	30020000		13247000	7858400	13088000	10568000			2	21.217
Q9RXK7	30S ribosomal protein S12	rpsL	0.839368	30603000	8621400	11719000	1906400	14383000	12496000	9371700	11113000	5	79.341
Q9RSJ9	30S ribosomal protein S13	rpsM	0.620551	96100000	109850000	87278000	9346700	97911000	84046000	98570000	72852000	8	103.44
Q9RSL5	30S ribosomal protein S14	rpsN	0.997189	24444000	34088000	20754000	13030000	25582000	19666000	24593000	22406000	2	27.177
Q9RXH2	30S ribosomal protein S15	rpsO	0.0487389	11530000	9968100	12272000	16443000	7157100	11193000	7487300	7199400	5	289.57
Q9RUT7	30S ribosomal protein S16	rpsP	0.0105183	21889000	15680000	16839000	20068000	13280000	12531000	10134000	11152000	4	60.872
Q9RXJ3	30S ribosomal protein S17	rpsQ	0.285495	52463000	33656000	36250000	16829000	24653000	34510000	23206000	17314000	6	323.31
Q9RY50	30S ribosomal protein S18	rpsR	0.154999	41322000	31856000	23434000	30089000	28889000	23842000	24514000	21471000	6	89.64
Q9RXJ8	30S ribosomal protein S19	rpsS		11854000	5231500	6146300	1381700		5279300			3	33.498
Q9RRH3	DNA damage-responsive serine/threonine-protein kinase RqkA	rqkA	0.691614	333290	476620	316470	430000	326280	469920	396450	446970	10	28.621
Q9RRB4	Uncharacterized protein	rsfS		1004500		756160	613110		708220			3	24.802
Q9RU68	Ribosomal RNA small subunit methyltransferase A	rsmA	0.835749	1468400	1546500	1554900	1738500	1730700	1546900	1483200	1476100	6	31.789
Q9RYD6	Ribosomal RNA small subunit methyltransferase G	rsmG	0.142827	3901900	4557700	3446300	4199800	4039200	3323000	3432900	3316400	12	323.31
Q9RT99	Ribosomal RNA small subunit methyltransferase H	rsmH	0.334159	1781300	2227100	1746500	1923300	1914000	1586500	1956700	1600400	7	96.905
Q9RWN0	Uncharacterized protein	rsmI	0.796609	278250	698880	448480	564000	505580	494380	521120	570130	5	58.225
Q9RUW8	60 kDa SS-A/Ro ribonucleoprotein homolog	rsr	0.110409	4245400	4706800	4613700	5042500	4874700	4970200	4997600	5218800	22	269.37
Q9RUV7	Holliday junction ATP-dependent DNA helicase RuvA	ruvA	0.251045	1297200	1809300	1299900	1689300	1184700	1379600	1237800	1503300	5	86.635
Q9X719	Holliday junction ATP-dependent DNA helicase RuvB	ruvB	0.00240311	3407300	3406700	3487100	3455700	2210000	2067400	2653400	2236000	14	105.93
Q9RX75	Crossover junction endodeoxyribonuclease RuvC	ruvC	0.132847	71227	284650	216820	259980	265240	287690	295810	377870	2	42.16
P56864	Sulfate adenylyltransferase	sat	0.871188	16045000	17670000	14088000	18447000	17199000	15903000	15784000	16655000	14	323.31
Q9RT44	Nuclease SbcCD subunit C	sbcC	0.881554	2879900	3239000	2699500	3168400	2874700	3003700	2928400	3094300	24	323.31
Q9RT45	Nuclease SbcCD subunit D	sbcD	0.351573	1028200	1198600	1074600	1034100	1097000	873520	1058400	1048700	9	33.493
Q9RWU0	Protein translocase subunit SecA	secA	0.220453	21835000	30027000	27773000	26359000	26328000	34301000	26665000	41028000	32	323.31
Q9RTE3	Protein-export membrane protein, putative	secD	0.335186	11522000	11284000	11671000	11696000	10526000	12962000	12202000	13370000	18	323.31
Q9RSK8	Preprotein translocase, SecY subunit	secY		97573								3	3.5047
Q9RUV5	Serine--tRNA ligase	serS	0.139575	15153000	14066000	15217000	16520000	14140000	15170000	13522000	13865000	20	323.31
Q9RRB6	S-layer protein SlpA	slpA	0.533915	1404200000	1276800000	1183000000	1032100000	1184800000	1167400000	1168100000	1155700000	63	323.31
Q9RUC1	SsrA-binding protein	smpB	0.567707	1043700	1734900	1015200	822310	1129500	795160	1045300	1111900	2	121.74
Q9RUV2	Superoxide dismutase [Mn]	sodA	0.184957	28676000	22688000	24454000	32844000	27279000	23787000	17189000	21848000	7	323.31
Q9RU48	Superoxide dismutase [Cu-Zn]	sodC	0.116501	1300900	1038000	1082200	1098500	1080100	894160	1078600	827860	7	33.838
Q9RXR4	Biosynthetic arginine decarboxylase	speA	0.207863	4946000	6284300	5749100	5393700	5788700	6146700	5808900	7643900	24	300.84
Q9RY51	Single-stranded DNA-binding protein	ssb	0.0309452	30198000	20815000	23756000	23125000	16434000	17059000	17640000	16359000	17	323.31
O32507	Succinate-semialdehyde dehydrogenase [NADP(+)]	ssdA	0.783011	5498400	6754200	5713000	6458300	5195400	6380000	5510400	6788700	17	323.31
Q9RUY3	Succinate--CoA ligase [ADP-forming] subunit beta	sucC	0.119597	34899000	40199000	39961000	32656000	30441000	31821000	33965000	35145000	20	323.31
Q9RUY2	Succinate--CoA ligase [ADP-forming] subunit alpha	sucD	0.21004	30745000	19832000	28090000	26263000	25793000	23648000	18866000	20691000	8	239.47
Q9RRT8	5-nucleotidase SurE	surE	0.780923	865860	1217600	868490	1102400	1064400	964870	1120200	1016800	4	30.757
Q9RUP6	Probable transaldolase	tal	0.445093	13351000	10903000	11127000	11092000	10321000	10870000	11945000	11107000	13	323.31
Q9RX93	Trans-aconitate 2-methyltransferase	tam	0.222277	67238	86632	77056	152710	65572	66766		66296	4	16.359
Q9RTU4	L-threonine 3-dehydrogenase	tdh	0.967943	905450	1104300	1016900	1138900	847080	1071800	977390	1287300	3	9.3293
Q9RSY5	Thymidine kinase	tdk	0.959161	587850	870320	557610	637020	702370	652830	737480	577250	6	51.998
Q9RRB5	Queuine tRNA-ribosyltransferase	tgt	0.649514	392320	515120	515890	453760	479630	454500	478560	529330	8	25.079
Q9RRU5	Homoserine kinase	thrB	0.133547	463590	631420	480050	646930	453070	464900	444880	463040	5	57.339
Q9RSP3	Threonine--tRNA ligase	thrS	0.656975	10942000	12410000	12440000	11095000	11120000	12625000	10829000	13847000	29	323.31
Q9RR67	Thymidylate synthase	thyA	0.783041	1143000	1533200	1287200	1649600	1285100	1470500	1505200	1500600	6	54.773
Q9RT21	Trigger factor	tig	0.704447	118770000	128990000	128890000	13212000	116080000	118340000	100040000	102860000	27	323.31
Q9RV23	tRNA(Ile)-lysidine synthase	tilS	0.773722	196920	197630	145260	182320	161620	183490	174720	185800	6	12.75
Q9RY40	Thymidylate kinase	tmk	0.984394	288220	340130	249520	310540	300730	239920	309470	340610	6	23.63
Q9RUL0	DNA topoisomerase 1	topA	0.483353	5202500	5837900	4976200	4128200	5368200	5226900	5615400	5091300	31	323.31
Q9RUP5	Triosephosphate isomerase	tpiA	0.543334	6222400	7927800	7746300	8535500	7738000	8108600	7414500	8632500	7	196.21
Q9RX51	Malto-oligosyltrehalose trehalohydrolase	treZ	0.0275273	464780	482010	421040	542080	344970	440560	348520	386310	11	44.069
Q9RTS6	tRNA (guanine-N(7)-)-methyltransferase	trmB	0.666037	765330	478860	489450	509150	561380	492610	523930	532490	8	19.804
Q9RSW0	tRNA (guanine-N(1)-)-methyltransferase	trmD	0.212835	470350	336510	393570	349170	342420	367840	298040	345210	3	102.78
Q9RXU7	Methylenetetrahydrofolate--tRNA-(uracil-5-)-methyltransferase TrmFO	trmFO	0.618061	1451300	2052400	1670900	1874900	1466900	1894000	1625000	1729800	11	134.68
Q9RSB4	tRNA (guanosine(18)-2-O)-methyltransferase	trmH	0.050496	2187700	1881600	1651400	2041100	1301500	1750600	1424100	1725000	7	51.992
Q9RWT9	RNA methyltransferase, putative	trmJ	0.32054	215940	338490	303310	231780	287130	331900	304640	306360	4	88.752
Q9RVT0	Tryptophan synthase alpha chain	trpA	0.535019	473390	694210	474890	504170	529670	575360	605840	587780	6	21.364
Q9RVT1	Tryptophan synthase beta chain	trpB	0.288778	273120	352040	233790	308720	265690	298030	423430	395080	5	31.764
Q9RUG0	Indole-3-glycerol phosphate synthase	trpC	0.465409	1263500	1604100	1117800	1553500	1264600	1149300	1505000	1174200	9	170.55
Q9RTJ5	Anthranilate phosphoribosyltransferase	trpD	0.14643	147320	226590	158230	165870	128540	155760		134270	5	33.815
Q9RWV7	Tryptophan--tRNA ligase	trpS	0.0124841	4863000	5158700	4601700	5130100	4327000	4369400	4180600	4422800	8	178.64
Q9RVD6	Tryptophan--tRNA ligase 2	trpS2	0.218177	116340		106350	121220	102450	105970	115470	103360	4	4.4283
Q9RS37	tRNA pseudouridine synthase A	truA	0.127074		145490	150580	156000	197630	150680	200330	160100	3	19.406
Q9RUQ9	tRNA pseudouridine synthase B	truB	0.513149	105600	431220	336900	420080	342600	379900	357540	442530	4	23.541
Q9RSX8	tRNA pseudouridine synthase D	truD	0.82932	1140300	1725200	1495800	1562000	1522400	1375200	1546800	1356600	8	79.142
Q9RU80	Elongation factor Ts	tsf	0.0921797	150720000	141500000	130760000	138990000	133530000	111160000	137030000	107860000	21	323.31
Q9RX35	tRNA 2-thiocytidine biosynthesis protein TtcA	ttcA	0.240774	413200	469200	417990	451620	440750	497500	466220	444910	7	58.11
Q9R342	Elongation factor Tu	tufA	0.473422	244870000	258000000	240110000	257070000	179410000	257280000	206000000	280810000	20	323.31
Q9RR63	Tyrosine--tRNA ligase	tyrS	0.0696593	7172000	8514700	7424300	8702000	6867000	7120200	7020600	6659700	15	293.2
Q9RR91	Flavin prenyltransferase UbiX	ubiX	0.726278	498080	607090	566970	621340	551670	609200	668770	525750	3	46.57
Q9RXZ5	Uridine kinase	udk	0.686715	686160	1060700	873640	1030200	957370	801260	849550	882480	5	88.307
Q9RWH9	Uracil-DNA glycosylase	ung	0.147967	271370	369930	317790	417000	296400	262490	295590	278170	3	18.622
Q9RU32	Uracil phosphoribosyltransferase	upp	0.0483885	2896200	3298200	3203300	3102700	3082900	2733500	2476100	2562900	10	171.46
Q9RRP1	Isoprenyl transferase	uppS	0.699602	457770	349030	472380	526560	413150	490400	504570	467100	6	43.798
Q46577	UvrABC system protein A	uvrA	0.0149258	4929000	5622300	4720800	4548300	3346800	3877700	3775800	4432000	28	323.31
Q9RS52	UvrABC system protein B	uvrB	0.0199754	3188300	4016300	3187600	3171300	2429500	2379600	2620000	2711700	23	222.54
Q9RUN0	UvrABC system protein C	uvrC	0.325058	1331700	1509700	1384500	1310600	1273000	1448200	1096600	1341700	14	64.331
Q9RTE6	UV DNA damage endonuclease	uvsE	0.658522	144140	190560	126780	165020	157140	124560	127640	181430	2	7.962
Q9RY06	Valine--tRNA ligase	valS	0.201946	13173000	15354000	13440000	14451000	14148000	15784000	14377000	17545000	33	323.31
Q9RTY2	Xanthine phosphoribosyltransferase	xpt	0.763591	1506200	1989500	1568400	1742700	1654300	1576400	1769500	1657600	7	131.65
Q9RXW9	Exodeoxyribonuclease 7 large subunit	xseA	0.72707	369510	454530	367040	501290	401040	414160	461990	470580	9	29.507
Q9RUK0	Uncharacterized protein	ychF	0.0896259	14679000	9672000	11226000	11601000	8981100	9952100	9265400	8768600	18	323.31
Q9RSH5	Membrane protein insertase YidC	yidC	0.617312	939660	1172300	1354000	1372900	1199500	1233700	1540100	1148100	6	95.385
Q9RU01	Glucose-6-phosphate 1-dehydrogenase	zwf	0.695245	8088400	10136000	8232500	9452100	9182700	8075200	9494700	8148200	26	316.03
